# Supplementary material for: FYN and ABL Regulate the Interaction Networks of the DCBLD Receptor Family
Source: Mol Cell Proteomics. 2020 Nov 25;19(10):1586–601. doi: 10.1074/mcp.RA120.002163 (PMC8015000; doi:10.1074/mcp.RA120.002163)
Supplement: Supplementary file 1 [file mmc1.zip]

Archive with 3 entries (3 files):
- 161393_0_supp_544323_qbm5fb.xlsx
- 161393_0_supp_544324_qbm51b.pdf
- 161393_0_supp_544325_qbm5fb.pdf
