# Supplementary material for: FYN and ABL Regulate the Interaction Networks of the DCBLD Receptor Family
Source: Mol Cell Proteomics. 2020 Nov 25;19(10):1586–601. doi: 10.1074/mcp.RA120.002163 (PMC8015000; doi:10.1074/mcp.RA120.002163)
Supplement: Supplementary file 1 [file mmc1.zip › 161393_0_supp_544323_qbm5fb.xlsx]

## Sheet: Table S1
Table S1. DCBLD1 and DCBLD2 peptides resulting from a dual enzyme digest of DCBLD protein immunoprecipitations. DCBLD1 and DCBLD2 were immunoprecipitated from 293 cells expressing each family member alone or with a kinase (Abl for DCBLD1 and Fyn or Abl for DCBLD2). Immunoprecipitations were analyzed by SDS-PAGE and stained with Coomassie. DCBLD1 or DCBLD2 were excised from the gel and subjected t…																		DCBLD1	DCBLD1 + ABL	DCBLD2	DCBLD2 + FYN	DCBLD2 + ABL
ScanF	z	Experimental Condition	PPM	XCorr	DeltaCorr	Uniq. Deltacorr	Gene Symbol	Uniprot ID	Peptide	Precursor Intensity	S:N	Site 1 Position	Site 1 Score	Site 2 Position	Site 2 Score	Site 3 Position	Site 3 Score
13261	2	DCBLD1_Abl	1.42	3.551	0.859	0.859	DCBLD1	Q8N8Z6	R.TTGSTQSNFNFYVK.S	483800	10.1	0	0	0	0	0	0
16876	2	DCBLD1_Abl	-4.52	2.558	0.759	0.759	DCBLD1	Q8N8Z6	R.TTGSTQSNFNFYVK.S	669300	10.1	0	0	0	0	0	0
17387	3	DCBLD1_Abl	0.17	2.376	0.777	0.777	DCBLD1	Q8N8Z6	D.LITSDMADYQQPLMIGTGTVTR.K	322800	10.8	0	0	0	0	0	0
9307	2	DCBLD1_Abl	0.75	3.9	0.874	0.874	DCBLD1	Q8N8Z6	R.LQDQGPSWASGDSSNNHKPR.E	2179000	11	0	0	0	0	0	0
16257	3	DCBLD1_Abl	-1.5	2.776	0	0	DCBLD1	Q8N8Z6	K.LDLITSDM*ADYQQPLM*IGTGTVTRK.G	254700	11.3	0	0	0	0	0	0
17139	2	DCBLD1_Abl	2.81	2.739	0.824	0.824	DCBLD1	Q8N8Z6	R.TTGSTQSNFNFYVK.S	344900	11.3	0	0	0	0	0	0
12711	3	DCBLD1_Abl	0.59	2.319	0.05	0.818	DCBLD1	Q8N8Z6	K.HSLS@SGGFSPVAGVGAQDGDYQRPHSAQPADR.G	987400	11.5	635	25.233	0	0	0	0
11214	4	DCBLD1_Abl	0.13	3.483	0.047	0.469	DCBLD1	Q8N8Z6	R.KGS@TFRPM*DTDAEEAGVSTDAGGHY@DC^PQR.A	1569000	11.6	556	23.986	578	193.628	0	0
24870	3	DCBLD1_Abl	1.32	2.239	0	0	DCBLD1	Q8N8Z6	K.LDLITSDM*ADYQQPLM*IGTGTVTR.K	48958.7	11.6	0	0	0	0	0	0
11560	4	DCBLD1_Abl	0.08	6.736	0.841	0.841	DCBLD1	Q8N8Z6	K.GSTFRPM*DTDAEEAGVSTDAGGHYDC^PQR.A	1623000	11.7	0	0	0	0	0	0
12374	3	DCBLD1_Abl	-0.59	3.821	0	0.039	DCBLD1	Q8N8Z6	R.KGST@FRPMDTDAEEAGVSTDAGGHY@DC#PQR.A	0	11.8	557	0	578	193.628	0	0
12323	4	DCBLD1_Abl	-1.14	3.419	0.022	0.441	DCBLD1	Q8N8Z6	R.KGS@TFRPMDTDAEEAGVSTDAGGHY@DC^PQR.A	1054000	12	556	0	578	85.191	0	0
20003	2	DCBLD1_Abl	-0.24	2.722	0.901	0.901	DCBLD1	Q8N8Z6	R.TTGSTQSNFNFYVK.S	179600	12	0	0	0	0	0	0
11714	4	DCBLD1_Abl	-0.56	5.155	0.021	0.607	DCBLD1	Q8N8Z6	K.HSLSSGGFSPVAGVGAQDGDY@QRPHSAQPADRGY@DRPK.A	1268000	12.1	652	0	665	57.006	0	0
11742	4	DCBLD1_Abl	-0.15	5.89	0.264	0.857	DCBLD1	Q8N8Z6	R.KGSTFRPMDTDAEEAGVSTDAGGHY@DC^PQR.A	0	12.3	578	191.258	0	0	0	0
11754	4	DCBLD1_Abl	-0.69	4.283	0.318	0.972	DCBLD1	Q8N8Z6	R.KGSTFRPMDTDAEEAGVSTDAGGHY@DC^PQR.A	2932000	12.3	578	250.38	0	0	0	0
10222	5	DCBLD1_Abl	-0.07	2.738	0.72	0.72	DCBLD1	Q8N8Z6	R.AHTFSAQSGYRVPGPQPGHK.H	548900	12.8	0	0	0	0	0	0
12058	4	DCBLD1_Abl	-0.52	4.245	0.505	0.505	DCBLD1	Q8N8Z6	R.KGSTFRPMDTDAEEAGVSTDAGGHYDC^PQR.A	464600	12.9	0	0	0	0	0	0
17236	2	DCBLD1_Abl	-0.02	4.046	0.205	0.922	DCBLD1	Q8N8Z6	K.LDLITSDM*ADY@QQPLM*IGTGTVTR.K	247100	13.2	540	99.014	0	0	0	0
17740	3	DCBLD1_Abl	0.67	2.833	0.547	0.736	DCBLD1	Q8N8Z6	R.HEYALPLAPPEPEY@AT@PIVER.H	436600	13.2	600	235.123	602	225.507	0	0
17953	3	DCBLD1_Abl	0.46	2.245	0.444	0.697	DCBLD1	Q8N8Z6	R.HEYALPLAPPEPEY@AT@PIVER.H	391900	13.2	600	160.325	602	153.617	0	0
12461	4	DCBLD1_Abl	-0.85	5.901	0.062	0.062	DCBLD1	Q8N8Z6	K.GSTFRPMDTDAEEAGVSTDAGGHY@DC#PQR.A	0	13.3	578	189.044	0	0	0	0
24611	2	DCBLD1_Abl	1.43	2.879	0	0	DCBLD1	Q8N8Z6	R.DPVQNNFIPPIVAR.Y	284600	13.3	0	0	0	0	0	0
10238	4	DCBLD1_Abl	-1.76	2.743	0.832	0.832	DCBLD1	Q8N8Z6	R.AHTFSAQSGYRVPGPQPGHK.H	3207000	13.5	0	0	0	0	0	0
10330	4	DCBLD1_Abl	-0.12	4.927	0.878	0.878	DCBLD1	Q8N8Z6	K.AVSALATESGHPDSQKPPTHPGTSDSYSAPR.D	881600	13.5	0	0	0	0	0	0
12213	5	DCBLD1_Abl	-2.14	3.784	0.003	0.071	DCBLD1	Q8N8Z6	K.HSLSS@GGFSPVAGVGAQDGDYQRPHS@AQPADRGY@DRPK.A	1294000	13.5	636	0	657	0	665	31.866
12424	5	DCBLD1_Abl	-1.89	3.117	0	0.099	DCBLD1	Q8N8Z6	K.HSLSS@GGFSPVAGVGAQDGDYQRPHS@AQPADRGY@DRPK.A	0	13.5	636	0	657	0	665	31.866
13084	3	DCBLD1_Abl	-1.34	3.471	0.044	0.497	DCBLD1	Q8N8Z6	K.HSLSS@GGFSPVAGVGAQDGDY@QRPHSAQPADR.G	1407000	13.6	636	19.608	652	63.459	0	0
12462	3	DCBLD1_Abl	-0.19	6.52	0.056	0.056	DCBLD1	Q8N8Z6	K.GSTFRPMDTDAEEAGVSTDAGGHY@DC#PQR.A	759900	13.8	578	309.029	0	0	0	0
11993	3	DCBLD1_Abl	-0.42	5.448	0.031	0.744	DCBLD1	Q8N8Z6	K.HSLSSGGFSPVAGVGAQDGDY@QRPHSAQPADR.G	1148000	14.1	652	39.826	0	0	0	0
6427	2	DCBLD1_Abl	1.14	2.015	0.363	0.363	DCBLD1	Q8N8Z6	K.TSQSTSVSTK.K	390800	14.4	0	0	0	0	0	0
11033	5	DCBLD1_Abl	-0.3	4.391	0.726	0.726	DCBLD1	Q8N8Z6	R.KGSTFRPM*DTDAEEAGVSTDAGGHYDC^PQR.A	1330000	14.5	0	0	0	0	0	0
8602	2	DCBLD1_Abl	-0.07	3.639	0.838	0.838	DCBLD1	Q8N8Z6	E.AGVSTDAGGHYDC^PQR.A	2083000	14.6	0	0	0	0	0	0
12391	3	DCBLD1_Abl	0.89	2.708	0.825	0.825	DCBLD1	Q8N8Z6	R.DVAGDISGNM*VDGYR.D	2076000	14.7	0	0	0	0	0	0
16834	3	DCBLD1_Abl	0	4.193	0.11	0.623	DCBLD1	Q8N8Z6	E.M*TQKLDLITSDM*ADY@QQPLMIGTGTVTR.K	419300	14.7	540	109.396	0	0	0	0
20324	2	DCBLD1_Abl	0.29	2.432	0.91	0.91	DCBLD1	Q8N8Z6	R.TTGSTQSNFNFYVK.S	185700	15	0	0	0	0	0	0
20513	2	DCBLD1_Abl	0.7	2.496	0.881	0.881	DCBLD1	Q8N8Z6	R.TTGSTQSNFNFYVK.S	158400	15	0	0	0	0	0	0
20898	2	DCBLD1_Abl	0.58	2.303	0.815	0.815	DCBLD1	Q8N8Z6	R.TTGSTQSNFNFYVK.S	171700	15	0	0	0	0	0	0
21084	2	DCBLD1_Abl	-0.33	2.05	0.903	0.903	DCBLD1	Q8N8Z6	R.TTGSTQSNFNFYVK.S	205500	15	0	0	0	0	0	0
21613	2	DCBLD1_Abl	-0.27	2.702	0.906	0.906	DCBLD1	Q8N8Z6	R.TTGSTQSNFNFYVK.S	121000	15	0	0	0	0	0	0
7734	5	DCBLD1_Abl	0.54	3.247	0.097	0.878	DCBLD1	Q8N8Z6	E.SGHPDSQKPPTHPGTSDSY@SAPR.D	1513000	15.1	696	25.233	0	0	0	0
11027	4	DCBLD1_Abl	0.28	4.462	0.883	0.883	DCBLD1	Q8N8Z6	R.KGSTFRPM*DTDAEEAGVSTDAGGHYDC^PQR.A	584700	15.1	0	0	0	0	0	0
7946	2	DCBLD1_Abl	0.93	2.059	0.739	0.739	DCBLD1	Q8N8Z6	K.TYKGIVNNEEK.V	909900	15.4	0	0	0	0	0	0
16728	3	DCBLD1_Abl	-0.64	2.929	0.825	0.825	DCBLD1	Q8N8Z6	R.HEYALPLAPPEPEYATPIVER.H	1112000	15.5	0	0	0	0	0	0
16794	4	DCBLD1_Abl	-0.2	3.214	0.807	0.807	DCBLD1	Q8N8Z6	E.EKVFQGNSNFRDPVQNNFIPPIVAR.Y	181900	15.5	0	0	0	0	0	0
12287	5	DCBLD1_Abl	-0.51	4.83	0.006	0.822	DCBLD1	Q8N8Z6	R.VPGPQPGHKHS@LSSGGFSPVAGVGAQDGDYQRPHSAQPADR.G	0	15.6	633	0	0	0	0	0
12496	5	DCBLD1_Abl	0.28	4.733	0.001	0.867	DCBLD1	Q8N8Z6	R.VPGPQPGHKHSLSS@GGFSPVAGVGAQDGDYQRPHSAQPADR.G	0	15.6	633	0	0	0	0	0
16617	3	DCBLD1_Abl	0.81	4.183	0	0	DCBLD1	Q8N8Z6	E.KVFQGNSNFRDPVQNNFIPPIVAR.Y	432200	15.9	0	0	0	0	0	0
12031	5	DCBLD1_Abl	0.75	4.018	0.746	0.746	DCBLD1	Q8N8Z6	R.KGSTFRPMDTDAEEAGVSTDAGGHYDC^PQR.A	1902000	16.4	0	0	0	0	0	0
19156	2	DCBLD1_Abl	0.24	3.195	0.915	0.915	DCBLD1	Q8N8Z6	R.TTGSTQSNFNFYVK.S	200300	16.5	0	0	0	0	0	0
12436	3	DCBLD1_Abl	4.88	2.306	0.181	0.641	DCBLD1	Q8N8Z6	E.ELGDGCGHLVT@YQDSGTMTSK.N	1743000	16.7	46	83.983	0	0	0	0
11975	5	DCBLD1_Abl	0.65	4.452	0.03	0.821	DCBLD1	Q8N8Z6	K.HSLSSGGFSPVAGVGAQDGDY@QRPHSAQPADR.G	485800	16.8	652	0	0	0	0	0
12208	4	DCBLD1_Abl	0.66	3.862	0.009	0.158	DCBLD1	Q8N8Z6	K.HSLSS@GGFSPVAGVGAQDGDY@QRPHSAQPADRGY@DRPK.A	1073000	16.9	640	0	652	18.567	665	35.655
12614	4	DCBLD1_Abl	1.23	3.168	0.041	0.157	DCBLD1	Q8N8Z6	K.HSLSS@GGFSPVAGVGAQDGDY@QRPHSAQPADRGY@DRPK.A	319000	16.9	636	19.232	652	18.567	665	35.655
17965	3	DCBLD1_Abl	0.84	3.185	0.79	0.84	DCBLD1	Q8N8Z6	E.SQTC^ASDYLLFTSSSDQYGPYC^GSMTVPK.E	379200	16.9	0	0	0	0	0	0
11282	3	DCBLD1_Abl	-0.15	2.819	0	0.05	DCBLD1	Q8N8Z6	R.KGS@TFRPM*DTDAEEAGVSTDAGGHY@DC#PQR.A	482900	17.6	557	0	578	165.014	0	0
7800	2	DCBLD1_Abl	-1.05	2.326	0.312	0.812	DCBLD1	Q8N8Z6	E.AGVSTDAGGHY@D.C	945000	18	578	150.366	0	0	0	0
16559	3	DCBLD1_Abl	0.97	2.732	0.004	0.004	DCBLD1	Q8N8Z6	R.DVAGDISGNM*VDGYRDTSLLC#K.A	1058000	18.1	0	0	0	0	0	0
14491	2	DCBLD1_Abl	0.09	3.562	0.857	0.857	DCBLD1	Q8N8Z6	R.DVAGDISGNM*VDGYR.D	1475000	19.5	0	0	0	0	0	0
8297	4	DCBLD1_Abl	0.03	2.423	0.98	0.98	DCBLD1	Q8N8Z6	E.SGHPDSQKPPTHPGTSDSYSAPRD.C	1756000	19.8	0	0	0	0	0	0
23123	2	DCBLD1_Abl	1.16	2.206	0.912	0.912	DCBLD1	Q8N8Z6	R.TTGSTQSNFNFYVK.S	261300	19.9	0	0	0	0	0	0
16427	2	DCBLD1_Abl	0.56	2.952	0.911	0.911	DCBLD1	Q8N8Z6	R.TTGSTQSNFNFYVK.S	821900	20.2	0	0	0	0	0	0
7635	3	DCBLD1_Abl	-0.9	2.704	0.074	0.792	DCBLD1	Q8N8Z6	Q.SGY@RVPGPQPGHK.H	913200	20.5	621	23.019	0	0	0	0
16225	2	DCBLD1_Abl	-0.02	3.164	0.836	0.836	DCBLD1	Q8N8Z6	R.TTGSTQSNFNFYVK.S	949600	20.7	0	0	0	0	0	0
12621	4	DCBLD1_Abl	1.44	6.445	0.467	0.467	DCBLD1	Q8N8Z6	K.GSTFRPMDTDAEEAGVSTDAGGHYDC#PQR.A	297300	20.9	0	0	0	0	0	0
6554	3	DCBLD1_Abl	0.09	2.875	0.795	0.795	DCBLD1	Q8N8Z6	E.SGHPDSQKPPTHPGTSD.S	1181000	21	0	0	0	0	0	0
11367	3	DCBLD1_Abl	0.76	5.273	0.054	0.054	DCBLD1	Q8N8Z6	K.GSTFRPM*DTDAEEAGVSTDAGGHY@DC#PQR.A	595800	21.2	578	247.374	0	0	0	0
24699	2	DCBLD1_Abl	0.58	3.395	0.819	0.819	DCBLD1	Q8N8Z6	R.DVAGDISGNM*VDGYR.D	1200000	22.2	0	0	0	0	0	0
16646	2	DCBLD1_Abl	-0.38	3.663	0.904	0.904	DCBLD1	Q8N8Z6	R.TTGSTQSNFNFYVK.S	732200	22.4	0	0	0	0	0	0
11460	4	DCBLD1_Abl	0.41	5.154	0.049	0.815	DCBLD1	Q8N8Z6	R.KGS@TFRPM*DTDAEEAGVSTDAGGHYDC^PQR.A	712800	23.1	556	23.986	0	0	0	0
19860	3	DCBLD1_Abl	0.61	2.51	0	0	DCBLD1	Q8N8Z6	K.VFQGNSNFRDPVQNNFIPPIVAR.Y	88750.9	23.1	0	0	0	0	0	0
14533	3	DCBLD1_Abl	1.02	2.87	0.859	0.859	DCBLD1	Q8N8Z6	R.DVAGDISGNMVDGYR.D	2647000	23.2	0	0	0	0	0	0
24861	2	DCBLD1_Abl	0.42	2.329	0	0	DCBLD1	Q8N8Z6	R.DPVQNNFIPPIVAR.Y	778300	23.4	0	0	0	0	0	0
19275	2	DCBLD1_Abl	0.39	2.698	0.983	0.983	DCBLD1	Q8N8Z6	K.LDLITSDMADYQQPLMIGTGTVTR.K	117200	23.6	0	0	0	0	0	0
11366	4	DCBLD1_Abl	0.47	5.843	0.041	0.041	DCBLD1	Q8N8Z6	K.GSTFRPM*DTDAEEAGVSTDAGGHY@DC#PQR.A	779100	23.9	578	189.044	0	0	0	0
18522	2	DCBLD1_Abl	0.31	3.908	0.423	0.951	DCBLD1	Q8N8Z6	K.LDLITSDMADYQQPLM*IGTGTVTR.K	0	24.2	0	0	0	0	0	0
7835	4	DCBLD1_Abl	-0.24	3.275	0.078	0.864	DCBLD1	Q8N8Z6	E.SGHPDSQKPPTHPGTSDSY@SAPRD.C	533400	24.4	696	25.233	0	0	0	0
14657	2	DCBLD1_Abl	0.66	3.996	0.707	0.906	DCBLD1	Q8N8Z6	D.M*ADYQQPLMIGTGTVTR.K	1413000	25.1	0	0	0	0	0	0
12589	3	DCBLD1_Abl	0.34	3.365	0.052	0.541	DCBLD1	Q8N8Z6	K.HSLS@SGGFSPVAGVGAQDGDY@QRPHSAQPADR.G	0	26.7	635	25.233	652	63.459	0	0
24382	2	DCBLD1_Abl	1.06	3.355	0	0	DCBLD1	Q8N8Z6	R.DPVQNNFIPPIVAR.Y	445500	26.7	0	0	0	0	0	0
22588	2	DCBLD1_Abl	-0.12	2.087	0.766	0.766	DCBLD1	Q8N8Z6	R.TTGSTQSNFNFYVK.S	258200	27.3	0	0	0	0	0	0
12526	4	DCBLD1_Abl	0.33	6.025	0.018	0.051	DCBLD1	Q8N8Z6	R.KGS@TFRPMDTDAEEAGVSTDAGGHYDC#PQR.A	1902000	27.6	556	0	0	0	0	0
12697	2	DCBLD1_Abl	0.21	3.899	0.359	0.81	DCBLD1	Q8N8Z6	R.HQS@AEFTISYDNEK.E	1617000	28.2	513	240	0	0	0	0
12920	2	DCBLD1_Abl	-1.03	3.003	0.264	0.845	DCBLD1	Q8N8Z6	R.HQS@AEFTISYDNEK.E	595300	28.2	513	165.536	0	0	0	0
5848	2	DCBLD1_Abl	-0.21	3.646	0.679	0.679	DCBLD1	Q8N8Z6	K.KKGSPYGSAEAQK.T	1317000	29.8	0	0	0	0	0	0
12397	4	DCBLD1_Abl	-0.14	3.65	0.013	0.07	DCBLD1	Q8N8Z6	R.KGS@TFRPMDTDAEEAGVSTDAGGHY@DC#PQR.A	4302000	30.4	556	26.992	578	157.739	0	0
14892	2	DCBLD1_Abl	0.4	2.411	0.777	0.777	DCBLD1	Q8N8Z6	K.AAIHAGIIADE.L	1820000	30.7	0	0	0	0	0	0
15097	2	DCBLD1_Abl	-0.88	2.488	0.813	0.813	DCBLD1	Q8N8Z6	K.AAIHAGIIADE.L	1279000	30.7	0	0	0	0	0	0
15428	2	DCBLD1_Abl	0.21	2.545	0.815	0.815	DCBLD1	Q8N8Z6	K.AAIHAGIIADE.L	1500000	30.7	0	0	0	0	0	0
15690	2	DCBLD1_Abl	0.68	2.329	0.827	0.827	DCBLD1	Q8N8Z6	K.AAIHAGIIADE.L	752700	30.7	0	0	0	0	0	0
10694	3	DCBLD1_Abl	-0.19	2.939	0.942	0.942	DCBLD1	Q8N8Z6	E.LGDGC^GHLVTYQDSGTM*TSK.N	1533000	30.8	0	0	0	0	0	0
12053	4	DCBLD1_Abl	-0.01	4.433	0.66	0.66	DCBLD1	Q8N8Z6	R.KGSTFRPMDTDAEEAGVSTDAGGHYDC#PQR.A	891000	32.1	0	0	0	0	0	0
16681	3	DCBLD1_Abl	0.24	4.232	0.989	0.989	DCBLD1	Q8N8Z6	N.FRDPVQNNFIPPIVAR.Y	1654000	32.8	0	0	0	0	0	0
18197	3	DCBLD1_Abl	0.9	3.841	0	0	DCBLD1	Q8N8Z6	K.AAIHAGIIADELGGQISVLQR.K	1195000	33	0	0	0	0	0	0
18407	3	DCBLD1_Abl	1.04	2.689	0	0	DCBLD1	Q8N8Z6	K.AAIHAGIIADELGGQISVLQR.K	150500	33	0	0	0	0	0	0
11584	3	DCBLD1_Abl	4.22	2.293	0.228	0.69	DCBLD1	Q8N8Z6	E.ELGDGCGHLVT@YQDSGTM*TSK.N	959900	33.8	46	52.224	0	0	0	0
11627	4	DCBLD1_Abl	0.5	6.477	0.05	0.05	DCBLD1	Q8N8Z6	K.GSTFRPM*DTDAEEAGVSTDAGGHYDC#PQR.A	1697000	34	0	0	0	0	0	0
12055	5	DCBLD1_Abl	-0.63	5.72	0.516	0.516	DCBLD1	Q8N8Z6	R.KGSTFRPMDTDAEEAGVSTDAGGHYDC#PQR.A	1123000	34.2	0	0	0	0	0	0
11112	4	DCBLD1_Abl	0.61	4.331	0.025	0.025	DCBLD1	Q8N8Z6	R.KGSTFRPM*DTDAEEAGVSTDAGGHYDC#PQR.A	1079000	35.7	0	0	0	0	0	0
10409	5	DCBLD1_Abl	0.07	3.483	0.793	0.793	DCBLD1	Q8N8Z6	K.AVSALATESGHPDSQKPPTHPGTSDSYSAPR.D	5592000	36.5	0	0	0	0	0	0
8178	3	DCBLD1_Abl	0.55	2.371	0.01	0.169	DCBLD1	Q8N8Z6	E.SGHPDSQKPPTHPGTS@DSY@SAPR.D	5540000	36.7	693	0	696	0	0	0
8268	2	DCBLD1_Abl	-0.01	2.168	0.758	0.758	DCBLD1	Q8N8Z6	E.AGVSTDAGGHYD.C	2036000	37.7	0	0	0	0	0	0
26353	2	DCBLD1_Abl	0.21	2.512	0.927	0.927	DCBLD1	Q8N8Z6	E.LGGQISVLQR.K	701500	37.8	0	0	0	0	0	0
11189	3	DCBLD1_Abl	0.09	3.369	0.791	0.791	DCBLD1	Q8N8Z6	E.LGGQISVLQRK.G	2744000	37.9	0	0	0	0	0	0
19318	3	DCBLD1_Abl	0.3	3.708	0.027	0.706	DCBLD1	Q8N8Z6	K.LDLITSDM*ADY@QQPLMIGTGTVTR.K	1223000	38.9	540	37.719	0	0	0	0
8796	2	DCBLD1_Abl	-0.06	3.758	0.673	0.673	DCBLD1	Q8N8Z6	E.AGVSTDAGGHYDC#PQR.A	1302000	39	0	0	0	0	0	0
14896	2	DCBLD1_Abl	-0.56	3.731	0.901	0.901	DCBLD1	Q8N8Z6	R.TTGSTQSNFNFYVK.S	2327000	40.3	0	0	0	0	0	0
15126	2	DCBLD1_Abl	-0.8	3.625	0.888	0.888	DCBLD1	Q8N8Z6	R.TTGSTQSNFNFYVK.S	2092000	40.3	0	0	0	0	0	0
15334	2	DCBLD1_Abl	-0.1	3.868	0.886	0.886	DCBLD1	Q8N8Z6	R.TTGSTQSNFNFYVK.S	2673000	40.3	0	0	0	0	0	0
15544	2	DCBLD1_Abl	-0.66	3.041	0.877	0.877	DCBLD1	Q8N8Z6	R.TTGSTQSNFNFYVK.S	1515000	40.3	0	0	0	0	0	0
15745	2	DCBLD1_Abl	-0.26	2.976	0.863	0.863	DCBLD1	Q8N8Z6	R.TTGSTQSNFNFYVK.S	1247000	40.3	0	0	0	0	0	0
15954	2	DCBLD1_Abl	0.48	2.67	0.84	0.84	DCBLD1	Q8N8Z6	R.TTGSTQSNFNFYVK.S	2232000	40.3	0	0	0	0	0	0
8646	3	DCBLD1_Abl	0.29	2.692	0.011	0.487	DCBLD1	Q8N8Z6	E.SGHPDSQKPPTHPGTS@DSYSAPR.D	1311000	40.6	693	0	0	0	0	0
16079	3	DCBLD1_Abl	0.62	2.906	0.971	0.971	DCBLD1	Q8N8Z6	D.PVQNNFIPPIVAR.Y	863200	40.7	0	0	0	0	0	0
17013	3	DCBLD1_Abl	1.72	2.433	0.004	0.794	DCBLD1	Q8N8Z6	R.HEYALPLAPPEPEY@ATPIVER.H	384700	41.4	600	0	0	0	0	0
17104	3	DCBLD1_Abl	0.53	3.474	0.746	0.798	DCBLD1	Q8N8Z6	E.SQTC^ASDYLLFTSSSDQYGPYC^GSM*TVPK.E	792100	41.4	0	0	0	0	0	0
17219	3	DCBLD1_Abl	1.46	2.56	0.041	0.784	DCBLD1	Q8N8Z6	R.HEYALPLAPPEPEY@ATPIVER.H	344600	41.4	600	0	0	0	0	0
17147	3	DCBLD1_Abl	0.29	3.997	0.368	0.849	DCBLD1	Q8N8Z6	E.SQTC#ASDYLLFTSSSDQYGPYC^GSM*TVPK.E	1061000	41.7	0	0	0	0	0	0
17157	3	DCBLD1_Abl	0.45	3.442	0.259	0.766	DCBLD1	Q8N8Z6	E.SQTC#ASDYLLFTSSSDQYGPYC^GSM*TVPK.E	1474000	41.7	0	0	0	0	0	0
8416	2	DCBLD1_Abl	0.38	2.319	0.749	0.749	DCBLD1	Q8N8Z6	R.KGSTFRPM*DTDAEE.A	4476000	45.9	0	0	0	0	0	0
11953	2	DCBLD1_Abl	-0.01	3.566	0.787	0.787	DCBLD1	Q8N8Z6	R.DVAGDISGNM*VDGYR.D	2220000	46.8	0	0	0	0	0	0
17176	2	DCBLD1_Abl	0.03	4.832	0.937	0.937	DCBLD1	Q8N8Z6	K.LDLITSDM*ADYQQPLM*IGTGTVTR.K	663100	47	0	0	0	0	0	0
26247	2	DCBLD1_Abl	0.59	2.074	0	0	DCBLD1	Q8N8Z6	E.GILANGVLSR.D	330700	47.2	0	0	0	0	0	0
10690	4	DCBLD1_Abl	0.14	3.175	0.335	0.805	DCBLD1	Q8N8Z6	R.KGSTFRPM*DTDAEEAGVSTDAGGHY@DC^PQR.A	571800	48.3	578	250.38	0	0	0	0
11681	5	DCBLD1_Abl	-0.28	6.315	0.025	0.819	DCBLD1	Q8N8Z6	K.HSLSSGGFSPVAGVGAQDGDY@QRPHSAQPADRGY@DRPK.A	1078000	48.8	652	0	665	16.248	0	0
11883	5	DCBLD1_Abl	-0.09	4.638	0.009	0.768	DCBLD1	Q8N8Z6	K.HSLSSGGFSPVAGVGAQDGDY@QRPHSAQPADRGY@DRPK.A	2674000	48.8	652	0	665	0	0	0
12103	5	DCBLD1_Abl	-0.52	4.007	0.008	0.808	DCBLD1	Q8N8Z6	K.HSLSSGGFSPVAGVGAQDGDY@QRPHSAQPADRGY@DRPK.A	564800	48.8	652	0	665	35.655	0	0
12318	5	DCBLD1_Abl	1.09	5.118	0.038	0.145	DCBLD1	Q8N8Z6	K.HSLSSGGFS@PVAGVGAQDGDYQRPHSAQPADRGY@DRPK.A	1236000	48.8	640	41.834	665	35.655	0	0
12524	5	DCBLD1_Abl	-0.31	4.336	0.005	0.036	DCBLD1	Q8N8Z6	K.HSLSS@GGFSPVAGVGAQDGDYQRPHSAQPADRGY@DRPK.A	946400	48.8	636	0	665	16.248	0	0
12817	5	DCBLD1_Abl	0.88	6.497	0.011	0.131	DCBLD1	Q8N8Z6	K.HSLSS@GGFSPVAGVGAQDGDYQRPHSAQPADRGY@DRPK.A	1216000	48.8	636	0	665	16.248	0	0
18170	3	DCBLD1_Abl	2.36	3.872	0.21	0.854	DCBLD1	Q8N8Z6	E.M*TQKLDLITSDMADYQQPLMIGTGTVTR.K	281300	50	0	0	0	0	0	0
16827	3	DCBLD1_Abl	0.29	4.657	0.496	0.853	DCBLD1	Q8N8Z6	E.M*TQKLDLITSDM*ADYQQPLMIGTGTVTR.K	2904000	50.8	0	0	0	0	0	0
12689	3	DCBLD1_Abl	0.53	2.38	0.275	0.804	DCBLD1	Q8N8Z6	R.HQS@AEFTISYDNEK.E	1800000	51.4	513	62.56	0	0	0	0
5636	2	DCBLD1_Abl	0.03	2.714	0.762	0.762	DCBLD1	Q8N8Z6	K.KKGSPYGSAE.A	1011000	53.4	0	0	0	0	0	0
11102	5	DCBLD1_Abl	0.42	4.587	0.062	0.062	DCBLD1	Q8N8Z6	R.KGSTFRPM*DTDAEEAGVSTDAGGHYDC#PQR.A	916500	54.2	0	0	0	0	0	0
14636	3	DCBLD1_Abl	0.63	3.999	0.86	0.86	DCBLD1	Q8N8Z6	R.DVAGDISGNM*VDGYRDTSLLC^K.A	1189000	58	0	0	0	0	0	0
11935	5	DCBLD1_Abl	1.49	3.576	0.001	0.798	DCBLD1	Q8N8Z6	K.HSLSSGGFSPVAGVGAQDGDYQRPHS@AQPADRGYDRPK.A	330000	58.7	657	0	0	0	0	0
12154	5	DCBLD1_Abl	1.17	4.824	0.048	0.834	DCBLD1	Q8N8Z6	K.HSLSSGGFSPVAGVGAQDGDYQRPHSAQPADRGY@DRPK.A	2037000	58.7	665	14.172	0	0	0	0
11268	4	DCBLD1_Abl	-0.23	4.192	0.036	0.069	DCBLD1	Q8N8Z6	R.KGS@TFRPM*DTDAEEAGVSTDAGGHY@DC#PQR.A	2312000	63.2	556	23.986	578	253.621	0	0
18157	3	DCBLD1_Abl	0.57	3.438	0.126	0.89	DCBLD1	Q8N8Z6	K.LDLITSDM*ADY@QQPLM*IGTGTVTR.K	988300	64.9	540	60.189	0	0	0	0
18369	3	DCBLD1_Abl	0.85	2.934	0.034	0.895	DCBLD1	Q8N8Z6	K.LDLITSDM*ADY@QQPLM*IGTGTVTR.K	152500	64.9	540	17.252	0	0	0	0
18571	3	DCBLD1_Abl	-0.2	2.776	0	0.89	DCBLD1	Q8N8Z6	K.LDLITS@DM*ADYQQPLM*IGTGTVTR.K	232700	64.9	535	0	0	0	0	0
24474	2	DCBLD1_Abl	0.64	2.832	0.896	0.896	DCBLD1	Q8N8Z6	E.LGGQISVLQR.K	292200	65.1	0	0	0	0	0	0
8144	3	DCBLD1_Abl	0.36	2.989	0.873	0.873	DCBLD1	Q8N8Z6	E.SGHPDSQKPPTHPGTSDSYSAPR.D	729400	65.9	0	0	0	0	0	0
17688	3	DCBLD1_Abl	-2.56	2.543	0.027	0.87	DCBLD1	Q8N8Z6	E.M*TQKLDLITSDMADYQQPLM*IGTGTVTR.K	1507000	66.1	0	0	0	0	0	0
11799	4	DCBLD1_Abl	-0.3	4.539	0.065	0.065	DCBLD1	Q8N8Z6	R.KGSTFRPMDTDAEEAGVSTDAGGHY@DC#PQR.A	799800	66.3	578	281.248	0	0	0	0
10020	4	DCBLD1_Abl	0.07	3.742	0	0.796	DCBLD1	Q8N8Z6	K.AVSALATESGHPDSQKPPTHPGTSDSY@SAPR.D	1984000	66.9	696	0	0	0	0	0
16454	3	DCBLD1_Abl	0.37	4.229	0.857	0.857	DCBLD1	Q8N8Z6	R.DVAGDISGNMVDGYRDTSLLC^K.A	564600	67.3	0	0	0	0	0	0
13949	2	DCBLD1_Abl	0.43	3.245	0.851	0.851	DCBLD1	Q8N8Z6	R.DVAGDISGNMVDGYR.D	1481000	71.7	0	0	0	0	0	0
24785	2	DCBLD1_Abl	0.78	2.556	0.84	0.84	DCBLD1	Q8N8Z6	K.AAIHAGIIADE.L	405200	72.3	0	0	0	0	0	0
7044	2	DCBLD1_Abl	-0.24	2.494	0.922	0.922	DCBLD1	Q8N8Z6	E.SGSHISGR.G	6619000	72.5	0	0	0	0	0	0
7940	3	DCBLD1_Abl	-2.26	2.641	0.723	0.723	DCBLD1	Q8N8Z6	K.TYKGIVNNEEK.V	4003000	76.2	0	0	0	0	0	0
11530	4	DCBLD1_Abl	0.43	4.796	0.032	0.034	DCBLD1	Q8N8Z6	R.KGS@TFRPM*DTDAEEAGVSTDAGGHYDC#PQR.A	1345000	76.7	556	26.992	0	0	0	0
19371	3	DCBLD1_Abl	0.45	3.552	0.081	0.868	DCBLD1	Q8N8Z6	K.LDLITSDMADY@QQPLMIGTGTVTR.K	1266000	77.1	540	84.168	0	0	0	0
14720	3	DCBLD1_Abl	0.72	3.771	0.003	0.003	DCBLD1	Q8N8Z6	R.DVAGDISGNM*VDGYRDTSLLCKA.A	8823000	86.5	0	0	0	0	0	0
8220	2	DCBLD1_Abl	0.32	4.502	0.399	0.84	DCBLD1	Q8N8Z6	E.AGVSTDAGGHY@DC^PQR.A	1608000	90.3	578	246.588	0	0	0	0
11906	2	DCBLD1_Abl	-0.41	2.332	0.714	0.714	DCBLD1	Q8N8Z6	E.LGDGC#GHLVTYQD.S	3196000	90.5	0	0	0	0	0	0
12493	2	DCBLD1_Abl	0.09	3.208	0.956	0.956	DCBLD1	Q8N8Z6	R.DVAGDISGNM*VDGYRD.T	2426000	93.6	0	0	0	0	0	0
12702	2	DCBLD1_Abl	0.2	3.11	0	0	DCBLD1	Q8N8Z6	R.DVAGDISGNM*VDGYRD.T	9160000	93.6	0	0	0	0	0	0
17949	3	DCBLD1_Abl	0.32	3.872	0.44	0.869	DCBLD1	Q8N8Z6	K.LDLITSDM*ADYQQPLMIGTGTVTR.K	562000	95	0	0	0	0	0	0
18141	3	DCBLD1_Abl	-0.34	2.63	0.397	0.882	DCBLD1	Q8N8Z6	K.LDLITSDM*ADYQQPLMIGTGTVTR.K	565400	95	0	0	0	0	0	0
12349	4	DCBLD1_Abl	-0.22	4.607	0.055	0.704	DCBLD1	Q8N8Z6	K.HSLSSGGFS@PVAGVGAQDGDY@QRPHSAQPADR.G	1211000	95.3	640	41.834	652	0	0	0
12583	4	DCBLD1_Abl	0.17	5.192	0.002	0.754	DCBLD1	Q8N8Z6	K.HSLSS@GGFSPVAGVGAQDGDY@QRPHSAQPADR.G	2304000	95.3	636	0	652	0	0	0
12797	4	DCBLD1_Abl	-0.34	2.955	0	0.72	DCBLD1	Q8N8Z6	K.HSLSS@GGFSPVAGVGAQDGDYQRPHS@AQPADR.G	500500	95.3	636	0	657	0	0	0
13100	4	DCBLD1_Abl	0.09	6.312	0.016	0.644	DCBLD1	Q8N8Z6	K.HSLSS@GGFSPVAGVGAQDGDY@QRPHSAQPADR.G	7811000	95.3	636	0	652	0	0	0
13604	4	DCBLD1_Abl	0.11	3.306	0	0.107	DCBLD1	Q8N8Z6	K.HSLSS@GGFSPVAGVGAQDGDY@QRPHSAQPADR.G	957900	95.3	636	0	652	0	0	0
10005	4	DCBLD1_Abl	0.32	2.647	0.217	0.547	DCBLD1	Q8N8Z6	R.AHTFSAQS@GY@RVPGPQPGHK.H	3675000	96.9	619	19.232	621	37.265	0	0
24431	2	DCBLD1_Abl	-1.08	3.175	0.907	0.907	DCBLD1	Q8N8Z6	R.TTGSTQSNFNFYVK.S	253700	102.1	0	0	0	0	0	0
24610	2	DCBLD1_Abl	-0.31	2.213	0.869	0.869	DCBLD1	Q8N8Z6	R.TTGSTQSNFNFYVK.S	433800	102.1	0	0	0	0	0	0
24771	2	DCBLD1_Abl	-0.06	2.936	0.91	0.91	DCBLD1	Q8N8Z6	R.TTGSTQSNFNFYVK.S	627100	102.1	0	0	0	0	0	0
17268	4	DCBLD1_Abl	0.87	3.01	0	0	DCBLD1	Q8N8Z6	K.VFQGNSNFRDPVQNNFIPPIVAR.Y	562300	105.9	0	0	0	0	0	0
16582	3	DCBLD1_Abl	0.26	4.533	0	0	DCBLD1	Q8N8Z6	N.SNFRDPVQNNFIPPIVAR.Y	1174000	113.2	0	0	0	0	0	0
16501	3	DCBLD1_Abl	0.93	3.597	0.655	0.655	DCBLD1	Q8N8Z6	R.DVAGDISGNMVDGYRDTSLLC#K.A	1021000	114.5	0	0	0	0	0	0
16088	2	DCBLD1_Abl	0.18	2.97	0.842	0.842	DCBLD1	Q8N8Z6	D.PVQNNFIPPIVAR.Y	6218000	120.5	0	0	0	0	0	0
18375	3	DCBLD1_Abl	1.51	2.471	0.922	0.922	DCBLD1	Q8N8Z6	K.LDLITSDM*ADYQQPLM*IGTGTVTR.K	108600	121.2	0	0	0	0	0	0
18586	3	DCBLD1_Abl	-0.51	4.243	0.871	0.871	DCBLD1	Q8N8Z6	K.LDLITSDM*ADYQQPLM*IGTGTVTR.K	6704000	121.2	0	0	0	0	0	0
17228	3	DCBLD1_Abl	0.28	4.722	0.152	0.888	DCBLD1	Q8N8Z6	K.LDLITSDM*ADY@QQPLM*IGTGTVTR.K	2410000	121.7	540	109.396	0	0	0	0
17527	3	DCBLD1_Abl	1	2.42	0.099	0.73	DCBLD1	Q8N8Z6	K.LDLITSDM*ADYQQPLM*IGT@GTVTR.K	323300	121.7	540	122.353	0	0	0	0
17556	3	DCBLD1_Abl	1.9	2.411	0.005	0.576	DCBLD1	Q8N8Z6	K.LDLITSDM*ADY@QQPLM*IGTGTVTR.K	444900	121.7	548	23.019	0	0	0	0
14453	2	DCBLD1_Abl	0.49	3.395	0	0	DCBLD1	Q8N8Z6	R.DVAGDISGNMVDGYRD.T	4816000	121.9	0	0	0	0	0	0
14661	2	DCBLD1_Abl	-3.9	2.666	0.863	0.863	DCBLD1	Q8N8Z6	R.DVAGDISGNMVDGYRD.T	707700	121.9	0	0	0	0	0	0
16770	3	DCBLD1_Abl	0.57	2.931	0.91	0.91	DCBLD1	Q8N8Z6	R.DPVQNNFIPPIVAR.Y	1731000	126.8	0	0	0	0	0	0
8400	2	DCBLD1_Abl	0.25	2.923	0.29	0.29	DCBLD1	Q8N8Z6	E.AGVSTDAGGHY@DC#PQR.A	1071000	127	578	213.069	0	0	0	0
11981	3	DCBLD1_Abl	-0.56	5.402	0.823	0.823	DCBLD1	Q8N8Z6	E.LGDGC#GHLVTYQDSGTMTSK.N	1294000	128.6	0	0	0	0	0	0
12862	2	DCBLD1_Abl	0.39	2.263	0.162	0.887	DCBLD1	Q8N8Z6	R.HQS@AEFTISYDNEKE.M	591500	132.1	513	200.973	0	0	0	0
13065	2	DCBLD1_Abl	0.63	3.727	0.3	0.934	DCBLD1	Q8N8Z6	R.HQS@AEFTISYDNEKE.M	5274000	132.1	513	200.973	0	0	0	0
13276	2	DCBLD1_Abl	-0.01	3.002	0.157	0.918	DCBLD1	Q8N8Z6	R.HQS@AEFTISYDNEKE.M	646400	132.1	513	200.973	0	0	0	0
25013	2	DCBLD1_Abl	0.75	2.225	0.846	0.846	DCBLD1	Q8N8Z6	K.AAIHAGIIADE.L	2760000	139.2	0	0	0	0	0	0
18124	3	DCBLD1_Abl	1.04	3.244	0.066	0.771	DCBLD1	Q8N8Z6	K.LDLITSDM*ADY@QQPLMIGTGTVTR.K	455100	145.7	540	60.189	0	0	0	0
18497	3	DCBLD1_Abl	0.79	3.593	0.062	0.712	DCBLD1	Q8N8Z6	K.LDLITSDMADY@QQPLM*IGTGTVTR.K	2417000	145.7	540	82.288	0	0	0	0
12078	4	DCBLD1_Abl	-0.04	5.039	0.881	0.881	DCBLD1	Q8N8Z6	K.HSLSSGGFSPVAGVGAQDGDYQRPHSAQPADR.G	1177000	156.8	0	0	0	0	0	0
12289	4	DCBLD1_Abl	0.29	6.146	0.89	0.89	DCBLD1	Q8N8Z6	K.HSLSSGGFSPVAGVGAQDGDYQRPHSAQPADR.G	1094000	156.8	0	0	0	0	0	0
9352	2	DCBLD1_Abl	-0.26	2.311	0.589	0.589	DCBLD1	Q8N8Z6	K.GSTFRPM*DTDAEE.A	2339000	157.5	0	0	0	0	0	0
8560	3	DCBLD1_Abl	0.47	4.361	0.743	0.743	DCBLD1	Q8N8Z6	E.AGVSTDAGGHYDC^PQR.A	1892000	164	0	0	0	0	0	0
10833	3	DCBLD1_Abl	0.37	4.533	0.836	0.836	DCBLD1	Q8N8Z6	E.LGDGC#GHLVTYQDSGTM*TSK.N	2361000	169.9	0	0	0	0	0	0
11050	3	DCBLD1_Abl	-2.09	5.272	0.846	0.846	DCBLD1	Q8N8Z6	E.LGDGC#GHLVTYQDSGTM*TSK.N	696500	169.9	0	0	0	0	0	0
12132	5	DCBLD1_Abl	0.67	6.192	0.857	0.857	DCBLD1	Q8N8Z6	K.HSLSSGGFSPVAGVGAQDGDYQRPHSAQPADR.G	5029000	170.3	0	0	0	0	0	0
8437	4	DCBLD1_Abl	-0.01	3.92	0.034	0.207	DCBLD1	Q8N8Z6	E.SGHPDSQKPPTHPGTSDSY@SAPR.D	7063000	182.4	693	0	0	0	0	0
8633	4	DCBLD1_Abl	0.19	3.952	0.006	0.477	DCBLD1	Q8N8Z6	E.SGHPDSQKPPTHPGTS@DSYSAPR.D	11370000	182.4	693	0	0	0	0	0
11254	2	DCBLD1_Abl	0.07	2.77	0.719	0.719	DCBLD1	Q8N8Z6	K.GSTFRPMDTDAEE.A	4682000	186.4	0	0	0	0	0	0
9989	3	DCBLD1_Abl	0.08	2.319	0.192	0.476	DCBLD1	Q8N8Z6	R.AHTFSAQS@GY@RVPGPQPGHK.H	2736000	197.2	619	19.232	621	37.265	0	0
10193	3	DCBLD1_Abl	0	2.423	0.039	0.724	DCBLD1	Q8N8Z6	R.AHT@FSAQSGY@RVPGPQPGHK.H	3141000	197.2	614	74.572	621	20.984	0	0
24448	3	DCBLD1_Abl	0.81	2.373	0.893	0.893	DCBLD1	Q8N8Z6	K.VFQGNSNFRDPVQNNFIPPIVAR.Y	372800	198.3	0	0	0	0	0	0
24626	3	DCBLD1_Abl	0.69	4.794	0.926	0.926	DCBLD1	Q8N8Z6	K.VFQGNSNFRDPVQNNFIPPIVAR.Y	1481000	198.3	0	0	0	0	0	0
24781	3	DCBLD1_Abl	1.35	2.549	0	0	DCBLD1	Q8N8Z6	K.VFQGNSNFRDPVQNNFIPPIVAR.Y	102300	198.3	0	0	0	0	0	0
24894	3	DCBLD1_Abl	0.41	2.766	0.914	0.914	DCBLD1	Q8N8Z6	K.VFQGNSNFRDPVQNNFIPPIVAR.Y	224000	198.3	0	0	0	0	0	0
24481	2	DCBLD1_Abl	0.82	2.028	0	0	DCBLD1	Q8N8Z6	E.GILANGVLSR.D	2135000	198.6	0	0	0	0	0	0
24687	2	DCBLD1_Abl	0.44	3.092	0.859	0.859	DCBLD1	Q8N8Z6	E.LGGQISVLQR.K	1296000	208.6	0	0	0	0	0	0
10993	2	DCBLD1_Abl	0.05	2.337	0.18	0.793	DCBLD1	Q8N8Z6	R.KGS@TFRPMDTDAEE.A	1571000	213.7	556	60	0	0	0	0
8218	3	DCBLD1_Abl	0.86	3.448	0.421	0.795	DCBLD1	Q8N8Z6	E.AGVSTDAGGHY@DC^PQR.A	5059000	217.7	578	208.894	0	0	0	0
19437	3	DCBLD1_Abl	0.72	2.486	0.875	0.875	DCBLD1	Q8N8Z6	K.LDLITSDMADYQQPLMIGTGTVTR.K	327300	223.5	0	0	0	0	0	0
9219	3	DCBLD1_Abl	-0.24	4.745	0.809	0.809	DCBLD1	Q8N8Z6	R.LQDQGPSWASGDSSNNHKPR.E	1498000	230.2	0	0	0	0	0	0
9436	3	DCBLD1_Abl	-0.11	3.99	0.873	0.873	DCBLD1	Q8N8Z6	R.LQDQGPSWASGDSSNNHKPR.E	5103000	230.2	0	0	0	0	0	0
12452	4	DCBLD1_Abl	1.2	3.352	0.118	0.767	DCBLD1	Q8N8Z6	K.HSLSSGGFS@PVAGVGAQDGDYQRPHSAQPADR.G	852300	242.4	640	41.834	0	0	0	0
12658	4	DCBLD1_Abl	0.58	5.578	0.004	0.876	DCBLD1	Q8N8Z6	K.HSLSS@GGFSPVAGVGAQDGDYQRPHSAQPADR.G	4402000	242.4	636	0	0	0	0	0
13076	4	DCBLD1_Abl	0.5	6.042	0.012	0.87	DCBLD1	Q8N8Z6	K.HSLSS@GGFSPVAGVGAQDGDYQRPHSAQPADR.G	865700	242.4	636	0	0	0	0	0
13299	4	DCBLD1_Abl	1.3	2.516	0	0.846	DCBLD1	Q8N8Z6	K.HSLS@SGGFSPVAGVGAQDGDYQRPHSAQPADR.G	0	242.4	636	0	0	0	0	0
7669	3	DCBLD1_Abl	0.5	3.214	0	0.833	DCBLD1	Q8N8Z6	E.SGHPDSQKPPTHPGTSDS@YSAPR.D	1490000	245	695	0	0	0	0	0
4056	2	DCBLD1_Abl	0.83	2.91	0.232	0.232	DCBLD1	Q8N8Z6	R.KTSQSTSVSTK.K	15000000	245.6	0	0	0	0	0	0
4204	2	DCBLD1_Abl	0.77	2.767	0.186	0.186	DCBLD1	Q8N8Z6	R.KTSQSTSVSTK.K	10350000	245.6	0	0	0	0	0	0
4345	2	DCBLD1_Abl	0.81	2.728	0.226	0.226	DCBLD1	Q8N8Z6	R.KTSQSTSVSTK.K	11780000	245.6	0	0	0	0	0	0
4481	2	DCBLD1_Abl	0.77	2.481	0.178	0.178	DCBLD1	Q8N8Z6	R.KTSQSTSVSTK.K	3324000	245.6	0	0	0	0	0	0
4614	2	DCBLD1_Abl	0.72	2.097	0.236	0.236	DCBLD1	Q8N8Z6	R.KTSQSTSVSTK.K	596000	245.6	0	0	0	0	0	0
12886	3	DCBLD1_Abl	-0.18	3.193	0.132	0.813	DCBLD1	Q8N8Z6	R.HQS@AEFTISYDNEKE.M	4991000	245.9	513	62.56	0	0	0	0
13257	3	DCBLD1_Abl	0.46	3.216	0.22	0.824	DCBLD1	Q8N8Z6	R.HQS@AEFTISYDNEKE.M	1834000	245.9	513	62.56	0	0	0	0
9598	3	DCBLD1_Abl	0.29	3.361	0.068	0.77	DCBLD1	Q8N8Z6	R.AHTFSAQSGY@RVPGPQPGHK.H	5879000	250.8	621	20.984	0	0	0	0
18574	3	DCBLD1_Abl	1.32	4.108	0.536	0.885	DCBLD1	Q8N8Z6	K.LDLITSDMADYQQPLM*IGTGTVTR.K	8719000	259.3	0	0	0	0	0	0
8329	3	DCBLD1_Abl	-0.15	2.731	0.103	0.103	DCBLD1	Q8N8Z6	E.AGVSTDAGGHY@DC#PQR.A	788500	308.4	578	208.894	0	0	0	0
8528	3	DCBLD1_Abl	0.34	3.699	0.067	0.067	DCBLD1	Q8N8Z6	E.AGVSTDAGGHY@DC#PQR.A	4817000	308.4	578	208.894	0	0	0	0
15584	2	DCBLD1_Abl	0.17	2.205	0.973	0.973	DCBLD1	Q8N8Z6	R.HEY@ALPLAPPEPE.Y	29250000	318	589	1000	0	0	0	0
11931	4	DCBLD1_Abl	0.34	5.883	0.041	0.878	DCBLD1	Q8N8Z6	K.HSLSSGGFSPVAGVGAQDGDY@QRPHSAQPADR.G	203900	326.2	652	0	0	0	0	0
12135	4	DCBLD1_Abl	0.01	4.788	0.031	0.826	DCBLD1	Q8N8Z6	K.HSLSSGGFSPVAGVGAQDGDY@QRPHSAQPADR.G	999400	326.2	652	0	0	0	0	0
12867	4	DCBLD1_Abl	0.14	3.822	0	0.868	DCBLD1	Q8N8Z6	K.HSLS@SGGFSPVAGVGAQDGDYQRPHSAQPADR.G	781400	326.2	636	0	0	0	0	0
4919	3	DCBLD1_Abl	0.32	2.546	0.656	0.656	DCBLD1	Q8N8Z6	K.TSQSTSVSTKK.E	10110000	336.8	0	0	0	0	0	0
9536	2	DCBLD1_Abl	-0.13	3.274	0	0	DCBLD1	Q8N8Z6	E.SGDQVHWSPGQAR.L	13340000	363.7	0	0	0	0	0	0
6388	2	DCBLD1_Abl	0.55	2.019	0.778	0.778	DCBLD1	Q8N8Z6	K.KGSPYGSAE.A	3537000	440.6	0	0	0	0	0	0
11942	2	DCBLD1_Abl	0.11	2.396	0.846	0.846	DCBLD1	Q8N8Z6	E.FTISYDNEK.E	2607000	449.7	0	0	0	0	0	0
17335	3	DCBLD1_Abl	-2.37	2.473	0.932	0.932	DCBLD1	Q8N8Z6	K.LDLITSDM*ADYQQPLM*IGTGTVTR.K	499500	452.7	0	0	0	0	0	0
16769	2	DCBLD1_Abl	0.4	3.073	0	0	DCBLD1	Q8N8Z6	R.DPVQNNFIPPIVAR.Y	14480000	505.3	0	0	0	0	0	0
16977	2	DCBLD1_Abl	0.47	3.203	0	0	DCBLD1	Q8N8Z6	R.DPVQNNFIPPIVAR.Y	1121000	505.3	0	0	0	0	0	0
13081	2	DCBLD1_Abl	0.38	2.022	0.852	0.852	DCBLD1	Q8N8Z6	R.FLFTSNGC#SR.S	1641000	563.1	0	0	0	0	0	0
19084	3	DCBLD1_Abl	0.93	4.638	0.727	0.727	DCBLD1	Q8N8Z6	R.GFLLTYASSDHPDLITC^LER.A	4715000	586.3	0	0	0	0	0	0
19283	3	DCBLD1_Abl	1.04	2.417	0.815	0.815	DCBLD1	Q8N8Z6	R.GFLLTYASSDHPDLITC^LER.A	252600	586.3	0	0	0	0	0	0
10032	3	DCBLD1_Abl	0.68	2.354	0.767	0.767	DCBLD1	Q8N8Z6	R.KGSTFRPMDTDAEE.A	14770000	588	0	0	0	0	0	0
8773	3	DCBLD1_Abl	0.15	3.971	0.724	0.724	DCBLD1	Q8N8Z6	E.AGVSTDAGGHYDC#PQR.A	3270000	589.7	0	0	0	0	0	0
8986	3	DCBLD1_Abl	-0.48	3.289	0.66	0.66	DCBLD1	Q8N8Z6	E.AGVSTDAGGHYDC#PQR.A	1454000	589.7	0	0	0	0	0	0
8266	5	DCBLD1_Abl	2.22	3.241	0.922	0.922	DCBLD1	Q8N8Z6	E.SGHPDSQKPPTHPGTSDSYSAPR.D	30490000	678.2	0	0	0	0	0	0
6566	2	DCBLD1_Abl	0.16	2.778	0.675	0.675	DCBLD1	Q8N8Z6	K.KGSPYGSAEAQK.T	1309000	678.7	0	0	0	0	0	0
16777	2	DCBLD1_Abl	0.79	2.268	0.74	0.74	DCBLD1	Q8N8Z6	E.YALPLAPPEPE.Y	60100000	716.2	0	0	0	0	0	0
14402	2	DCBLD1_Abl	0.02	3.518	0.858	0.858	DCBLD1	Q8N8Z6	R.DVAGDISGNMVDGYR.D	403800	735.4	0	0	0	0	0	0
14602	2	DCBLD1_Abl	0.45	3.551	0.814	0.814	DCBLD1	Q8N8Z6	R.DVAGDISGNMVDGYR.D	7498000	735.4	0	0	0	0	0	0
14847	2	DCBLD1_Abl	1.29	2.873	0.752	0.752	DCBLD1	Q8N8Z6	R.DVAGDISGNMVDGYR.D	826000	735.4	0	0	0	0	0	0
15070	2	DCBLD1_Abl	1.57	2.592	0.862	0.862	DCBLD1	Q8N8Z6	R.DVAGDISGNMVDGYR.D	849400	735.4	0	0	0	0	0	0
8076	4	DCBLD1_Abl	0.09	5.442	0.812	0.812	DCBLD1	Q8N8Z6	E.SGHPDSQKPPTHPGTSDSYSAPR.D	1210000	879.6	0	0	0	0	0	0
8274	4	DCBLD1_Abl	0.86	4.372	0.888	0.888	DCBLD1	Q8N8Z6	E.SGHPDSQKPPTHPGTSDSYSAPR.D	30210000	879.6	0	0	0	0	0	0
9579	4	DCBLD1_Abl	1.07	3.997	0.071	0.731	DCBLD1	Q8N8Z6	R.AHTFSAQSGY@RVPGPQPGHK.H	4917000	968.9	621	20.984	0	0	0	0
9787	4	DCBLD1_Abl	-0.32	3.297	0.091	0.727	DCBLD1	Q8N8Z6	R.AHTFSAQSGY@RVPGPQPGHK.H	7846000	968.9	621	20.984	0	0	0	0
15378	2	DCBLD1_Abl	-0.13	2.329	0.906	0.906	DCBLD1	Q8N8Z6	R.HEYALPLAPPEPE.Y	122600000	973.7	0	0	0	0	0	0
7987	4	DCBLD1_Abl	-2.96	2.956	0.024	0.838	DCBLD1	Q8N8Z6	E.SGHPDSQKPPTHPGTSDSY@SAPR.D	1131000	981.5	696	23.986	0	0	0	0
15231	2	DCBLD1_Abl	0.76	3.081	0.891	0.891	DCBLD1	Q8N8Z6	R.YEGILANGVLSR.D	6499000	1037.2	0	0	0	0	0	0
13454	2	DCBLD1_Abl	0.42	2.402	0.971	0.971	DCBLD1	Q8N8Z6	E.GILANGVLSR.D	4302000	1097.4	0	0	0	0	0	0
9217	4	DCBLD1_Abl	0.06	2.926	0.761	0.761	DCBLD1	Q8N8Z6	R.LQDQGPSWASGDSSNNHKPR.E	7876000	1111.6	0	0	0	0	0	0
9423	4	DCBLD1_Abl	0.96	4.075	0.821	0.821	DCBLD1	Q8N8Z6	R.LQDQGPSWASGDSSNNHKPR.E	41870000	1111.6	0	0	0	0	0	0
6992	2	DCBLD1_Abl	-0.89	2.003	0.85	0.85	DCBLD1	Q8N8Z6	R.FESGSHISGR.G	1072000	1191.6	0	0	0	0	0	0
7176	2	DCBLD1_Abl	0.01	2.275	0.86	0.86	DCBLD1	Q8N8Z6	R.FESGSHISGR.G	2737000	1191.6	0	0	0	0	0	0
7590	4	DCBLD1_Abl	0.24	4.789	0.04	0.816	DCBLD1	Q8N8Z6	E.SGHPDSQKPPTHPGTSDSY@SAPR.D	797000	1205.4	696	23.986	0	0	0	0
7785	4	DCBLD1_Abl	2.04	4.755	0.051	0.825	DCBLD1	Q8N8Z6	E.SGHPDSQKPPTHPGTSDSY@SAPR.D	136300000	1205.4	696	23.986	0	0	0	0
14486	2	DCBLD1_Abl	-4.25	2.412	0.908	0.908	DCBLD1	Q8N8Z6	R.TTGSTQSNFNFYVK.S	1961000	1208	0	0	0	0	0	0
6378	3	DCBLD1_Abl	0.04	2.626	0.697	0.697	DCBLD1	Q8N8Z6	K.KGSPYGSAEAQK.T	2665000	1480	0	0	0	0	0	0
8570	3	DCBLD1_Abl	0.37	2.213	0.836	0.836	DCBLD1	Q8N8Z6	R.VVPQTWHQR.I	7246000	1716.7	0	0	0	0	0	0
17244	3	DCBLD1_Abl	4.38	5.439	0.907	0.907	DCBLD1	Q8N8Z6	K.VFQGNSNFRDPVQNNFIPPIVAR.Y	3522000	1902.5	0	0	0	0	0	0
13865	2	DCBLD1_Abl	-0.26	2.579	0.86	0.86	DCBLD1	Q8N8Z6	R.TTGSTQSNFNFYVK.S	906100	1964	0	0	0	0	0	0
14068	2	DCBLD1_Abl	1.13	3.832	0.9	0.9	DCBLD1	Q8N8Z6	R.TTGSTQSNFNFYVK.S	277800000	1964	0	0	0	0	0	0
14277	2	DCBLD1_Abl	0.32	3.907	0.905	0.905	DCBLD1	Q8N8Z6	R.TTGSTQSNFNFYVK.S	13760000	1964	0	0	0	0	0	0
12214	2	DCBLD1_Abl	1.17	2.442	0.667	0.667	DCBLD1	Q8N8Z6	E.FTISYDNEKE.M	37920000	1982.4	0	0	0	0	0	0
5182	2	DCBLD1_Abl	-1.55	2.049	0.861	0.861	DCBLD1	Q8N8Z6	R.DGSLSDKR.F	23710000	2134.1	0	0	0	0	0	0
5523	2	DCBLD1_Abl	-0.55	2.116	0.764	0.764	DCBLD1	Q8N8Z6	R.DGSLSDKR.F	3235000	2134.1	0	0	0	0	0	0
5193	2	DCBLD1_Abl	-0.43	2.316	0.414	0.414	DCBLD1	Q8N8Z6	K.TSQSTSVSTK.K	1094000	2173.9	0	0	0	0	0	0
5353	2	DCBLD1_Abl	1.34	2.188	0.444	0.444	DCBLD1	Q8N8Z6	K.TSQSTSVSTK.K	205200000	2173.9	0	0	0	0	0	0
9506	3	DCBLD1_Abl	0.05	2.834	0.936	0.936	DCBLD1	Q8N8Z6	E.SGDQVHWSPGQAR.L	11270000	2364.1	0	0	0	0	0	0
9708	3	DCBLD1_Abl	0.31	2.505	0	0	DCBLD1	Q8N8Z6	E.SGDQVHWSPGQAR.L	10530000	2364.1	0	0	0	0	0	0
11941	2	DCBLD1_Abl	0.46	2.221	0.802	0.802	DCBLD1	Q8N8Z6	K.AAIHAGIIADE.L	3199000	2380	0	0	0	0	0	0
12146	2	DCBLD1_Abl	0.56	2.439	0.78	0.78	DCBLD1	Q8N8Z6	K.AAIHAGIIADE.L	76650000	2380	0	0	0	0	0	0
12481	2	DCBLD1_Abl	1	2.344	0.823	0.823	DCBLD1	Q8N8Z6	K.AAIHAGIIADE.L	8179000	2380	0	0	0	0	0	0
12691	2	DCBLD1_Abl	0.27	2.355	0.833	0.833	DCBLD1	Q8N8Z6	K.AAIHAGIIADE.L	10040000	2380	0	0	0	0	0	0
12901	2	DCBLD1_Abl	1.42	2.447	0.863	0.863	DCBLD1	Q8N8Z6	K.AAIHAGIIADE.L	4048000	2380	0	0	0	0	0	0
13112	2	DCBLD1_Abl	0.78	2.709	0.811	0.811	DCBLD1	Q8N8Z6	K.AAIHAGIIADE.L	3389000	2380	0	0	0	0	0	0
13321	2	DCBLD1_Abl	0.58	2.207	0.845	0.845	DCBLD1	Q8N8Z6	K.AAIHAGIIADE.L	2788000	2380	0	0	0	0	0	0
14115	2	DCBLD1_Abl	0.66	2.245	0.806	0.806	DCBLD1	Q8N8Z6	K.AAIHAGIIADE.L	1838000	2380	0	0	0	0	0	0
7251	2	DCBLD1_Abl	1.03	2.003	0.821	0.821	DCBLD1	Q8N8Z6	K.GSPYGSAEAQK.T	332100000	2417.1	0	0	0	0	0	0
7455	2	DCBLD1_Abl	0.13	2.326	0.757	0.757	DCBLD1	Q8N8Z6	K.GSPYGSAEAQK.T	1432000	2417.1	0	0	0	0	0	0
12503	2	DCBLD1_Abl	0.94	3.037	0.823	0.823	DCBLD1	Q8N8Z6	E.LGGQISVLQR.K	5266000	3711.3	0	0	0	0	0	0
12713	2	DCBLD1_Abl	0.78	2.681	0.876	0.876	DCBLD1	Q8N8Z6	E.LGGQISVLQR.K	20880000	3711.3	0	0	0	0	0	0
12922	2	DCBLD1_Abl	0.53	2.793	0.873	0.873	DCBLD1	Q8N8Z6	E.LGGQISVLQR.K	3239000	3711.3	0	0	0	0	0	0
13192	2	DCBLD1_Abl	-2.17	2.013	0.828	0.828	DCBLD1	Q8N8Z6	E.LGGQISVLQR.K	1158000	3711.3	0	0	0	0	0	0
13562	2	DCBLD1_Abl	2.71	2.306	0.924	0.924	DCBLD1	Q8N8Z6	R.SLSFEPDGQIR.A	147300000	5190.7	0	0	0	0	0	0
12698	5	DCBLD1	0.87	4.857	0.76	0.76	DCBLD1	Q8N8Z6	K.HSLSSGGFSPVAGVGAQDGDYQRPHSAQPADRGYDRPK.A	403600	10.8	0	0	0	0	0	0
8626	3	DCBLD1	-0.15	2.935	0.764	0.764	DCBLD1	Q8N8Z6	D.GC^GHLVTYQDSGTM*TSK.N	526800	10.9	0	0	0	0	0	0
16521	2	DCBLD1	0.33	2.727	0	0.711	DCBLD1	Q8N8Z6	R.HEYALPLAPPEPEY@ATPIVER.H	88603.4	10.9	600	0	0	0	0	0
12488	3	DCBLD1	0.74	3.552	0.006	0.897	DCBLD1	Q8N8Z6	R.KGS@TFRPMDTDAEEAGVSTDAGGHYD.C	132900	11.1	556	0	0	0	0	0
17759	3	DCBLD1	0.74	2.58	0.857	0.857	DCBLD1	Q8N8Z6	K.LDLITSDMADYQQPLMIGTGTVTRK.G	204000	11.1	0	0	0	0	0	0
10778	3	DCBLD1	0.58	2.591	0.827	0.827	DCBLD1	Q8N8Z6	R.KGSTFRPM*DTDAEEAGVSTDAGGHYD.C	332900	11.2	0	0	0	0	0	0
12453	4	DCBLD1	-2.57	2.658	0.017	0.082	DCBLD1	Q8N8Z6	R.KGS@TFRPMDTDAEEAGVSTDAGGHYDC#PQR.A	615000	11.2	556	0	0	0	0	0
16029	3	DCBLD1	0.6	2.27	0.234	0.579	DCBLD1	Q8N8Z6	E.MTQKLDLITSDM*ADYQQPLM*IGTGTVTR.K	488700	11.2	0	0	0	0	0	0
16037	3	DCBLD1	0.52	2.539	0.222	0.898	DCBLD1	Q8N8Z6	E.MTQKLDLITSDM*ADYQQPLM*IGTGTVTR.K	175500	11.2	0	0	0	0	0	0
21650	3	DCBLD1	-0.08	2.679	0	0	DCBLD1	Q8N8Z6	K.AAIHAGIIADELGGQISVLQR.K	85222.4	11.3	0	0	0	0	0	0
10565	4	DCBLD1	-1.21	2.814	0.284	0.901	DCBLD1	Q8N8Z6	K.AVS@ALATESGHPDSQKPPTHPGTSDSYSAPR.D	1297000	11.4	672	96.799	0	0	0	0
12601	3	DCBLD1	0.21	4.512	0.885	0.885	DCBLD1	Q8N8Z6	K.GSTFRPMDTDAEEAGVSTDAGGHYD.C	659300	11.5	0	0	0	0	0	0
9395	2	DCBLD1	0.95	2.14	0.79	0.79	DCBLD1	Q8N8Z6	K.SFVM*NFKNNNSK.W	362200	11.6	0	0	0	0	0	0
11564	3	DCBLD1	1.47	5.311	0.497	0.497	DCBLD1	Q8N8Z6	R.KGSTFRPMDTDAEEAGVSTDAGGHYDC#PQR.A	446900	11.9	0	0	0	0	0	0
11468	2	DCBLD1	0.24	2.382	0.78	0.78	DCBLD1	Q8N8Z6	E.LGDGC#GHLVTYQD.S	916700	12.1	0	0	0	0	0	0
12039	5	DCBLD1	0.48	4.588	0.088	0.721	DCBLD1	Q8N8Z6	K.HSLSSGGFS@PVAGVGAQDGDYQRPHSAQPADR.G	828900	12.1	640	18.269	0	0	0	0
10074	2	DCBLD1	-0.68	4.317	0.7	0.7	DCBLD1	Q8N8Z6	K.GSPYGSAEAQKTDC^WK.Q	1107000	12.3	0	0	0	0	0	0
11433	3	DCBLD1	-0.58	5.756	0.914	0.914	DCBLD1	Q8N8Z6	K.GSTFRPM*DTDAEEAGVSTDAGGHYD.C	1505000	12.6	0	0	0	0	0	0
11082	5	DCBLD1	-0.15	3.259	0.002	0.035	DCBLD1	Q8N8Z6	R.KGST@FRPM*DTDAEEAGVSTDAGGHYDC#PQR.A	530700	13.4	563	17.252	0	0	0	0
12121	3	DCBLD1	-0.62	8.001	0.48	0.48	DCBLD1	Q8N8Z6	K.GSTFRPMDTDAEEAGVSTDAGGHYDC#PQR.A	1055000	13.5	0	0	0	0	0	0
12473	5	DCBLD1	2.89	3.681	0.011	0.592	DCBLD1	Q8N8Z6	K.HSLSSGGFS@PVAGVGAQDGDYQRPHSAQPADRGYDRPK.A	485600	13.6	640	0	0	0	0	0
17936	2	DCBLD1	0.35	2.007	0.447	0.972	DCBLD1	Q8N8Z6	K.LDLITSDMADYQQPLM*IGTGTVTR.K	53195.6	13.6	0	0	0	0	0	0
13485	3	DCBLD1	0.75	3.08	0	0.975	DCBLD1	Q8N8Z6	K.HSLSS@GGFSPVAGVGAQDGDYQR.P	627300	13.7	636	0	0	0	0	0
13182	4	DCBLD1	-0.05	2.902	0.006	0.818	DCBLD1	Q8N8Z6	K.HSLSS@GGFSPVAGVGAQDGDYQRPHSAQPADR.G	185900	14.2	636	0	0	0	0	0
13384	4	DCBLD1	-0.11	3.321	0	0.9	DCBLD1	Q8N8Z6	K.HS@LSSGGFSPVAGVGAQDGDYQRPHSAQPADR.G	295200	14.2	636	0	0	0	0	0
13619	4	DCBLD1	0.35	2.561	0.018	0.758	DCBLD1	Q8N8Z6	K.HSLSSGGFS@PVAGVGAQDGDYQRPHSAQPADR.G	219300	14.2	640	0	0	0	0	0
13821	4	DCBLD1	0.39	2.627	0	0.88	DCBLD1	Q8N8Z6	K.HS@LSSGGFSPVAGVGAQDGDYQRPHSAQPADR.G	258200	14.2	636	0	0	0	0	0
22080	3	DCBLD1	0.35	2.264	0.801	0.801	DCBLD1	Q8N8Z6	R.GFLLTYASSDHPDLITC^LER.A	21252.5	14.4	0	0	0	0	0	0
14235	2	DCBLD1	0.56	4.257	0.724	0.888	DCBLD1	Q8N8Z6	D.M*ADYQQPLMIGTGTVTR.K	246700	14.6	0	0	0	0	0	0
9065	4	DCBLD1	0.63	3.243	0.733	0.733	DCBLD1	Q8N8Z6	K.KKGSPYGSAEAQKTDC^WK.Q	1159000	15.5	0	0	0	0	0	0
10586	3	DCBLD1	-0.06	6.141	0.869	0.869	DCBLD1	Q8N8Z6	R.KGSTFRPM*DTDAEEAGVSTDAGGHYDC^PQR.A	1150000	15.5	0	0	0	0	0	0
7286	4	DCBLD1	0	3.998	0.044	0.816	DCBLD1	Q8N8Z6	E.SGHPDSQKPPTHPGTSDSY@SAPR.D	786300	16.1	696	23.986	0	0	0	0
16747	3	DCBLD1	-0.95	2.953	0.822	0.822	DCBLD1	Q8N8Z6	E.SQTC#ASDYLLFTSSSDQYGPYC#GSM*TVPK.E	358700	16.8	0	0	0	0	0	0
17025	4	DCBLD1	1.1	2.414	0.248	0.897	DCBLD1	Q8N8Z6	E.M*TQKLDLITSDMADYQQPLM*IGTGTVTR.K	99992.5	17	0	0	0	0	0	0
9882	3	DCBLD1	-0.92	2.794	0.137	0.695	DCBLD1	Q8N8Z6	K.KGS@PYGSAEAQKTDC^WK.Q	442800	17.4	488	74.572	0	0	0	0
10537	4	DCBLD1	3.91	3.203	0.26	0.856	DCBLD1	Q8N8Z6	K.AVS@ALATESGHPDSQKPPTHPGTSDSYSAPR.D	633000	17.8	672	69.231	0	0	0	0
12951	2	DCBLD1	1.2	2.633	0.873	0.873	DCBLD1	Q8N8Z6	K.HSLSSGGFSPVAGVGAQD.G	664400	18.6	0	0	0	0	0	0
10663	3	DCBLD1	0.39	4.597	0.04	0.04	DCBLD1	Q8N8Z6	R.KGSTFRPM*DTDAEEAGVSTDAGGHYDC#PQR.A	644900	18.7	0	0	0	0	0	0
10675	3	DCBLD1	0.39	5.298	0.076	0.076	DCBLD1	Q8N8Z6	R.KGSTFRPM*DTDAEEAGVSTDAGGHYDC#PQR.A	793700	18.7	0	0	0	0	0	0
16460	3	DCBLD1	0.22	2.219	0.521	0.962	DCBLD1	Q8N8Z6	K.LDLITSDM*ADYQQPLMIGTGTVTRK.G	102500	18.7	0	0	0	0	0	0
12083	5	DCBLD1	0.31	2.648	0.57	0.57	DCBLD1	Q8N8Z6	R.KGSTFRPMDTDAEEAGVSTDAGGHYDC#PQR.A	920500	19	0	0	0	0	0	0
12973	2	DCBLD1	-0.19	2.112	0.871	0.871	DCBLD1	Q8N8Z6	R.HQSAEFTISYDNE.K	731700	19.7	0	0	0	0	0	0
11534	4	DCBLD1	-0.22	7.702	0.046	0.889	DCBLD1	Q8N8Z6	K.HSLSSGGFSPVAGVGAQDGDY@QRPHSAQPADR.G	1215000	19.8	652	0	0	0	0	0
9362	4	DCBLD1	0.51	3.658	0.775	0.775	DCBLD1	Q8N8Z6	K.AVSALATESGHPDSQKPPTHPGTSD.S	2494000	20.3	0	0	0	0	0	0
12063	3	DCBLD1	-0.26	7.647	0.805	0.805	DCBLD1	Q8N8Z6	K.GSTFRPMDTDAEEAGVSTDAGGHYDC^PQR.A	1606000	20.5	0	0	0	0	0	0
12425	3	DCBLD1	0.76	4.46	0.145	0.83	DCBLD1	Q8N8Z6	R.HQS@AEFTISYDNEKEMTQK.L	470000	20.5	513	63.459	0	0	0	0
15171	2	DCBLD1	-0.04	2.42	0.926	0.926	DCBLD1	Q8N8Z6	R.GFLLTYASSDHPD.L	514700	20.5	0	0	0	0	0	0
11975	3	DCBLD1	-1.25	2.711	0.013	0.807	DCBLD1	Q8N8Z6	R.KGST@FRPMDTDAEEAGVSTDAGGHYDC^PQR.A	0	21.1	557	0	0	0	0	0
10168	3	DCBLD1	-0.22	5.287	0.038	0.038	DCBLD1	Q8N8Z6	R.PM*DTDAEEAGVSTDAGGHYDC#PQR.A	642500	21.6	0	0	0	0	0	0
9473	3	DCBLD1	0.29	3.854	0.77	0.77	DCBLD1	Q8N8Z6	K.KGSPYGSAEAQKTDC#WK.Q	631500	22.5	0	0	0	0	0	0
13806	4	DCBLD1	0.11	2.935	0.864	0.864	DCBLD1	Q8N8Z6	R.YEGILANGVLSRDGSLSDKR.F	213200	22.6	0	0	0	0	0	0
8081	4	DCBLD1	-1.54	2.904	0.012	0.343	DCBLD1	Q8N8Z6	E.SGHPDSQKPPTHPGTSDSY@SAPR.D	1542000	23	692	0	0	0	0	0
12613	3	DCBLD1	0.41	4.673	0.9	0.9	DCBLD1	Q8N8Z6	K.HSLSSGGFSPVAGVGAQDGDYQR.P	924900	23.4	0	0	0	0	0	0
9636	3	DCBLD1	0.16	2.271	0.457	0.705	DCBLD1	Q8N8Z6	K.TEYSKFC^PAGC^R.D	982800	24.3	0	0	0	0	0	0
12016	2	DCBLD1	-0.01	3.891	0.925	0.925	DCBLD1	Q8N8Z6	R.DVAGDISGNM*VDGYRD.T	1630000	24.4	0	0	0	0	0	0
12226	2	DCBLD1	-1.84	2.304	0.881	0.881	DCBLD1	Q8N8Z6	R.DVAGDISGNM*VDGYRD.T	623700	24.4	0	0	0	0	0	0
8915	2	DCBLD1	-0.09	4.75	0.898	0.898	DCBLD1	Q8N8Z6	R.LQDQGPSWASGDSSNNHKPR.E	960500	25.3	0	0	0	0	0	0
12745	2	DCBLD1	1.24	2.927	0.86	0.86	DCBLD1	Q8N8Z6	R.TTGSTQSNFNFYVK.S	823400	25.6	0	0	0	0	0	0
6163	3	DCBLD1	-0.51	2.702	0.774	0.774	DCBLD1	Q8N8Z6	E.SGHPDSQKPPTHPGTSD.S	613900	25.8	0	0	0	0	0	0
11898	4	DCBLD1	2.38	3.39	0.83	0.83	DCBLD1	Q8N8Z6	K.GSTFRPM*DTDAEEAGVSTDAGGHYDC^PQR.A	433600	25.8	0	0	0	0	0	0
5042	3	DCBLD1	1.18	2.896	0.815	0.815	DCBLD1	Q8N8Z6	K.TSQSTSVSTKKE.D	1681000	26	0	0	0	0	0	0
11861	4	DCBLD1	0.26	3.333	0.776	0.776	DCBLD1	Q8N8Z6	R.KGSTFRPMDTDAEEAGVSTDAGGHYD.C	660300	26.1	0	0	0	0	0	0
8918	2	DCBLD1	-1.13	2.001	0.814	0.814	DCBLD1	Q8N8Z6	L.MIGTGTVTR.K	3207000	26.2	0	0	0	0	0	0
15327	3	DCBLD1	3.82	3.47	0.628	0.628	DCBLD1	Q8N8Z6	R.DVAGDISGNMVDGYRDTSLLC#K.A	576900	26.7	0	0	0	0	0	0
24673	2	DCBLD1	0.38	2.114	0.832	0.832	DCBLD1	Q8N8Z6	K.AAIHAGIIADE.L	595400	27.2	0	0	0	0	0	0
9202	2	DCBLD1	1.36	2.828	0.955	0.955	DCBLD1	Q8N8Z6	K.AVSALATESGHPD.S	1620000	27.6	0	0	0	0	0	0
11132	3	DCBLD1	0.59	5.491	0.048	0.048	DCBLD1	Q8N8Z6	K.GSTFRPM*DTDAEEAGVSTDAGGHYDC#PQR.A	448900	27.8	0	0	0	0	0	0
14818	3	DCBLD1	0.59	3.247	0.738	0.738	DCBLD1	Q8N8Z6	R.YEGILANGVLSR.D	603600	29	0	0	0	0	0	0
11059	3	DCBLD1	0.73	3.723	0.003	0.056	DCBLD1	Q8N8Z6	R.KGST@FRPM*DTDAEEAGVSTDAGGHYDC#PQR.A	670100	29.4	557	0	0	0	0	0
17724	3	DCBLD1	-0.08	3.119	0	0	DCBLD1	Q8N8Z6	K.AAIHAGIIADELGGQISVLQR.K	127900	29.4	0	0	0	0	0	0
11055	3	DCBLD1	0.65	5.826	0.865	0.865	DCBLD1	Q8N8Z6	K.GSTFRPM*DTDAEEAGVSTDAGGHYDC^PQR.A	967600	30.1	0	0	0	0	0	0
6916	2	DCBLD1	0.49	2.376	0.193	0.193	DCBLD1	Q8N8Z6	R.KTSQSTSVSTK.K	938100	30.8	0	0	0	0	0	0
10648	2	DCBLD1	-1.2	2.026	0.778	0.778	DCBLD1	Q8N8Z6	K.GSTFRPMDTDAE.E	2717000	31.2	0	0	0	0	0	0
15141	4	DCBLD1	0.68	4.296	0.913	0.913	DCBLD1	Q8N8Z6	E.KEM*TQKLDLITSDM*ADYQQPLM*IGTGTVTR.K	327600	31.2	0	0	0	0	0	0
10840	3	DCBLD1	-0.01	5.184	0.959	0.959	DCBLD1	Q8N8Z6	R.PMDTDAEEAGVSTDAGGHYDC^PQR.A	745100	31.4	0	0	0	0	0	0
10055	4	DCBLD1	-0.38	5.128	0.827	0.827	DCBLD1	Q8N8Z6	K.AVSALATESGHPDSQKPPTHPGTSDSYSAPRD.C	2000000	31.5	0	0	0	0	0	0
9334	4	DCBLD1	0.26	3.881	0.685	0.685	DCBLD1	Q8N8Z6	K.KGSPYGSAEAQKTDC^WK.Q	870100	32.2	0	0	0	0	0	0
10974	3	DCBLD1	0.65	2.571	0	0.822	DCBLD1	Q8N8Z6	R.KGS@TFRPM*DTDAEEAGVSTDAGGHYDC^PQR.A	515400	32.4	557	0	0	0	0	0
13417	3	DCBLD1	0.22	2.587	0.198	0.899	DCBLD1	Q8N8Z6	R.HQS@AEFTISYDNEKE.M	745800	32.9	513	62.56	0	0	0	0
8790	3	DCBLD1	0.33	2.88	0.77	0.77	DCBLD1	Q8N8Z6	D.GC#GHLVTYQDSGTM*TSK.N	468400	33.5	0	0	0	0	0	0
12209	2	DCBLD1	0.12	2.619	0.297	0.889	DCBLD1	Q8N8Z6	R.HQS@AEFTISYDNEK.E	1371000	33.7	513	165.536	0	0	0	0
12419	2	DCBLD1	0.25	3.638	0.29	0.89	DCBLD1	Q8N8Z6	R.HQS@AEFTISYDNEK.E	1070000	33.7	513	200.973	0	0	0	0
12669	2	DCBLD1	0.65	2.02	0.361	0.872	DCBLD1	Q8N8Z6	R.HQS@AEFTISYDNEK.E	501300	33.7	513	132.529	0	0	0	0
7425	2	DCBLD1	0.61	2.239	0.906	0.906	DCBLD1	Q8N8Z6	R.ASHYLKTEYSK.F	462400	34.5	0	0	0	0	0	0
9719	4	DCBLD1	0.89	3.597	0	0.829	DCBLD1	Q8N8Z6	K.AVSALATESGHPDSQKPPTHPGTSDSY@SAPR.D	214400	34.9	696	0	0	0	0	0
11858	5	DCBLD1	-1.64	5.335	0.547	0.547	DCBLD1	Q8N8Z6	R.KGSTFRPMDTDAEEAGVSTDAGGHYDC#PQR.A	1599000	35.6	0	0	0	0	0	0
11797	2	DCBLD1	0.18	3.99	0.903	0.903	DCBLD1	Q8N8Z6	R.HQSAEFTISYDNEKE.M	1906000	36.1	0	0	0	0	0	0
12008	2	DCBLD1	0.52	3.734	0.934	0.934	DCBLD1	Q8N8Z6	R.HQSAEFTISYDNEKE.M	1271000	36.1	0	0	0	0	0	0
10689	2	DCBLD1	-0.11	2.495	0.875	0.875	DCBLD1	Q8N8Z6	E.FTISYDNEKEM*TQK.L	296200	36.5	0	0	0	0	0	0
11337	3	DCBLD1	1.18	3.713	0.025	0.817	DCBLD1	Q8N8Z6	R.KGS@TFRPM*DTDAEEAGVSTDAGGHYD.C	729900	36.7	556	26.992	0	0	0	0
10830	2	DCBLD1	-0.03	2.009	0.849	0.849	DCBLD1	Q8N8Z6	E.LGGQISVLQRK.G	2343000	37.2	0	0	0	0	0	0
10225	4	DCBLD1	-0.52	2.501	0.026	0.57	DCBLD1	Q8N8Z6	K.AVSALATESGHPDSQKPPTHPGTSDS@YSAPR.D	454500	37.7	695	69.643	0	0	0	0
11394	3	DCBLD1	-0.11	5.628	0.826	0.826	DCBLD1	Q8N8Z6	E.LGDGC#GHLVTYQDSGTMTSK.N	1725000	38.2	0	0	0	0	0	0
10164	3	DCBLD1	-0.09	2.709	0.866	0.866	DCBLD1	Q8N8Z6	K.GSPYGSAEAQKTDC#WK.Q	724400	40.8	0	0	0	0	0	0
15552	3	DCBLD1	0.54	2.983	0.941	0.941	DCBLD1	Q8N8Z6	R.AGRHEYALPLAPPEPEYATPIVER.H	183800	40.9	0	0	0	0	0	0
10159	3	DCBLD1	-0.24	2.717	0.717	0.717	DCBLD1	Q8N8Z6	K.KEDETITRPIPSEE.T	3127000	41	0	0	0	0	0	0
12250	5	DCBLD1	0.95	6.645	0.001	0.854	DCBLD1	Q8N8Z6	K.HSLSS@GGFSPVAGVGAQDGDYQRPHSAQPADR.G	4384000	43.3	636	0	0	0	0	0
12550	4	DCBLD1	1.26	2.455	0	0.741	DCBLD1	Q8N8Z6	K.HS@LS@SGGFSPVAGVGAQDGDYQRPHSAQPADR.G	0	43.9	635	0	636	0	0	0
12759	4	DCBLD1	0.03	3.967	0.015	0.53	DCBLD1	Q8N8Z6	K.HSLSS@GGFSPVAGVGAQDGDYQRPHS@AQPADR.G	1067000	43.9	636	0	657	0	0	0
10006	5	DCBLD1	-0.68	4.321	0.808	0.808	DCBLD1	Q8N8Z6	K.AVSALATESGHPDSQKPPTHPGTSDSYSAPRD.C	0	44.1	0	0	0	0	0	0
18590	3	DCBLD1	0.5	2.524	0.273	0.835	DCBLD1	Q8N8Z6	K.LDLITSDM*ADYQQPLMIGTGTVTR.K	218600	44.9	0	0	0	0	0	0
5355	2	DCBLD1	0.86	2.755	0.78	0.78	DCBLD1	Q8N8Z6	K.KKGSPYGSAE.A	1859000	46.9	0	0	0	0	0	0
10945	3	DCBLD1	-0.07	6.019	0.689	0.689	DCBLD1	Q8N8Z6	R.PMDTDAEEAGVSTDAGGHYDC#PQR.A	450100	47.3	0	0	0	0	0	0
15282	3	DCBLD1	-0.08	2.248	0.826	0.826	DCBLD1	Q8N8Z6	R.EWLEIDLGEKK.K	1034000	48.3	0	0	0	0	0	0
9296	3	DCBLD1	-0.18	3.114	0.66	0.66	DCBLD1	Q8N8Z6	K.KGSPYGSAEAQKTDC^WK.Q	1499000	49.9	0	0	0	0	0	0
8659	2	DCBLD1	0.31	2.398	0.74	0.74	DCBLD1	Q8N8Z6	K.GSTFRPM*DTDAE.E	840300	50.4	0	0	0	0	0	0
6129	2	DCBLD1	1.5	2.102	0.415	0.415	DCBLD1	Q8N8Z6	K.TSQSTSVSTK.K	2023000	51.1	0	0	0	0	0	0
24670	2	DCBLD1	0.93	2.371	0.842	0.842	DCBLD1	Q8N8Z6	E.LGGQISVLQR.K	864200	52.8	0	0	0	0	0	0
13493	3	DCBLD1	1.97	4.323	0.852	0.852	DCBLD1	Q8N8Z6	K.GIVNNEEKVFQGNSNFR.D	2046000	53	0	0	0	0	0	0
11600	3	DCBLD1	0.15	5.099	0.975	0.975	DCBLD1	Q8N8Z6	K.HSLSSGGFSPVAGVGAQDGDYQRPHSAQPADR.G	2232000	53.9	0	0	0	0	0	0
11805	3	DCBLD1	-0.31	3.504	0.903	0.903	DCBLD1	Q8N8Z6	K.HSLSSGGFSPVAGVGAQDGDYQRPHSAQPADR.G	173600	53.9	0	0	0	0	0	0
10308	3	DCBLD1	-0.13	3.381	0.839	0.839	DCBLD1	Q8N8Z6	E.LGDGC^GHLVTYQDSGTM*TSK.N	447900	54.3	0	0	0	0	0	0
10817	4	DCBLD1	0.56	4.434	0.783	0.783	DCBLD1	Q8N8Z6	R.KGSTFRPM*DTDAEEAGVSTDAGGHYD.C	1509000	55.3	0	0	0	0	0	0
8879	2	DCBLD1	-0.19	2.562	0.172	0.808	DCBLD1	Q8N8Z6	R.KGS@TFRPM*DTDAEE.A	670900	55.6	556	60	0	0	0	0
7941	5	DCBLD1	0.07	3.321	0.845	0.845	DCBLD1	Q8N8Z6	E.SGHPDSQKPPTHPGTSDSYSAPRD.C	1176000	55.8	0	0	0	0	0	0
6312	2	DCBLD1	1.18	2.34	0.418	0.418	DCBLD1	Q8N8Z6	K.TSQSTSVSTK.K	1386000	56.9	0	0	0	0	0	0
6823	2	DCBLD1	1.38	2.49	0.399	0.399	DCBLD1	Q8N8Z6	K.TSQSTSVSTK.K	1461000	56.9	0	0	0	0	0	0
7407	2	DCBLD1	0.7	2.032	0.372	0.372	DCBLD1	Q8N8Z6	K.TSQSTSVSTK.K	1009000	56.9	0	0	0	0	0	0
7618	2	DCBLD1	-0.29	2.286	0.43	0.43	DCBLD1	Q8N8Z6	K.TSQSTSVSTK.K	928300	56.9	0	0	0	0	0	0
8185	2	DCBLD1	0.2	2.989	0.877	0.877	DCBLD1	Q8N8Z6	E.AGVSTDAGGHYDC^PQR.A	216300	57	0	0	0	0	0	0
9305	4	DCBLD1	-0.25	3.397	0.041	0.791	DCBLD1	Q8N8Z6	R.AHTFSAQSGY@RVPGPQPGHK.H	4489000	57.6	621	20.984	0	0	0	0
13979	2	DCBLD1	0.28	3.477	0.866	0.866	DCBLD1	Q8N8Z6	R.DVAGDISGNMVDGYRD.T	998100	57.8	0	0	0	0	0	0
14874	3	DCBLD1	0.18	2.895	0.892	0.892	DCBLD1	Q8N8Z6	R.HEYALPLAPPEPE.Y	828100	58.4	0	0	0	0	0	0
16235	3	DCBLD1	0.56	3.595	0	0	DCBLD1	Q8N8Z6	N.FRDPVQNNFIPPIVAR.Y	908500	60.6	0	0	0	0	0	0
11448	3	DCBLD1	0.98	2.341	0.876	0.876	DCBLD1	Q8N8Z6	R.HQSAEFTISYDNEK.E	921400	61.3	0	0	0	0	0	0
11656	3	DCBLD1	0.79	2.221	0.882	0.882	DCBLD1	Q8N8Z6	R.HQSAEFTISYDNEK.E	2111000	61.3	0	0	0	0	0	0
11857	3	DCBLD1	0.24	2.903	0.917	0.917	DCBLD1	Q8N8Z6	R.HQSAEFTISYDNEK.E	1696000	61.3	0	0	0	0	0	0
12418	3	DCBLD1	0.62	2.639	0.164	0.818	DCBLD1	Q8N8Z6	R.HQS@AEFTISYDNEK.E	1765000	63	513	62.56	0	0	0	0
5688	2	DCBLD1	0.57	2.01	0.223	0.557	DCBLD1	Q8N8Z6	K.KKGS@PYGSAEAQK.T	597400	65.9	488	52.224	0	0	0	0
16227	4	DCBLD1	0.39	2.753	0	0	DCBLD1	Q8N8Z6	E.KVFQGNSNFRDPVQNNFIPPIVAR.Y	206300	67.9	0	0	0	0	0	0
6444	3	DCBLD1	0.61	2.23	0.03	0.596	DCBLD1	Q8N8Z6	K.KGS@PYGSAEAQK.T	1882000	68.2	488	0	0	0	0	0
17607	4	DCBLD1	0.56	4.061	0.844	0.844	DCBLD1	Q8N8Z6	K.GIVNNEEKVFQGNSNFRDPVQNNFIPPIVAR.Y	198000	68.7	0	0	0	0	0	0
8474	2	DCBLD1	0.53	3.937	0.664	0.664	DCBLD1	Q8N8Z6	E.AGVSTDAGGHYDC#PQR.A	1818000	70.3	0	0	0	0	0	0
11277	3	DCBLD1	0.53	4.41	0.822	0.822	DCBLD1	Q8N8Z6	E.LGDGC^GHLVTYQDSGTMTSK.N	844700	72.4	0	0	0	0	0	0
6078	2	DCBLD1	-0.66	2.347	0.819	0.819	DCBLD1	Q8N8Z6	R.DGSLSDKR.F	3067000	72.8	0	0	0	0	0	0
11503	2	DCBLD1	0.61	3.442	0.85	0.85	DCBLD1	Q8N8Z6	R.DVAGDISGNM*VDGYR.D	6047000	73.7	0	0	0	0	0	0
11883	3	DCBLD1	0.45	2.402	0.788	0.788	DCBLD1	Q8N8Z6	R.DVAGDISGNM*VDGYR.D	748500	73.8	0	0	0	0	0	0
16457	2	DCBLD1	0.6	2.332	0.835	0.835	DCBLD1	Q8N8Z6	R.TTGSTQSNFNFYVK.S	595100	78	0	0	0	0	0	0
16658	2	DCBLD1	0.31	3.08	0.898	0.898	DCBLD1	Q8N8Z6	R.TTGSTQSNFNFYVK.S	598400	78	0	0	0	0	0	0
16849	2	DCBLD1	0.33	2.759	0.874	0.874	DCBLD1	Q8N8Z6	R.TTGSTQSNFNFYVK.S	643700	78	0	0	0	0	0	0
17037	2	DCBLD1	0.61	3.619	0.921	0.921	DCBLD1	Q8N8Z6	R.TTGSTQSNFNFYVK.S	564100	78	0	0	0	0	0	0
17232	2	DCBLD1	0.38	3.068	0.921	0.921	DCBLD1	Q8N8Z6	R.TTGSTQSNFNFYVK.S	684400	78	0	0	0	0	0	0
17422	2	DCBLD1	0.64	3.201	0.912	0.912	DCBLD1	Q8N8Z6	R.TTGSTQSNFNFYVK.S	433800	78	0	0	0	0	0	0
17608	2	DCBLD1	0.5	3.085	0.902	0.902	DCBLD1	Q8N8Z6	R.TTGSTQSNFNFYVK.S	507500	78	0	0	0	0	0	0
17812	2	DCBLD1	0.76	2.835	0.91	0.91	DCBLD1	Q8N8Z6	R.TTGSTQSNFNFYVK.S	476300	78	0	0	0	0	0	0
17999	2	DCBLD1	0.4	3.213	0.909	0.909	DCBLD1	Q8N8Z6	R.TTGSTQSNFNFYVK.S	361600	78	0	0	0	0	0	0
18179	2	DCBLD1	0.77	2.719	0.907	0.907	DCBLD1	Q8N8Z6	R.TTGSTQSNFNFYVK.S	398000	78	0	0	0	0	0	0
18545	2	DCBLD1	0.61	2.942	0.902	0.902	DCBLD1	Q8N8Z6	R.TTGSTQSNFNFYVK.S	399100	78	0	0	0	0	0	0
18723	2	DCBLD1	0.13	2.698	0.914	0.914	DCBLD1	Q8N8Z6	R.TTGSTQSNFNFYVK.S	398400	78	0	0	0	0	0	0
18919	2	DCBLD1	0.9	2.918	0.907	0.907	DCBLD1	Q8N8Z6	R.TTGSTQSNFNFYVK.S	426800	78	0	0	0	0	0	0
19110	2	DCBLD1	0.14	2.843	0.896	0.896	DCBLD1	Q8N8Z6	R.TTGSTQSNFNFYVK.S	287500	78	0	0	0	0	0	0
19296	2	DCBLD1	0.53	2.831	0.897	0.897	DCBLD1	Q8N8Z6	R.TTGSTQSNFNFYVK.S	389500	78	0	0	0	0	0	0
19479	2	DCBLD1	0.43	2.846	0.915	0.915	DCBLD1	Q8N8Z6	R.TTGSTQSNFNFYVK.S	355900	78	0	0	0	0	0	0
19655	2	DCBLD1	0.23	2.632	0.898	0.898	DCBLD1	Q8N8Z6	R.TTGSTQSNFNFYVK.S	304100	78	0	0	0	0	0	0
19826	2	DCBLD1	0.37	2.864	0.888	0.888	DCBLD1	Q8N8Z6	R.TTGSTQSNFNFYVK.S	238700	78	0	0	0	0	0	0
20147	2	DCBLD1	0.39	2.638	0.904	0.904	DCBLD1	Q8N8Z6	R.TTGSTQSNFNFYVK.S	273000	78	0	0	0	0	0	0
20299	2	DCBLD1	0.43	2.863	0.917	0.917	DCBLD1	Q8N8Z6	R.TTGSTQSNFNFYVK.S	224100	78	0	0	0	0	0	0
20439	2	DCBLD1	0.47	2.804	0.91	0.91	DCBLD1	Q8N8Z6	R.TTGSTQSNFNFYVK.S	221100	78	0	0	0	0	0	0
20573	2	DCBLD1	0.65	2.522	0.904	0.904	DCBLD1	Q8N8Z6	R.TTGSTQSNFNFYVK.S	234600	78	0	0	0	0	0	0
20830	2	DCBLD1	0.54	2.571	0.891	0.891	DCBLD1	Q8N8Z6	R.TTGSTQSNFNFYVK.S	194000	78	0	0	0	0	0	0
21091	2	DCBLD1	0.45	3.09	0.904	0.904	DCBLD1	Q8N8Z6	R.TTGSTQSNFNFYVK.S	211600	78	0	0	0	0	0	0
21223	2	DCBLD1	0.12	2.041	0.855	0.855	DCBLD1	Q8N8Z6	R.TTGSTQSNFNFYVK.S	193700	78	0	0	0	0	0	0
21476	2	DCBLD1	0.11	2.503	0.892	0.892	DCBLD1	Q8N8Z6	R.TTGSTQSNFNFYVK.S	199800	78	0	0	0	0	0	0
21596	2	DCBLD1	0.52	2.446	0.881	0.881	DCBLD1	Q8N8Z6	R.TTGSTQSNFNFYVK.S	174400	78	0	0	0	0	0	0
21729	2	DCBLD1	0.36	2.695	0.89	0.89	DCBLD1	Q8N8Z6	R.TTGSTQSNFNFYVK.S	248500	78	0	0	0	0	0	0
22092	2	DCBLD1	0.53	2.299	0.905	0.905	DCBLD1	Q8N8Z6	R.TTGSTQSNFNFYVK.S	204400	78	0	0	0	0	0	0
22217	2	DCBLD1	0.24	2.615	0.9	0.9	DCBLD1	Q8N8Z6	R.TTGSTQSNFNFYVK.S	185000	78	0	0	0	0	0	0
22341	2	DCBLD1	0.56	2.068	0.89	0.89	DCBLD1	Q8N8Z6	R.TTGSTQSNFNFYVK.S	227000	78	0	0	0	0	0	0
14176	3	DCBLD1	0.34	2.279	0.502	0.502	DCBLD1	Q8N8Z6	R.EWLEIDLGEKKK.I	273000	84.8	0	0	0	0	0	0
7911	4	DCBLD1	-0.48	3.062	0.877	0.877	DCBLD1	Q8N8Z6	E.SGHPDSQKPPTHPGTSDSYSAPRD.C	398100	88.7	0	0	0	0	0	0
14003	2	DCBLD1	-1.12	3.051	0.888	0.888	DCBLD1	Q8N8Z6	R.DVAGDISGNM*VDGYR.D	2019000	90.3	0	0	0	0	0	0
5887	2	DCBLD1	2.4	2.053	0.786	0.786	DCBLD1	Q8N8Z6	R.DGSLSDKR.F	2509000	92.2	0	0	0	0	0	0
13561	3	DCBLD1	0.81	3.009	0.905	0.905	DCBLD1	Q8N8Z6	R.TTGSTQSNFNFYVK.S	3454000	95	0	0	0	0	0	0
10738	4	DCBLD1	0.69	3.632	0.81	0.81	DCBLD1	Q8N8Z6	R.HQSAEFTISYDNEKEM*TQK.L	759700	97.2	0	0	0	0	0	0
10943	4	DCBLD1	0.26	3.974	0.855	0.855	DCBLD1	Q8N8Z6	R.HQSAEFTISYDNEKEM*TQK.L	1013000	97.2	0	0	0	0	0	0
11148	4	DCBLD1	0.38	3.342	0.842	0.842	DCBLD1	Q8N8Z6	R.HQSAEFTISYDNEKEM*TQK.L	688000	97.2	0	0	0	0	0	0
11370	4	DCBLD1	2.77	2.65	0.702	0.702	DCBLD1	Q8N8Z6	R.HQSAEFTISYDNEKEM*TQK.L	311200	97.2	0	0	0	0	0	0
10452	3	DCBLD1	0.38	4.469	0.87	0.87	DCBLD1	Q8N8Z6	E.LGDGC#GHLVTYQDSGTM*TSK.N	1322000	101.4	0	0	0	0	0	0
20963	2	DCBLD1	-0.45	2.011	0.855	0.855	DCBLD1	Q8N8Z6	R.TTGSTQSNFNFYVK.S	163100	105.2	0	0	0	0	0	0
12102	4	DCBLD1	0.45	5.597	0.445	0.445	DCBLD1	Q8N8Z6	K.GSTFRPMDTDAEEAGVSTDAGGHYDC#PQR.A	1625000	106.5	0	0	0	0	0	0
12303	4	DCBLD1	1.62	6.306	0.5	0.5	DCBLD1	Q8N8Z6	K.GSTFRPMDTDAEEAGVSTDAGGHYDC#PQR.A	907400	106.5	0	0	0	0	0	0
12506	4	DCBLD1	0.52	5.031	0.5	0.5	DCBLD1	Q8N8Z6	K.GSTFRPMDTDAEEAGVSTDAGGHYDC#PQR.A	475000	106.5	0	0	0	0	0	0
12716	4	DCBLD1	0.51	2.79	0.462	0.462	DCBLD1	Q8N8Z6	K.GSTFRPMDTDAEEAGVSTDAGGHYDC#PQR.A	360500	106.5	0	0	0	0	0	0
16519	4	DCBLD1	0.38	3.327	0.82	0.82	DCBLD1	Q8N8Z6	E.EKVFQGNSNFRDPVQNNFIPPIVAR.Y	227900	107.6	0	0	0	0	0	0
13799	2	DCBLD1	-1.23	2.051	0.96	0.96	DCBLD1	Q8N8Z6	R.AGRHEYALPLAPPEPE.Y	322300	110.7	0	0	0	0	0	0
14002	2	DCBLD1	0.3	2.321	0.909	0.909	DCBLD1	Q8N8Z6	R.AGRHEYALPLAPPEPE.Y	5091000	110.7	0	0	0	0	0	0
9924	5	DCBLD1	0.01	3.384	0.77	0.77	DCBLD1	Q8N8Z6	R.AHTFSAQSGYRVPGPQPGHK.H	1569000	111.5	0	0	0	0	0	0
9915	3	DCBLD1	-0.39	4.201	0.932	0.932	DCBLD1	Q8N8Z6	K.AVSALATESGHPDSQKPPTHPGTSDSYSAPR.D	0	111.8	0	0	0	0	0	0
10125	3	DCBLD1	0.87	2.747	0	0	DCBLD1	Q8N8Z6	K.AVSALATESGHPDSQKPPTHPGTSDSYSAPR.D	576400	111.8	0	0	0	0	0	0
12054	3	DCBLD1	0.98	3.619	0.192	0.674	DCBLD1	Q8N8Z6	K.HSLSSGGFS@PVAGVGAQDGDYQRPHSAQPADR.G	788700	111.8	640	96.799	0	0	0	0
12259	3	DCBLD1	0.7	2.856	0.053	0.853	DCBLD1	Q8N8Z6	K.HSLS@SGGFSPVAGVGAQDGDYQRPHSAQPADR.G	11820000	111.8	635	25.233	0	0	0	0
15585	3	DCBLD1	-0.01	2.268	0	0.635	DCBLD1	Q8N8Z6	R.AGRHEYALPLAPPEPEYAT@PIVER.H	191000	113.2	600	0	0	0	0	0
15792	3	DCBLD1	0.83	3.759	0.001	0.85	DCBLD1	Q8N8Z6	R.AGRHEYALPLAPPEPEYAT@PIVER.H	991100	113.2	600	0	0	0	0	0
15592	3	DCBLD1	0.41	2.577	0.982	0.982	DCBLD1	Q8N8Z6	D.PVQNNFIPPIVAR.Y	409200	117.9	0	0	0	0	0	0
15586	4	DCBLD1	0.83	2.462	0.001	0.738	DCBLD1	Q8N8Z6	R.AGRHEYALPLAPPEPEYAT@PIVER.H	42381.4	119.2	600	0	0	0	0	0
15793	4	DCBLD1	0.5	3.789	0.004	0.684	DCBLD1	Q8N8Z6	R.AGRHEYALPLAPPEPEY@ATPIVER.H	732100	119.2	602	20.984	0	0	0	0
11319	3	DCBLD1	-1.75	2.684	0.85	0.85	DCBLD1	Q8N8Z6	K.RFLFTSNGC^SR.S	721000	120.5	0	0	0	0	0	0
10736	3	DCBLD1	0.52	5.703	0.862	0.862	DCBLD1	Q8N8Z6	R.HQSAEFTISYDNEKEM*TQK.L	524700	120.6	0	0	0	0	0	0
10941	3	DCBLD1	0.29	6.51	0.923	0.923	DCBLD1	Q8N8Z6	R.HQSAEFTISYDNEKEM*TQK.L	1885000	120.6	0	0	0	0	0	0
11147	3	DCBLD1	0.63	4.7	0.863	0.863	DCBLD1	Q8N8Z6	R.HQSAEFTISYDNEKEM*TQK.L	617300	120.6	0	0	0	0	0	0
11349	3	DCBLD1	1.54	3.433	0.859	0.859	DCBLD1	Q8N8Z6	R.HQSAEFTISYDNEKEM*TQK.L	456100	120.6	0	0	0	0	0	0
14025	3	DCBLD1	0.52	3.212	0.907	0.907	DCBLD1	Q8N8Z6	R.DVAGDISGNMVDGYR.D	4249000	130	0	0	0	0	0	0
24625	2	DCBLD1	0.48	2.676	0.888	0.888	DCBLD1	Q8N8Z6	R.YEGILANGVLSR.D	5777000	132.3	0	0	0	0	0	0
7891	3	DCBLD1	-0.02	2.827	0.803	0.803	DCBLD1	Q8N8Z6	E.SGHPDSQKPPTHPGTSDSYSAPR.D	4565000	132.9	0	0	0	0	0	0
18573	3	DCBLD1	0.45	2.346	0.848	0.848	DCBLD1	Q8N8Z6	K.LDLITSDMADYQQPLMIGTGTVTR.K	115600	136.3	0	0	0	0	0	0
10023	3	DCBLD1	0.25	2.9	0.694	0.694	DCBLD1	Q8N8Z6	K.GSPYGSAEAQKTDC^WK.Q	1690000	143.2	0	0	0	0	0	0
15739	3	DCBLD1	0.65	3.219	0.932	0.932	DCBLD1	Q8N8Z6	K.GISRYEGILANGVLSR.D	2255000	147.5	0	0	0	0	0	0
5575	2	DCBLD1	-0.07	2.233	0.775	0.775	DCBLD1	Q8N8Z6	K.KEDETITR.P	2892000	148.3	0	0	0	0	0	0
8523	3	DCBLD1	0.54	3.769	0.913	0.913	DCBLD1	Q8N8Z6	E.EAGVSTDAGGHYDC^PQR.A	6711000	151.3	0	0	0	0	0	0
11931	4	DCBLD1	0.07	5.474	0.852	0.852	DCBLD1	Q8N8Z6	K.GSTFRPMDTDAEEAGVSTDAGGHYDC^PQR.A	132300	155.7	0	0	0	0	0	0
12134	4	DCBLD1	0.86	5.78	0.812	0.812	DCBLD1	Q8N8Z6	K.GSTFRPMDTDAEEAGVSTDAGGHYDC^PQR.A	5085000	155.7	0	0	0	0	0	0
12341	4	DCBLD1	-0.14	5.41	0.816	0.816	DCBLD1	Q8N8Z6	K.GSTFRPMDTDAEEAGVSTDAGGHYDC^PQR.A	586000	155.7	0	0	0	0	0	0
6588	2	DCBLD1	0.83	2.71	0.895	0.895	DCBLD1	Q8N8Z6	E.SGSHISGR.G	16310000	162.9	0	0	0	0	0	0
8999	2	DCBLD1	-0.18	2.423	0.666	0.666	DCBLD1	Q8N8Z6	K.GSTFRPM*DTDAEE.A	7000000	177.4	0	0	0	0	0	0
16939	4	DCBLD1	0.19	3.039	0.902	0.902	DCBLD1	Q8N8Z6	K.VFQGNSNFRDPVQNNFIPPIVAR.Y	545300	188	0	0	0	0	0	0
12572	2	DCBLD1	0.47	4.124	0.354	0.911	DCBLD1	Q8N8Z6	R.HQS@AEFTISYDNEKE.M	12180000	201.7	513	240	0	0	0	0
12781	2	DCBLD1	0.61	3.236	0.289	0.902	DCBLD1	Q8N8Z6	R.HQS@AEFTISYDNEKE.M	1741000	201.7	513	240	0	0	0	0
12990	2	DCBLD1	0.62	3.489	0.311	0.928	DCBLD1	Q8N8Z6	R.HQS@AEFTISYDNEKE.M	999600	201.7	513	200.973	0	0	0	0
13189	2	DCBLD1	0.13	3.131	0.313	0.908	DCBLD1	Q8N8Z6	R.HQS@AEFTISYDNEKE.M	435400	201.7	513	200.973	0	0	0	0
13197	2	DCBLD1	0.13	2.237	0.306	0.889	DCBLD1	Q8N8Z6	R.HQS@AEFTISYDNEKE.M	435400	201.7	513	165.536	0	0	0	0
13274	2	DCBLD1	0.35	3.608	0.352	0.932	DCBLD1	Q8N8Z6	R.HQS@AEFTISYDNEKE.M	203600	201.7	513	200.973	0	0	0	0
9916	4	DCBLD1	0.29	3.876	0.72	0.72	DCBLD1	Q8N8Z6	R.AHTFSAQSGYRVPGPQPGHK.H	2777000	203.9	0	0	0	0	0	0
11440	4	DCBLD1	1.2	4.2	0.043	0.043	DCBLD1	Q8N8Z6	K.GSTFRPM*DTDAEEAGVSTDAGGHYDC#PQR.A	534200	221.5	0	0	0	0	0	0
12215	4	DCBLD1	-3.92	4.126	0.012	0.074	DCBLD1	Q8N8Z6	R.KGS@TFRPMDTDAEEAGVSTDAGGHYDC#PQR.A	0	222.6	556	0	0	0	0	0
6045	2	DCBLD1	0	2.211	0.794	0.794	DCBLD1	Q8N8Z6	K.KGSPYGSAE.A	1699000	233.2	0	0	0	0	0	0
11496	4	DCBLD1	-0.59	4.806	0.607	0.607	DCBLD1	Q8N8Z6	R.KGSTFRPMDTDAEEAGVSTDAGGHYDC#PQR.A	776000	243.6	0	0	0	0	0	0
11901	4	DCBLD1	-0.87	5.235	0.583	0.583	DCBLD1	Q8N8Z6	R.KGSTFRPMDTDAEEAGVSTDAGGHYDC#PQR.A	990300	243.6	0	0	0	0	0	0
24519	2	DCBLD1	0.6	2.789	0.846	0.846	DCBLD1	Q8N8Z6	E.LGGQISVLQR.K	6747000	261.4	0	0	0	0	0	0
11525	2	DCBLD1	0.42	2.292	0.851	0.851	DCBLD1	Q8N8Z6	E.FTISYDNEK.E	6326000	261.9	0	0	0	0	0	0
9713	2	DCBLD1	0.3	2.182	0.551	0.551	DCBLD1	Q8N8Z6	E.TITRPIPSEE.T	1191000	271.8	0	0	0	0	0	0
13292	3	DCBLD1	0.69	2.492	0.754	0.754	DCBLD1	Q8N8Z6	R.HQSAEFTISYDNEKE.M	1082000	274.9	0	0	0	0	0	0
13508	3	DCBLD1	0.83	2.206	0.911	0.911	DCBLD1	Q8N8Z6	R.HQSAEFTISYDNEKE.M	870600	274.9	0	0	0	0	0	0
13716	3	DCBLD1	0.92	2.65	0.774	0.774	DCBLD1	Q8N8Z6	R.HQSAEFTISYDNEKE.M	503600	274.9	0	0	0	0	0	0
8710	3	DCBLD1	0.53	3.511	0.789	0.789	DCBLD1	Q8N8Z6	E.EAGVSTDAGGHYDC#PQR.A	2069000	281.2	0	0	0	0	0	0
16117	3	DCBLD1	0.65	3.386	0	0	DCBLD1	Q8N8Z6	N.SNFRDPVQNNFIPPIVAR.Y	225200	282.1	0	0	0	0	0	0
14038	3	DCBLD1	1.31	3.153	0.004	0.004	DCBLD1	Q8N8Z6	R.DVAGDISGNM*VDGYRDTSLLCKA.A	500600	297.9	0	0	0	0	0	0
12012	4	DCBLD1	1.43	4.845	0.035	0.704	DCBLD1	Q8N8Z6	R.KGS@TFRPM*DTDAEEAGVSTDAGGHYDC^PQR.A	2306000	298.5	556	23.986	0	0	0	0
11451	4	DCBLD1	0.49	5.42	0.873	0.873	DCBLD1	Q8N8Z6	R.KGSTFRPMDTDAEEAGVSTDAGGHYDC^PQR.A	985300	314.7	0	0	0	0	0	0
24624	2	DCBLD1	0.77	2.175	0.962	0.962	DCBLD1	Q8N8Z6	R.SLSFEPDGQIR.A	13560000	321.4	0	0	0	0	0	0
17995	3	DCBLD1	0.87	4.167	0.541	0.909	DCBLD1	Q8N8Z6	K.LDLITSDMADYQQPLM*IGTGTVTR.K	761800	322.1	0	0	0	0	0	0
11408	5	DCBLD1	-0.08	3.991	0.769	0.769	DCBLD1	Q8N8Z6	R.KGSTFRPMDTDAEEAGVSTDAGGHYDC^PQR.A	733100	330.7	0	0	0	0	0	0
11846	3	DCBLD1	0.66	3.258	0.88	0.88	DCBLD1	Q8N8Z6	R.HQSAEFTISYDNEKE.M	20870000	330.9	0	0	0	0	0	0
12047	3	DCBLD1	0.65	3.71	0.843	0.843	DCBLD1	Q8N8Z6	R.HQSAEFTISYDNEKE.M	10580000	330.9	0	0	0	0	0	0
12251	3	DCBLD1	0.65	3.375	0.921	0.921	DCBLD1	Q8N8Z6	R.HQSAEFTISYDNEKE.M	4073000	330.9	0	0	0	0	0	0
12462	3	DCBLD1	0.58	2.677	0.869	0.869	DCBLD1	Q8N8Z6	R.HQSAEFTISYDNEKE.M	2827000	330.9	0	0	0	0	0	0
12849	3	DCBLD1	0.77	2.916	0.796	0.796	DCBLD1	Q8N8Z6	R.HQSAEFTISYDNEKE.M	1350000	330.9	0	0	0	0	0	0
13060	3	DCBLD1	0.5	2.272	0.784	0.784	DCBLD1	Q8N8Z6	R.HQSAEFTISYDNEKE.M	1574000	330.9	0	0	0	0	0	0
9174	2	DCBLD1	0.71	3.314	0	0	DCBLD1	Q8N8Z6	E.SGDQVHWSPGQAR.L	6762000	331.1	0	0	0	0	0	0
10460	4	DCBLD1	0.19	4.985	0.878	0.878	DCBLD1	Q8N8Z6	R.KGSTFRPM*DTDAEEAGVSTDAGGHYDC^PQR.A	582200	340.9	0	0	0	0	0	0
10671	4	DCBLD1	0.28	5.095	0.881	0.881	DCBLD1	Q8N8Z6	R.KGSTFRPM*DTDAEEAGVSTDAGGHYDC^PQR.A	10760000	340.9	0	0	0	0	0	0
11081	4	DCBLD1	0.72	3.175	0.809	0.809	DCBLD1	Q8N8Z6	R.KGSTFRPM*DTDAEEAGVSTDAGGHYDC^PQR.A	1019000	340.9	0	0	0	0	0	0
11310	4	DCBLD1	0.03	3.066	0.792	0.792	DCBLD1	Q8N8Z6	R.KGSTFRPM*DTDAEEAGVSTDAGGHYDC^PQR.A	294400	340.9	0	0	0	0	0	0
10931	4	DCBLD1	1.2	4.836	0.883	0.883	DCBLD1	Q8N8Z6	K.GSTFRPM*DTDAEEAGVSTDAGGHYDC^PQR.A	343300	342.7	0	0	0	0	0	0
11139	4	DCBLD1	1.2	5.896	0.859	0.859	DCBLD1	Q8N8Z6	K.GSTFRPM*DTDAEEAGVSTDAGGHYDC^PQR.A	14310000	342.7	0	0	0	0	0	0
11348	4	DCBLD1	3.32	4.656	0.854	0.854	DCBLD1	Q8N8Z6	K.GSTFRPM*DTDAEEAGVSTDAGGHYDC^PQR.A	357000	342.7	0	0	0	0	0	0
11216	4	DCBLD1	1.66	6.44	0.035	0.035	DCBLD1	Q8N8Z6	K.GSTFRPM*DTDAEEAGVSTDAGGHYDC#PQR.A	22630000	348.2	0	0	0	0	0	0
10905	5	DCBLD1	0.61	5.446	0.039	0.039	DCBLD1	Q8N8Z6	R.KGSTFRPM*DTDAEEAGVSTDAGGHYDC#PQR.A	2061000	387.6	0	0	0	0	0	0
11114	5	DCBLD1	0.43	5.507	0.093	0.093	DCBLD1	Q8N8Z6	R.KGSTFRPM*DTDAEEAGVSTDAGGHYDC#PQR.A	1503000	387.6	0	0	0	0	0	0
11491	5	DCBLD1	-0.55	3.523	0.091	0.091	DCBLD1	Q8N8Z6	R.KGSTFRPM*DTDAEEAGVSTDAGGHYDC#PQR.A	1602000	387.6	0	0	0	0	0	0
15770	2	DCBLD1	0.57	2.566	0.939	0.939	DCBLD1	Q8N8Z6	D.PVQNNFIPPIVAR.Y	906200	392.1	0	0	0	0	0	0
13004	2	DCBLD1	0.34	2.403	0	0	DCBLD1	Q8N8Z6	E.GILANGVLSR.D	1243000	398.3	0	0	0	0	0	0
11801	4	DCBLD1	-1.6	3.046	0	0.859	DCBLD1	Q8N8Z6	R.KGS@TFRPMDTDAEEAGVSTDAGGHYDC^PQR.A	0	419.9	556	0	0	0	0	0
12003	4	DCBLD1	0.21	5.361	0.023	0.863	DCBLD1	Q8N8Z6	R.KGS@TFRPMDTDAEEAGVSTDAGGHYDC^PQR.A	34050000	419.9	556	26.992	0	0	0	0
10842	2	DCBLD1	0.31	2.552	0.725	0.725	DCBLD1	Q8N8Z6	K.GSTFRPMDTDAEE.A	938800	439.9	0	0	0	0	0	0
15495	4	DCBLD1	0.54	4.053	0.917	0.917	DCBLD1	Q8N8Z6	R.AGRHEYALPLAPPEPEYATPIVER.H	190600	450.1	0	0	0	0	0	0
15693	4	DCBLD1	1.02	4.589	0.849	0.849	DCBLD1	Q8N8Z6	R.AGRHEYALPLAPPEPEYATPIVER.H	3455000	450.1	0	0	0	0	0	0
10464	5	DCBLD1	0.5	3.086	0.806	0.806	DCBLD1	Q8N8Z6	R.KGSTFRPM*DTDAEEAGVSTDAGGHYDC^PQR.A	520200	473.8	0	0	0	0	0	0
10916	5	DCBLD1	0.57	4.605	0.782	0.782	DCBLD1	Q8N8Z6	R.KGSTFRPM*DTDAEEAGVSTDAGGHYDC^PQR.A	1985000	473.8	0	0	0	0	0	0
11126	5	DCBLD1	0.36	4.586	0.801	0.801	DCBLD1	Q8N8Z6	R.KGSTFRPM*DTDAEEAGVSTDAGGHYDC^PQR.A	884800	473.8	0	0	0	0	0	0
11275	3	DCBLD1	2.88	5.705	0.172	0.877	DCBLD1	Q8N8Z6	R.HQS@AEFTISYDNEKEM*TQK.L	3194000	485	513	88.687	0	0	0	0
11479	3	DCBLD1	0.66	5.071	0.18	0.909	DCBLD1	Q8N8Z6	R.HQS@AEFTISYDNEKEM*TQK.L	3053000	485	513	88.687	0	0	0	0
11688	3	DCBLD1	1.78	4.153	0.129	0.87	DCBLD1	Q8N8Z6	R.HQS@AEFTISYDNEKEM*TQK.L	1367000	485	513	63.459	0	0	0	0
10658	3	DCBLD1	-0.04	3.372	0.789	0.789	DCBLD1	Q8N8Z6	E.FTISYDNEKEM*TQK.L	1256000	497.9	0	0	0	0	0	0
12358	3	DCBLD1	0.39	3.24	0.013	0.759	DCBLD1	Q8N8Z6	R.HQSAEFT@ISYDNEKE.M	725800	503.2	513	62.56	0	0	0	0
12561	3	DCBLD1	0.53	2.504	0.134	0.883	DCBLD1	Q8N8Z6	R.HQS@AEFTISYDNEKE.M	22920000	503.2	513	39.249	0	0	0	0
12772	3	DCBLD1	0.5	2.97	0.132	0.88	DCBLD1	Q8N8Z6	R.HQS@AEFTISYDNEKE.M	4360000	503.2	513	87.441	0	0	0	0
10797	3	DCBLD1	0.13	3.486	0.805	0.805	DCBLD1	Q8N8Z6	E.LGGQISVLQRK.G	3060000	505.3	0	0	0	0	0	0
10506	5	DCBLD1	0.97	4.824	0.856	0.856	DCBLD1	Q8N8Z6	R.KGSTFRPM*DTDAEEAGVSTDAGGHYDC^PQR.A	503400	507	0	0	0	0	0	0
10715	5	DCBLD1	1.06	4.473	0.802	0.802	DCBLD1	Q8N8Z6	R.KGSTFRPM*DTDAEEAGVSTDAGGHYDC^PQR.A	6719000	507	0	0	0	0	0	0
11419	5	DCBLD1	1.06	2.781	0.75	0.75	DCBLD1	Q8N8Z6	R.KGSTFRPM*DTDAEEAGVSTDAGGHYDC^PQR.A	1343000	507	0	0	0	0	0	0
16754	3	DCBLD1	1.07	3.446	0.908	0.908	DCBLD1	Q8N8Z6	K.LDLITSDM*ADYQQPLM*IGTGTVTR.K	10730000	512.7	0	0	0	0	0	0
10539	4	DCBLD1	0.8	3.6	0.056	0.056	DCBLD1	Q8N8Z6	R.KGSTFRPM*DTDAEEAGVSTDAGGHYDC#PQR.A	691600	524.6	0	0	0	0	0	0
10740	4	DCBLD1	0.47	6.496	0.043	0.043	DCBLD1	Q8N8Z6	R.KGSTFRPM*DTDAEEAGVSTDAGGHYDC#PQR.A	22780000	524.6	0	0	0	0	0	0
10949	4	DCBLD1	0.8	5.093	0.038	0.038	DCBLD1	Q8N8Z6	R.KGSTFRPM*DTDAEEAGVSTDAGGHYDC#PQR.A	1390000	524.6	0	0	0	0	0	0
11150	4	DCBLD1	-0.08	4.536	0.064	0.064	DCBLD1	Q8N8Z6	R.KGSTFRPM*DTDAEEAGVSTDAGGHYDC#PQR.A	582400	524.6	0	0	0	0	0	0
10704	5	DCBLD1	1.21	5.26	0.047	0.047	DCBLD1	Q8N8Z6	R.KGSTFRPM*DTDAEEAGVSTDAGGHYDC#PQR.A	53390000	528.5	0	0	0	0	0	0
10918	4	DCBLD1	-0.52	3.141	0.001	0.063	DCBLD1	Q8N8Z6	R.KGS@TFRPM*DTDAEEAGVSTDAGGHYDC#PQR.A	469400	532.3	556	26.992	0	0	0	0
11125	4	DCBLD1	1.05	5.348	0.009	0.046	DCBLD1	Q8N8Z6	R.KGS@TFRPM*DTDAEEAGVSTDAGGHYDC#PQR.A	42920000	532.3	556	26.992	0	0	0	0
11327	4	DCBLD1	0.11	3.454	0.009	0.089	DCBLD1	Q8N8Z6	R.KGST@FRPM*DTDAEEAGVSTDAGGHYDC#PQR.A	1081000	532.3	556	26.992	0	0	0	0
11535	4	DCBLD1	-0.53	3.064	0.026	0.064	DCBLD1	Q8N8Z6	R.KGS@TFRPM*DTDAEEAGVSTDAGGHYDC#PQR.A	663700	532.3	556	0	0	0	0	0
14245	3	DCBLD1	-0.36	4.029	0.004	0.004	DCBLD1	Q8N8Z6	R.DVAGDISGNM*VDGYRDTSLLCKA.A	6051000	532.3	0	0	0	0	0	0
7434	3	DCBLD1	0.2	3.515	0.65	0.65	DCBLD1	Q8N8Z6	R.ASHYLKTEYSK.F	14080000	532.9	0	0	0	0	0	0
10330	4	DCBLD1	0.76	2.885	0.076	0.729	DCBLD1	Q8N8Z6	R.AHTFS@AQSGYRVPGPQPGHK.H	2367000	557.9	616	20.984	0	0	0	0
16082	3	DCBLD1	0.7	4.663	0.676	0.676	DCBLD1	Q8N8Z6	R.DVAGDISGNMVDGYRDTSLLC#K.A	4695000	566.9	0	0	0	0	0	0
16585	3	DCBLD1	1.21	3.054	0.004	0.768	DCBLD1	Q8N8Z6	R.HEYALPLAPPEPEYAT@PIVER.H	4311000	576.4	602	20.984	0	0	0	0
8844	3	DCBLD1	0	4.147	0.832	0.832	DCBLD1	Q8N8Z6	R.LQDQGPSWASGDSSNNHKPR.E	622500	594	0	0	0	0	0	0
9051	3	DCBLD1	0.55	5.284	0.868	0.868	DCBLD1	Q8N8Z6	R.LQDQGPSWASGDSSNNHKPR.E	32380000	594	0	0	0	0	0	0
12528	5	DCBLD1	0.03	4.864	0.863	0.863	DCBLD1	Q8N8Z6	K.HSLSSGGFSPVAGVGAQDGDYQRPHSAQPADR.G	306500	658.1	0	0	0	0	0	0
12738	5	DCBLD1	-0.14	3.83	0.851	0.851	DCBLD1	Q8N8Z6	K.HSLSSGGFSPVAGVGAQDGDYQRPHSAQPADR.G	300900	658.1	0	0	0	0	0	0
7487	3	DCBLD1	0.42	2.707	0.792	0.792	DCBLD1	Q8N8Z6	K.TYKGIVNNEEK.V	7216000	689.1	0	0	0	0	0	0
10807	4	DCBLD1	0.21	3.828	0.022	0.841	DCBLD1	Q8N8Z6	R.KGS@TFRPM*DTDAEEAGVSTDAGGHYDC^PQR.A	193900	691.2	556	23.986	0	0	0	0
11015	4	DCBLD1	1.77	6.097	0.042	0.797	DCBLD1	Q8N8Z6	R.KGS@TFRPM*DTDAEEAGVSTDAGGHYDC^PQR.A	38240000	691.2	556	23.986	0	0	0	0
11217	4	DCBLD1	0.08	5.798	0.036	0.831	DCBLD1	Q8N8Z6	R.KGS@TFRPM*DTDAEEAGVSTDAGGHYDC^PQR.A	1853000	691.2	556	23.986	0	0	0	0
11426	4	DCBLD1	0.36	3.238	0.006	0.713	DCBLD1	Q8N8Z6	R.KGST@FRPM*DTDAEEAGVSTDAGGHYDC^PQR.A	0	691.2	557	0	0	0	0	0
16203	3	DCBLD1	0.57	3.797	0.776	0.776	DCBLD1	Q8N8Z6	R.HEYALPLAPPEPEYATPIVER.H	787100	720.3	0	0	0	0	0	0
16400	3	DCBLD1	-0.2	3.24	0.824	0.824	DCBLD1	Q8N8Z6	R.HEYALPLAPPEPEYATPIVER.H	941100	720.3	0	0	0	0	0	0
9891	5	DCBLD1	-0.34	3.523	0.836	0.836	DCBLD1	Q8N8Z6	K.AVSALATESGHPDSQKPPTHPGTSDSYSAPR.D	3122000	727	0	0	0	0	0	0
10503	5	DCBLD1	0	4.047	0.838	0.838	DCBLD1	Q8N8Z6	K.AVSALATESGHPDSQKPPTHPGTSDSYSAPR.D	863700	727	0	0	0	0	0	0
10705	5	DCBLD1	0.14	3.493	0.802	0.802	DCBLD1	Q8N8Z6	K.AVSALATESGHPDSQKPPTHPGTSDSYSAPR.D	573300	727	0	0	0	0	0	0
3811	2	DCBLD1	1.32	2.708	0.27	0.27	DCBLD1	Q8N8Z6	R.KTSQSTSVSTK.K	17320000	752.4	0	0	0	0	0	0
3941	2	DCBLD1	0.95	2.805	0.253	0.253	DCBLD1	Q8N8Z6	R.KTSQSTSVSTK.K	23850000	752.4	0	0	0	0	0	0
4067	2	DCBLD1	1.06	2.84	0.278	0.278	DCBLD1	Q8N8Z6	R.KTSQSTSVSTK.K	20150000	752.4	0	0	0	0	0	0
4194	2	DCBLD1	1.14	2.848	0.253	0.253	DCBLD1	Q8N8Z6	R.KTSQSTSVSTK.K	21800000	752.4	0	0	0	0	0	0
4322	2	DCBLD1	1.18	3.09	0.26	0.26	DCBLD1	Q8N8Z6	R.KTSQSTSVSTK.K	3671000	752.4	0	0	0	0	0	0
4445	2	DCBLD1	1.23	2.462	0.192	0.192	DCBLD1	Q8N8Z6	R.KTSQSTSVSTK.K	1285000	752.4	0	0	0	0	0	0
4878	2	DCBLD1	0.17	2.557	0.074	0.074	DCBLD1	Q8N8Z6	R.KTSQSTSVSTK.K	1952000	752.4	0	0	0	0	0	0
16017	3	DCBLD1	1.37	4.63	0.916	0.916	DCBLD1	Q8N8Z6	R.DVAGDISGNMVDGYRDTSLLC^K.A	1854000	781.8	0	0	0	0	0	0
12005	5	DCBLD1	0.69	6.603	0.856	0.856	DCBLD1	Q8N8Z6	K.HSLSSGGFSPVAGVGAQDGDYQRPHSAQPADR.G	4046000	797	0	0	0	0	0	0
12319	5	DCBLD1	0.64	3.437	0.719	0.719	DCBLD1	Q8N8Z6	K.HSLSSGGFSPVAGVGAQDGDYQRPHSAQPADR.G	707800	797	0	0	0	0	0	0
12323	5	DCBLD1	0.47	5.871	0.792	0.792	DCBLD1	Q8N8Z6	K.HSLSSGGFSPVAGVGAQDGDYQRPHSAQPADR.G	707800	797	0	0	0	0	0	0
9714	3	DCBLD1	0.6	2.501	0.817	0.817	DCBLD1	Q8N8Z6	R.KGSTFRPMDTDAEE.A	787400	843.1	0	0	0	0	0	0
9914	3	DCBLD1	-0.61	2.394	0.788	0.788	DCBLD1	Q8N8Z6	R.KGSTFRPMDTDAEE.A	3091000	843.1	0	0	0	0	0	0
12726	4	DCBLD1	0.11	4.514	0.004	0.905	DCBLD1	Q8N8Z6	K.HSLSS@GGFSPVAGVGAQDGDYQRPHSAQPADR.G	907500	897.8	636	0	0	0	0	0
16422	2	DCBLD1	0.66	3.345	0	0	DCBLD1	Q8N8Z6	R.DPVQNNFIPPIVAR.Y	4462000	904	0	0	0	0	0	0
10911	5	DCBLD1	0.62	3.461	0.782	0.782	DCBLD1	Q8N8Z6	K.AVSALATESGHPDSQKPPTHPGTSDSYSAPR.D	454700	947.9	0	0	0	0	0	0
19385	3	DCBLD1	-0.08	2.359	0.858	0.858	DCBLD1	Q8N8Z6	R.GFLLTYASSDHPDLITC^LER.A	104000	973.4	0	0	0	0	0	0
8147	3	DCBLD1	-0.15	3.533	0.782	0.782	DCBLD1	Q8N8Z6	E.AGVSTDAGGHYDC^PQR.A	300300	1009.7	0	0	0	0	0	0
8332	3	DCBLD1	-0.67	4.565	0.742	0.742	DCBLD1	Q8N8Z6	E.AGVSTDAGGHYDC^PQR.A	1483000	1009.7	0	0	0	0	0	0
6413	2	DCBLD1	0.4	2.382	0.244	0.748	DCBLD1	Q8N8Z6	K.KGS@PYGSAEAQK.T	2650000	1029.3	488	83.983	0	0	0	0
12113	4	DCBLD1	0.57	3.777	0.041	0.738	DCBLD1	Q8N8Z6	K.HSLSSGGFS@PVAGVGAQDGDYQRPHSAQPADR.G	7325000	1042.8	640	19.232	0	0	0	0
12517	4	DCBLD1	0.74	4.825	0.004	0.909	DCBLD1	Q8N8Z6	K.HSLSS@GGFSPVAGVGAQDGDYQRPHSAQPADR.G	2801000	1042.8	636	0	0	0	0	0
12942	4	DCBLD1	0.48	4.265	0	0.873	DCBLD1	Q8N8Z6	K.HSLSS@GGFSPVAGVGAQDGDYQRPHSAQPADR.G	508200	1042.8	636	0	0	0	0	0
12004	4	DCBLD1	-0.04	6.322	0.89	0.89	DCBLD1	Q8N8Z6	K.HSLSSGGFSPVAGVGAQDGDYQRPHSAQPADR.G	4834000	1057.7	0	0	0	0	0	0
12447	4	DCBLD1	-0.89	4.722	0.85	0.85	DCBLD1	Q8N8Z6	K.HSLSSGGFSPVAGVGAQDGDYQRPHSAQPADR.G	751900	1057.7	0	0	0	0	0	0
10088	5	DCBLD1	1.76	4.81	0.688	0.688	DCBLD1	Q8N8Z6	K.AVSALATESGHPDSQKPPTHPGTSDSYSAPR.D	52990000	1081.1	0	0	0	0	0	0
10294	5	DCBLD1	0.96	4.103	0.81	0.81	DCBLD1	Q8N8Z6	K.AVSALATESGHPDSQKPPTHPGTSDSYSAPR.D	2535000	1081.1	0	0	0	0	0	0
11749	2	DCBLD1	0.41	2.581	0.789	0.789	DCBLD1	Q8N8Z6	E.FTISYDNEKE.M	2989000	1120.5	0	0	0	0	0	0
7669	5	DCBLD1	-0.59	3.526	0.847	0.847	DCBLD1	Q8N8Z6	E.SGHPDSQKPPTHPGTSDSYSAPR.D	1130000	1162.3	0	0	0	0	0	0
9884	4	DCBLD1	-0.38	3.949	0.897	0.897	DCBLD1	Q8N8Z6	K.AVSALATESGHPDSQKPPTHPGTSDSYSAPR.D	363300	1163.8	0	0	0	0	0	0
10085	4	DCBLD1	0.89	4.076	0.911	0.911	DCBLD1	Q8N8Z6	K.AVSALATESGHPDSQKPPTHPGTSDSYSAPR.D	27430000	1163.8	0	0	0	0	0	0
10297	4	DCBLD1	0.1	4.281	0.918	0.918	DCBLD1	Q8N8Z6	K.AVSALATESGHPDSQKPPTHPGTSDSYSAPR.D	1206000	1163.8	0	0	0	0	0	0
10504	4	DCBLD1	-0.18	3.029	0.914	0.914	DCBLD1	Q8N8Z6	K.AVSALATESGHPDSQKPPTHPGTSDSYSAPR.D	531800	1163.8	0	0	0	0	0	0
10748	4	DCBLD1	-0.65	3.626	0.854	0.854	DCBLD1	Q8N8Z6	K.AVSALATESGHPDSQKPPTHPGTSDSYSAPR.D	593000	1163.8	0	0	0	0	0	0
13976	3	DCBLD1	0.79	3.926	0.776	0.776	DCBLD1	Q8N8Z6	R.DVAGDISGNM*VDGYRDTSLLC^K.A	187000	1167.8	0	0	0	0	0	0
14138	3	DCBLD1	1.19	3.502	0.773	0.773	DCBLD1	Q8N8Z6	R.DVAGDISGNM*VDGYRDTSLLC^K.A	352700	1167.8	0	0	0	0	0	0
14344	3	DCBLD1	1.86	3.304	0.705	0.705	DCBLD1	Q8N8Z6	R.DVAGDISGNM*VDGYRDTSLLC^K.A	3333000	1167.8	0	0	0	0	0	0
11906	4	DCBLD1	1.3	4.179	0.078	0.815	DCBLD1	Q8N8Z6	K.HSLSSGGFS@PVAGVGAQDGDYQRPHSAQPADR.G	172800	1172.7	640	41.834	0	0	0	0
11795	5	DCBLD1	2.5	6.39	0.796	0.796	DCBLD1	Q8N8Z6	K.HSLSSGGFSPVAGVGAQDGDYQRPHSAQPADR.G	38730000	1215	0	0	0	0	0	0
11586	5	DCBLD1	4.14	6.436	0.861	0.861	DCBLD1	Q8N8Z6	K.HSLSSGGFSPVAGVGAQDGDYQRPHSAQPADR.G	13130000	1284.8	0	0	0	0	0	0
11531	2	DCBLD1	0.5	2.604	0.834	0.834	DCBLD1	Q8N8Z6	K.AAIHAGIIADE.L	2271000	1310.7	0	0	0	0	0	0
11736	2	DCBLD1	0.78	2.677	0.83	0.83	DCBLD1	Q8N8Z6	K.AAIHAGIIADE.L	130900000	1310.7	0	0	0	0	0	0
11937	2	DCBLD1	0.42	2.532	0.823	0.823	DCBLD1	Q8N8Z6	K.AAIHAGIIADE.L	49870000	1310.7	0	0	0	0	0	0
12143	2	DCBLD1	-1.43	2.31	0.826	0.826	DCBLD1	Q8N8Z6	K.AAIHAGIIADE.L	18240000	1310.7	0	0	0	0	0	0
12352	2	DCBLD1	1.13	2.36	0.856	0.856	DCBLD1	Q8N8Z6	K.AAIHAGIIADE.L	10100000	1310.7	0	0	0	0	0	0
12562	2	DCBLD1	0.63	2.54	0.85	0.85	DCBLD1	Q8N8Z6	K.AAIHAGIIADE.L	6411000	1310.7	0	0	0	0	0	0
12770	2	DCBLD1	0.56	2.036	0.788	0.788	DCBLD1	Q8N8Z6	K.AAIHAGIIADE.L	3547000	1310.7	0	0	0	0	0	0
12979	2	DCBLD1	0.81	2.699	0.844	0.844	DCBLD1	Q8N8Z6	K.AAIHAGIIADE.L	3624000	1310.7	0	0	0	0	0	0
13178	2	DCBLD1	0.6	2.405	0.843	0.843	DCBLD1	Q8N8Z6	K.AAIHAGIIADE.L	2760000	1310.7	0	0	0	0	0	0
13383	2	DCBLD1	0.84	2.408	0.812	0.812	DCBLD1	Q8N8Z6	K.AAIHAGIIADE.L	2991000	1310.7	0	0	0	0	0	0
13677	2	DCBLD1	0.66	2.485	0.819	0.819	DCBLD1	Q8N8Z6	K.AAIHAGIIADE.L	2612000	1310.7	0	0	0	0	0	0
13882	2	DCBLD1	0.06	2.133	0.835	0.835	DCBLD1	Q8N8Z6	K.AAIHAGIIADE.L	1899000	1310.7	0	0	0	0	0	0
14202	2	DCBLD1	0.52	2.31	0.855	0.855	DCBLD1	Q8N8Z6	K.AAIHAGIIADE.L	1369000	1310.7	0	0	0	0	0	0
14412	2	DCBLD1	0.43	2.624	0.871	0.871	DCBLD1	Q8N8Z6	K.AAIHAGIIADE.L	1036000	1310.7	0	0	0	0	0	0
14612	2	DCBLD1	0.67	2.682	0.825	0.825	DCBLD1	Q8N8Z6	K.AAIHAGIIADE.L	1182000	1310.7	0	0	0	0	0	0
15007	2	DCBLD1	0.75	2.966	0.844	0.844	DCBLD1	Q8N8Z6	K.AAIHAGIIADE.L	847800	1310.7	0	0	0	0	0	0
15294	2	DCBLD1	0.43	2.315	0.795	0.795	DCBLD1	Q8N8Z6	K.AAIHAGIIADE.L	920700	1310.7	0	0	0	0	0	0
15498	2	DCBLD1	1.39	2.622	0.874	0.874	DCBLD1	Q8N8Z6	K.AAIHAGIIADE.L	806300	1310.7	0	0	0	0	0	0
15694	2	DCBLD1	0.42	2.691	0.846	0.846	DCBLD1	Q8N8Z6	K.AAIHAGIIADE.L	820300	1310.7	0	0	0	0	0	0
15932	2	DCBLD1	1.15	2.201	0.835	0.835	DCBLD1	Q8N8Z6	K.AAIHAGIIADE.L	817300	1310.7	0	0	0	0	0	0
16136	2	DCBLD1	-0.86	2.382	0.861	0.861	DCBLD1	Q8N8Z6	K.AAIHAGIIADE.L	731700	1310.7	0	0	0	0	0	0
16401	2	DCBLD1	0.66	2.482	0.84	0.84	DCBLD1	Q8N8Z6	K.AAIHAGIIADE.L	566300	1310.7	0	0	0	0	0	0
16802	2	DCBLD1	0.06	2.505	0.868	0.868	DCBLD1	Q8N8Z6	K.AAIHAGIIADE.L	751000	1310.7	0	0	0	0	0	0
17377	2	DCBLD1	0.39	2.184	0.861	0.861	DCBLD1	Q8N8Z6	K.AAIHAGIIADE.L	448000	1310.7	0	0	0	0	0	0
17561	2	DCBLD1	0.48	2.425	0.815	0.815	DCBLD1	Q8N8Z6	K.AAIHAGIIADE.L	606300	1310.7	0	0	0	0	0	0
18310	2	DCBLD1	0.63	2.337	0.854	0.854	DCBLD1	Q8N8Z6	K.AAIHAGIIADE.L	521400	1310.7	0	0	0	0	0	0
18493	2	DCBLD1	0.39	2.287	0.854	0.854	DCBLD1	Q8N8Z6	K.AAIHAGIIADE.L	400400	1310.7	0	0	0	0	0	0
18671	2	DCBLD1	0.4	2.213	0.866	0.866	DCBLD1	Q8N8Z6	K.AAIHAGIIADE.L	445900	1310.7	0	0	0	0	0	0
19063	2	DCBLD1	0.44	2.038	0.849	0.849	DCBLD1	Q8N8Z6	K.AAIHAGIIADE.L	402400	1310.7	0	0	0	0	0	0
19251	2	DCBLD1	0.41	2.203	0.857	0.857	DCBLD1	Q8N8Z6	K.AAIHAGIIADE.L	324000	1310.7	0	0	0	0	0	0
20925	2	DCBLD1	0.31	2.036	0.838	0.838	DCBLD1	Q8N8Z6	K.AAIHAGIIADE.L	231900	1310.7	0	0	0	0	0	0
21694	2	DCBLD1	0.28	2.308	0.832	0.832	DCBLD1	Q8N8Z6	K.AAIHAGIIADE.L	507800	1310.7	0	0	0	0	0	0
21817	2	DCBLD1	0.28	2.322	0.868	0.868	DCBLD1	Q8N8Z6	K.AAIHAGIIADE.L	602000	1310.7	0	0	0	0	0	0
21939	2	DCBLD1	0.19	2.101	0.839	0.839	DCBLD1	Q8N8Z6	K.AAIHAGIIADE.L	629600	1310.7	0	0	0	0	0	0
22061	2	DCBLD1	0.36	2.219	0.823	0.823	DCBLD1	Q8N8Z6	K.AAIHAGIIADE.L	560200	1310.7	0	0	0	0	0	0
22188	2	DCBLD1	0.22	2.466	0.822	0.822	DCBLD1	Q8N8Z6	K.AAIHAGIIADE.L	592200	1310.7	0	0	0	0	0	0
22312	2	DCBLD1	0.2	2.065	0.799	0.799	DCBLD1	Q8N8Z6	K.AAIHAGIIADE.L	494300	1310.7	0	0	0	0	0	0
22435	2	DCBLD1	0.13	2.208	0.793	0.793	DCBLD1	Q8N8Z6	K.AAIHAGIIADE.L	454100	1310.7	0	0	0	0	0	0
22550	2	DCBLD1	0.17	2.185	0.85	0.85	DCBLD1	Q8N8Z6	K.AAIHAGIIADE.L	297400	1310.7	0	0	0	0	0	0
22670	2	DCBLD1	0.24	2.431	0.849	0.849	DCBLD1	Q8N8Z6	K.AAIHAGIIADE.L	687400	1310.7	0	0	0	0	0	0
11794	4	DCBLD1	1	5.944	0.881	0.881	DCBLD1	Q8N8Z6	K.HSLSSGGFSPVAGVGAQDGDYQRPHSAQPADR.G	35170000	1329	0	0	0	0	0	0
12650	4	DCBLD1	1.04	5.065	0.862	0.862	DCBLD1	Q8N8Z6	K.HSLSSGGFSPVAGVGAQDGDYQRPHSAQPADR.G	450200	1329	0	0	0	0	0	0
12859	4	DCBLD1	1.28	4.735	0.869	0.869	DCBLD1	Q8N8Z6	K.HSLSSGGFSPVAGVGAQDGDYQRPHSAQPADR.G	333700	1329	0	0	0	0	0	0
16103	2	DCBLD1	0.97	2.051	0.664	0.664	DCBLD1	Q8N8Z6	E.YALPLAPPEPE.Y	605000	1414.6	0	0	0	0	0	0
16303	2	DCBLD1	1.15	2.389	0.65	0.65	DCBLD1	Q8N8Z6	E.YALPLAPPEPE.Y	31790000	1414.6	0	0	0	0	0	0
17674	3	DCBLD1	0.1	2.869	0	0	DCBLD1	Q8N8Z6	K.VFQGNSNFRDPVQNNFIPPIVAR.Y	193000	1427.1	0	0	0	0	0	0
18237	3	DCBLD1	0.77	2.312	0.827	0.827	DCBLD1	Q8N8Z6	K.VFQGNSNFRDPVQNNFIPPIVAR.Y	137800	1427.1	0	0	0	0	0	0
11850	2	DCBLD1	0.67	3.269	0.808	0.808	DCBLD1	Q8N8Z6	R.DVAGDISGNM*VDGYR.D	2280000	1553.9	0	0	0	0	0	0
12059	2	DCBLD1	1.15	3.443	0.839	0.839	DCBLD1	Q8N8Z6	R.DVAGDISGNM*VDGYR.D	2715000	1553.9	0	0	0	0	0	0
12413	2	DCBLD1	-1	2.878	0.737	0.737	DCBLD1	Q8N8Z6	R.DVAGDISGNM*VDGYR.D	417400	1553.9	0	0	0	0	0	0
7864	5	DCBLD1	3.18	3.889	0.9	0.9	DCBLD1	Q8N8Z6	E.SGHPDSQKPPTHPGTSDSYSAPR.D	105800000	1600.5	0	0	0	0	0	0
4101	3	DCBLD1	0.83	2.202	0.514	0.514	DCBLD1	Q8N8Z6	R.KTSQSTSVSTK.K	15000000	1605.9	0	0	0	0	0	0
4553	3	DCBLD1	0.59	2.252	0.779	0.779	DCBLD1	Q8N8Z6	K.TSQSTSVSTKK.E	12380000	1605.9	0	0	0	0	0	0
4686	3	DCBLD1	0.47	2.633	0.761	0.761	DCBLD1	Q8N8Z6	K.TSQSTSVSTKK.E	28630000	1605.9	0	0	0	0	0	0
11587	4	DCBLD1	2.44	7.104	0.84	0.84	DCBLD1	Q8N8Z6	K.HSLSSGGFSPVAGVGAQDGDYQRPHSAQPADR.G	13810000	1643.6	0	0	0	0	0	0
12233	4	DCBLD1	2.62	4.822	0.833	0.833	DCBLD1	Q8N8Z6	K.HSLSSGGFSPVAGVGAQDGDYQRPHSAQPADR.G	0	1643.6	0	0	0	0	0	0
8833	3	DCBLD1	0.89	2.997	0.057	0.775	DCBLD1	Q8N8Z6	R.AHT@FSAQSGYR.V	5374000	1650.1	614	20.984	0	0	0	0
8840	3	DCBLD1	0.78	2.449	0.053	0.751	DCBLD1	Q8N8Z6	R.AHT@FSAQSGYR.V	19100000	1650.1	614	20.984	0	0	0	0
8438	3	DCBLD1	0.82	4.306	0.698	0.698	DCBLD1	Q8N8Z6	E.AGVSTDAGGHYDC#PQR.A	3758000	1657.3	0	0	0	0	0	0
8640	3	DCBLD1	-0.44	4.649	0.693	0.693	DCBLD1	Q8N8Z6	E.AGVSTDAGGHYDC#PQR.A	1063000	1657.3	0	0	0	0	0	0
5459	3	DCBLD1	0.32	3.003	0.67	0.67	DCBLD1	Q8N8Z6	K.KKGSPYGSAEAQK.T	1030000	1664.1	0	0	0	0	0	0
5623	3	DCBLD1	0.65	2.693	0.729	0.729	DCBLD1	Q8N8Z6	K.KKGSPYGSAEAQK.T	16440000	1664.1	0	0	0	0	0	0
18461	3	DCBLD1	0.48	4.29	0.832	0.832	DCBLD1	Q8N8Z6	R.GFLLTYASSDHPDLITC^LER.A	982100	1881.9	0	0	0	0	0	0
18644	3	DCBLD1	0.4	4.409	0.877	0.877	DCBLD1	Q8N8Z6	R.GFLLTYASSDHPDLITC^LER.A	1455000	1881.9	0	0	0	0	0	0
18833	3	DCBLD1	0.37	3.323	0.824	0.824	DCBLD1	Q8N8Z6	R.GFLLTYASSDHPDLITC^LER.A	485100	1881.9	0	0	0	0	0	0
19019	3	DCBLD1	0.5	2.264	0.864	0.864	DCBLD1	Q8N8Z6	R.GFLLTYASSDHPDLITC^LER.A	331700	1881.9	0	0	0	0	0	0
19206	3	DCBLD1	1.97	3.216	0.887	0.887	DCBLD1	Q8N8Z6	R.GFLLTYASSDHPDLITC^LER.A	195500	1881.9	0	0	0	0	0	0
12314	4	DCBLD1	4.09	5.55	0.005	0.92	DCBLD1	Q8N8Z6	K.HSLSS@GGFSPVAGVGAQDGDYQRPHSAQPADR.G	100300000	1976.6	636	0	0	0	0	0
7793	4	DCBLD1	2.83	4.593	0.896	0.896	DCBLD1	Q8N8Z6	E.SGHPDSQKPPTHPGTSDSYSAPR.D	322900000	2035.6	0	0	0	0	0	0
7990	4	DCBLD1	0.15	4.634	0.884	0.884	DCBLD1	Q8N8Z6	E.SGHPDSQKPPTHPGTSDSYSAPR.D	10200000	2035.6	0	0	0	0	0	0
8188	4	DCBLD1	0.53	4.542	0.81	0.81	DCBLD1	Q8N8Z6	E.SGHPDSQKPPTHPGTSDSYSAPR.D	1461000	2035.6	0	0	0	0	0	0
8645	4	DCBLD1	0.24	2.764	0.869	0.869	DCBLD1	Q8N8Z6	E.SGHPDSQKPPTHPGTSDSYSAPR.D	170500	2035.6	0	0	0	0	0	0
6579	2	DCBLD1	1.25	2.409	0.897	0.897	DCBLD1	Q8N8Z6	R.FESGSHISGR.G	160100000	2115.4	0	0	0	0	0	0
6767	2	DCBLD1	1.43	2.037	0.818	0.818	DCBLD1	Q8N8Z6	R.FESGSHISGR.G	3493000	2115.4	0	0	0	0	0	0
6955	2	DCBLD1	0.1	2.096	0.899	0.899	DCBLD1	Q8N8Z6	R.FESGSHISGR.G	684700	2115.4	0	0	0	0	0	0
12671	2	DCBLD1	1.26	2.366	0.971	0.971	DCBLD1	Q8N8Z6	R.FLFTSNGC^SR.S	31590000	2286.3	0	0	0	0	0	0
6139	2	DCBLD1	0.25	2.368	0.708	0.708	DCBLD1	Q8N8Z6	K.KGSPYGSAEAQK.T	36160000	2347.6	0	0	0	0	0	0
13681	3	DCBLD1	0.73	2.78	0.903	0.903	DCBLD1	Q8N8Z6	R.AGRHEYALPLAPPEPE.Y	548300	2472.1	0	0	0	0	0	0
13880	3	DCBLD1	0.69	3.627	0.885	0.885	DCBLD1	Q8N8Z6	R.AGRHEYALPLAPPEPE.Y	72190000	2472.1	0	0	0	0	0	0
13931	3	DCBLD1	0.82	3.613	0.834	0.834	DCBLD1	Q8N8Z6	R.AGRHEYALPLAPPEPE.Y	155400000	2472.1	0	0	0	0	0	0
14077	3	DCBLD1	1.49	3.499	0.905	0.905	DCBLD1	Q8N8Z6	R.AGRHEYALPLAPPEPE.Y	19910000	2472.1	0	0	0	0	0	0
13422	2	DCBLD1	0.87	2.781	0.847	0.847	DCBLD1	Q8N8Z6	R.DVAGDISGNMVDGYR.D	227400	2473.4	0	0	0	0	0	0
13675	2	DCBLD1	1.94	2.969	0.733	0.733	DCBLD1	Q8N8Z6	R.DVAGDISGNMVDGYR.D	325600	2473.4	0	0	0	0	0	0
13837	2	DCBLD1	-0.05	2.736	0.85	0.85	DCBLD1	Q8N8Z6	R.DVAGDISGNMVDGYR.D	711800	2473.4	0	0	0	0	0	0
14045	2	DCBLD1	1.62	3.399	0.852	0.852	DCBLD1	Q8N8Z6	R.DVAGDISGNMVDGYR.D	153300000	2473.4	0	0	0	0	0	0
14249	2	DCBLD1	1.69	2.991	0.825	0.825	DCBLD1	Q8N8Z6	R.DVAGDISGNMVDGYR.D	881700	2473.4	0	0	0	0	0	0
14454	2	DCBLD1	0.68	2.948	0.839	0.839	DCBLD1	Q8N8Z6	R.DVAGDISGNMVDGYR.D	385600	2473.4	0	0	0	0	0	0
14672	2	DCBLD1	-0.01	2.645	0.936	0.936	DCBLD1	Q8N8Z6	R.DVAGDISGNMVDGYR.D	372700	2473.4	0	0	0	0	0	0
16900	3	DCBLD1	3.57	3.755	0.974	0.974	DCBLD1	Q8N8Z6	K.VFQGNSNFRDPVQNNFIPPIVAR.Y	77800000	2794.9	0	0	0	0	0	0
8851	4	DCBLD1	1.24	3.702	0.793	0.793	DCBLD1	Q8N8Z6	R.LQDQGPSWASGDSSNNHKPR.E	7011000	2801.7	0	0	0	0	0	0
9050	4	DCBLD1	2.56	4.732	0.88	0.88	DCBLD1	Q8N8Z6	R.LQDQGPSWASGDSSNNHKPR.E	189400000	2801.7	0	0	0	0	0	0
9151	3	DCBLD1	1.39	3.733	0.94	0.94	DCBLD1	Q8N8Z6	E.SGDQVHWSPGQAR.L	10340000	3148.7	0	0	0	0	0	0
9358	3	DCBLD1	0.33	3.294	0.949	0.949	DCBLD1	Q8N8Z6	E.SGDQVHWSPGQAR.L	6138000	3148.7	0	0	0	0	0	0
14888	2	DCBLD1	1.83	2.178	0.9	0.9	DCBLD1	Q8N8Z6	R.HEYALPLAPPEPE.Y	115900000	3436.5	0	0	0	0	0	0
15081	2	DCBLD1	0.42	2.493	0.834	0.834	DCBLD1	Q8N8Z6	R.HEYALPLAPPEPE.Y	10290000	3436.5	0	0	0	0	0	0
16062	2	DCBLD1	1.09	2.307	0.893	0.893	DCBLD1	Q8N8Z6	R.HEYALPLAPPEPE.Y	104000	3436.5	0	0	0	0	0	0
4782	2	DCBLD1	0.54	2.27	0.445	0.445	DCBLD1	Q8N8Z6	K.TSQSTSVSTK.K	1648000	3458.5	0	0	0	0	0	0
5101	2	DCBLD1	0.96	2.089	0.438	0.438	DCBLD1	Q8N8Z6	K.TSQSTSVSTK.K	19850000	3458.5	0	0	0	0	0	0
5272	2	DCBLD1	0.41	2.035	0.417	0.417	DCBLD1	Q8N8Z6	K.TSQSTSVSTK.K	2519000	3458.5	0	0	0	0	0	0
5605	2	DCBLD1	-0.82	2.356	0.383	0.383	DCBLD1	Q8N8Z6	K.TSQSTSVSTK.K	1536000	3458.5	0	0	0	0	0	0
5226	2	DCBLD1	0.19	2.145	0.873	0.873	DCBLD1	Q8N8Z6	R.DGSLSDKR.F	25700000	3602.5	0	0	0	0	0	0
12071	2	DCBLD1	1.36	3.037	0.912	0.912	DCBLD1	Q8N8Z6	E.LGGQISVLQR.K	8901000	4329.3	0	0	0	0	0	0
12281	2	DCBLD1	1.2	2.928	0.894	0.894	DCBLD1	Q8N8Z6	E.LGGQISVLQR.K	18160000	4329.3	0	0	0	0	0	0
12484	2	DCBLD1	0.78	2.621	0.914	0.914	DCBLD1	Q8N8Z6	E.LGGQISVLQR.K	3921000	4329.3	0	0	0	0	0	0
12696	2	DCBLD1	0.28	2.906	0.852	0.852	DCBLD1	Q8N8Z6	E.LGGQISVLQR.K	1269000	4329.3	0	0	0	0	0	0
18366	2	DCBLD1	-0.64	2.767	0.894	0.894	DCBLD1	Q8N8Z6	R.TTGSTQSNFNFYVK.S	486200	4454.1	0	0	0	0	0	0
14001	2	DCBLD1	-0.41	3.678	0.927	0.927	DCBLD1	Q8N8Z6	R.TTGSTQSNFNFYVK.S	9376000	4538.1	0	0	0	0	0	0
6003	3	DCBLD1	1.28	3.034	0.66	0.66	DCBLD1	Q8N8Z6	K.KGSPYGSAEAQK.T	3698000	4612.9	0	0	0	0	0	0
13385	2	DCBLD1	0.31	3.203	0.887	0.887	DCBLD1	Q8N8Z6	R.TTGSTQSNFNFYVK.S	1293000	4713.5	0	0	0	0	0	0
13592	2	DCBLD1	3.93	3.868	0.878	0.878	DCBLD1	Q8N8Z6	R.TTGSTQSNFNFYVK.S	539300000	4713.5	0	0	0	0	0	0
13798	2	DCBLD1	0.58	3.763	0.88	0.88	DCBLD1	Q8N8Z6	R.TTGSTQSNFNFYVK.S	26920000	4713.5	0	0	0	0	0	0
14399	2	DCBLD1	0.57	3.297	0.851	0.851	DCBLD1	Q8N8Z6	R.TTGSTQSNFNFYVK.S	2673000	4713.5	0	0	0	0	0	0
14684	2	DCBLD1	-0.23	3.475	0.92	0.92	DCBLD1	Q8N8Z6	R.TTGSTQSNFNFYVK.S	2016000	4713.5	0	0	0	0	0	0
14881	2	DCBLD1	1.17	2.908	0.838	0.838	DCBLD1	Q8N8Z6	R.TTGSTQSNFNFYVK.S	1715000	4713.5	0	0	0	0	0	0
15070	2	DCBLD1	0.46	3.804	0.907	0.907	DCBLD1	Q8N8Z6	R.TTGSTQSNFNFYVK.S	1178000	4713.5	0	0	0	0	0	0
15579	2	DCBLD1	0.72	3.512	0.879	0.879	DCBLD1	Q8N8Z6	R.TTGSTQSNFNFYVK.S	991400	4713.5	0	0	0	0	0	0
15880	2	DCBLD1	0.35	3.402	0.909	0.909	DCBLD1	Q8N8Z6	R.TTGSTQSNFNFYVK.S	648200	4713.5	0	0	0	0	0	0
14792	2	DCBLD1	3.09	2.478	0.903	0.903	DCBLD1	Q8N8Z6	R.YEGILANGVLSR.D	28300000	5612.4	0	0	0	0	0	0
6954	2	DCBLD1	0.47	2.1	0.822	0.822	DCBLD1	Q8N8Z6	K.GSPYGSAEAQK.T	2051000	5660.4	0	0	0	0	0	0
8335	3	DCBLD1	-0.81	2.502	0.785	0.785	DCBLD1	Q8N8Z6	R.AHTFSAQSGYR.V	3434000	5673	0	0	0	0	0	0
8532	3	DCBLD1	-0.66	2.991	0.817	0.817	DCBLD1	Q8N8Z6	R.AHTFSAQSGYR.V	1826000	5673	0	0	0	0	0	0
13074	2	DCBLD1	3.09	2.007	0.93	0.93	DCBLD1	Q8N8Z6	R.SLSFEPDGQIR.A	1375000000	7175.1	0	0	0	0	0	0
19737	4	DCBLD2_Abl	0.37	2.929	0.861	0.861	DCBLD2	Hs_DCBLD2	K.KITGIITTGSTMVEHNYYVSAYR.I	1428000	10	0	0	0	0	0	0
20575	4	DCBLD2_Abl	-1	3.533	0.846	0.846	DCBLD2	Hs_DCBLD2	K.KITGIITTGSTMVEHNYYVSAYR.I	427000	10	0	0	0	0	0	0
17322	3	DCBLD2_Abl	0.32	3.753	0.841	0.841	DCBLD2	Hs_DCBLD2	R.ILYSDDGQKWTVYREPGVEQDKIFQGNK.D	1282000	10.2	0	0	0	0	0	0
17120	3	DCBLD2_Abl	0.03	3.634	0.847	0.847	DCBLD2	Hs_DCBLD2	E.YQWLQIDLNKEKK.I	905200	10.6	0	0	0	0	0	0
20960	4	DCBLD2_Abl	0.18	2.863	0.8	0.8	DCBLD2	Hs_DCBLD2	E.SGVIADPQITASSVLEWTDHTGQENSWKPK.K	255000	10.6	0	0	0	0	0	0
14932	3	DCBLD2_Abl	-0.23	2.425	0.076	0.593	DCBLD2	Hs_DCBLD2	R.STFKPEEGKEAGY@ADLDPY@NSPGQE.V	1306000	10.7	649	73.441	655	80.007	0	0
20939	4	DCBLD2_Abl	0.14	3.174	0.832	0.832	DCBLD2	Hs_DCBLD2	K.KITGIITTGSTMVEHNYYVSAYR.I	343300	11.1	0	0	0	0	0	0
15671	2	DCBLD2_Abl	-2.21	2.348	0.649	0.649	DCBLD2	Hs_DCBLD2	E.GKEAGYADLDPYNSPGQE.V	551600	11.3	0	0	0	0	0	0
16660	3	DCBLD2_Abl	-0.16	2.575	0.1	0.702	DCBLD2	Hs_DCBLD2	R.STFKPEEGKEAGYADLDPYNS@PGQE.V	0	11.3	657	48.251	0	0	0	0
26952	4	DCBLD2_Abl	-0.25	2.417	0.947	0.947	DCBLD2	Hs_DCBLD2	K.KITGIITTGSTMVEHNYYVSAYR.I	363500	11.4	0	0	0	0	0	0
21969	2	DCBLD2_Abl	-1.01	2.083	0.929	0.929	DCBLD2	Hs_DCBLD2	E.SGVIADPQITASSVLEWTDHTGQE.N	164900	11.7	0	0	0	0	0	0
27495	3	DCBLD2_Abl	0	2.574	0.725	0.725	DCBLD2	Hs_DCBLD2	K.ITGIITTGSTMVEHNYYVSAYR.I	696500	11.7	0	0	0	0	0	0
19716	4	DCBLD2_Abl	2.32	3.58	0.86	0.86	DCBLD2	Hs_DCBLD2	K.LISEEDLAANDILDYKDDDDKV.-	489200	11.8	0	0	0	0	0	0
21938	4	DCBLD2_Abl	0.4	3.03	0.73	0.73	DCBLD2	Hs_DCBLD2	E.VYHAYAEPLPITGPEYATPIIM*DM*SGHPTTSVGQPSTSTFK.A	540300	12.3	0	0	0	0	0	0
16707	2	DCBLD2_Abl	-1.22	2.458	0.861	0.861	DCBLD2	Hs_DCBLD2	K.KITGIITTGSTM*VE.H	1006000	12.8	0	0	0	0	0	0
18077	2	DCBLD2_Abl	0.09	3.394	0.792	0.792	DCBLD2	Hs_DCBLD2	E.DLAANDILDYKD.D	1866000	13.5	0	0	0	0	0	0
20287	2	DCBLD2_Abl	3.81	2.572	0.848	0.848	DCBLD2	Hs_DCBLD2	K.LISEEDLAANDILDYK.D	1479000	13.7	0	0	0	0	0	0
17154	3	DCBLD2_Abl	-0.67	2.363	0.856	0.856	DCBLD2	Hs_DCBLD2	R.ILYSDDGQKWTVYREPGVE.Q	964300	13.9	0	0	0	0	0	0
20984	4	DCBLD2_Abl	1.83	2.736	0.007	0.285	DCBLD2	Hs_DCBLD2	E.VYHAYAEPLPITGPEY@ATPIIM*DMSGHPTTSVGQPSTSTFK.A	0	14	677	0	0	0	0	0
21170	4	DCBLD2_Abl	1.37	2.553	0.013	0.26	DCBLD2	Hs_DCBLD2	E.VYHAYAEPLPITGPEY@ATPIIM*DMSGHPTTSVGQPSTSTFK.A	1131000	14	677	16.821	0	0	0	0
17300	2	DCBLD2_Abl	0.45	4.097	0.799	0.799	DCBLD2	Hs_DCBLD2	E.DLAANDILDYKDDDDKV.-	1316000	14.1	0	0	0	0	0	0
27811	3	DCBLD2_Abl	-2.08	2.833	0.733	0.733	DCBLD2	Hs_DCBLD2	K.ITGIITTGSTM*VEHNYYVSAYR.I	274500	14.4	0	0	0	0	0	0
19131	2	DCBLD2_Abl	1.47	2.786	0.696	0.696	DCBLD2	Hs_DCBLD2	K.ITGIITTGSTMVEHNYYVSAYR.I	1984000	14.5	0	0	0	0	0	0
20314	2	DCBLD2_Abl	1.26	2.233	0.866	0.866	DCBLD2	Hs_DCBLD2	K.PGLPAPDELVYQVPQSTQE.V	501500	14.6	0	0	0	0	0	0
14369	2	DCBLD2_Abl	-2.1	2.659	0.875	0.875	DCBLD2	Hs_DCBLD2	R.DGEC^DVFKE.I	3602000	15.3	0	0	0	0	0	0
21008	3	DCBLD2_Abl	0.49	3.511	0.735	0.735	DCBLD2	Hs_DCBLD2	K.ITGIITTGSTMVEHNYYVSAYR.I	658000	15.3	0	0	0	0	0	0
28910	3	DCBLD2_Abl	0.12	2.556	0.699	0.699	DCBLD2	Hs_DCBLD2	K.ITGIITTGSTMVEHNYYVSAYR.I	280400	16.5	0	0	0	0	0	0
20277	3	DCBLD2_Abl	-0.63	2.933	0.788	0.788	DCBLD2	Hs_DCBLD2	D.PQITASSVLEWTDHTGQE.N	1448000	16.7	0	0	0	0	0	0
19146	5	DCBLD2_Abl	-0.35	3.401	0.679	0.679	DCBLD2	Hs_DCBLD2	E.VYHAYAEPLPITGPEYATPIIM*DM*SGHPTTSVGQPSTSTFK.A	0	17.7	0	0	0	0	0	0
19168	5	DCBLD2_Abl	0.67	3.843	0.728	0.728	DCBLD2	Hs_DCBLD2	E.VYHAYAEPLPITGPEYATPIIM*DM*SGHPTTSVGQPSTSTFK.A	0	17.7	0	0	0	0	0	0
21230	3	DCBLD2_Abl	1.41	3.822	0.738	0.738	DCBLD2	Hs_DCBLD2	K.ITGIITTGSTMVEHNYYVSAYR.I	856800	17.8	0	0	0	0	0	0
12740	2	DCBLD2_Abl	-0.71	2.023	0.011	0.841	DCBLD2	Hs_DCBLD2	R.YSSS@EVNHLSPR.E	649600	18	600	0	0	0	0	0
17328	4	DCBLD2_Abl	-0.53	3.661	0.771	0.771	DCBLD2	Hs_DCBLD2	K.ITGIITTGSTM*VEHNYYVSAYR.I	2905000	18.3	0	0	0	0	0	0
15370	2	DCBLD2_Abl	-0.64	2.705	0.821	0.821	DCBLD2	Hs_DCBLD2	K.WTVYREPGVE.Q	2320000	18.9	0	0	0	0	0	0
18216	2	DCBLD2_Abl	-0.14	2.858	0.831	0.831	DCBLD2	Hs_DCBLD2	E.DLAANDILDYKDDD.D	2266000	19.6	0	0	0	0	0	0
21654	3	DCBLD2_Abl	0.25	3.403	0.78	0.78	DCBLD2	Hs_DCBLD2	K.ITGIITTGSTMVEHNYYVSAYR.I	897200	19.9	0	0	0	0	0	0
21870	3	DCBLD2_Abl	-1.34	3.621	0.758	0.758	DCBLD2	Hs_DCBLD2	K.ITGIITTGSTMVEHNYYVSAYR.I	673600	19.9	0	0	0	0	0	0
22084	3	DCBLD2_Abl	1.1	2.938	0.674	0.674	DCBLD2	Hs_DCBLD2	K.ITGIITTGSTMVEHNYYVSAYR.I	509600	19.9	0	0	0	0	0	0
20084	5	DCBLD2_Abl	-1.66	3.522	0.062	0.714	DCBLD2	Hs_DCBLD2	E.VYHAYAEPLPITGPEYATPIIMDM*SGHPTTSVGQPSTSTFK.A	1091000	20.5	0	0	0	0	0	0
20330	5	DCBLD2_Abl	-1.33	2.8	0.016	0.691	DCBLD2	Hs_DCBLD2	E.VYHAYAEPLPITGPEYATPIIMDM*SGHPTTSVGQPSTSTFK.A	189500	20.5	0	0	0	0	0	0
20270	4	DCBLD2_Abl	0.24	3.251	0.001	0.183	DCBLD2	Hs_DCBLD2	E.VYHAYAEPLPITGPEYAT@PIIMDM*SGHPTTSVGQPSTSTFK.A	393900	20.6	677	37.719	0	0	0	0
20487	4	DCBLD2_Abl	1.47	2.935	0.021	0.093	DCBLD2	Hs_DCBLD2	E.VYHAYAEPLPITGPEY@ATPIIMDM*SGHPTTSVGQPSTSTFK.A	629200	20.6	677	17.252	0	0	0	0
16030	2	DCBLD2_Abl	0.03	4.403	0.911	0.911	DCBLD2	Hs_DCBLD2	R.STFKPEEGKEAGYADLDPYNSPGQE.V	0	21.3	0	0	0	0	0	0
22193	5	DCBLD2_Abl	-0.26	3.193	0.769	0.769	DCBLD2	Hs_DCBLD2	E.VYHAYAEPLPITGPEYATPIIMDMSGHPTTSVGQPSTSTFK.A	0	21.3	0	0	0	0	0	0
20904	5	DCBLD2_Abl	0.97	3.232	0.044	0.81	DCBLD2	Hs_DCBLD2	E.VYHAYAEPLPITGPEYATPIIM*DMSGHPTTSVGQPSTSTFK.A	1067000	21.4	0	0	0	0	0	0
21001	5	DCBLD2_Abl	0.01	3.806	0.013	0.761	DCBLD2	Hs_DCBLD2	E.VYHAYAEPLPITGPEYATPIIM*DMSGHPTTSVGQPSTSTFK.A	1869000	21.4	0	0	0	0	0	0
15353	2	DCBLD2_Abl	-0.95	2.93	0.801	0.801	DCBLD2	Hs_DCBLD2	K.KKTEGTYDLPYWDR.A	1602000	21.7	0	0	0	0	0	0
12776	3	DCBLD2_Abl	-0.82	2.692	0.009	0.738	DCBLD2	Hs_DCBLD2	R.YSS@SEVNHLSPR.E	1577000	22.4	599	0	0	0	0	0
17394	3	DCBLD2_Abl	0.04	2.645	0.646	0.646	DCBLD2	Hs_DCBLD2	K.IAM*KM*ELLGC^QFIPK.G	4380000	22.4	0	0	0	0	0	0
26869	4	DCBLD2_Abl	-0.54	2.461	0.841	0.841	DCBLD2	Hs_DCBLD2	K.KITGIITTGSTMVEHNYYVSAYR.I	542500	22.5	0	0	0	0	0	0
15722	3	DCBLD2_Abl	-1.01	2.527	0.691	0.691	DCBLD2	Hs_DCBLD2	E.EGKEAGYADLDPYNSPGQE.V	1870000	23.3	0	0	0	0	0	0
13640	3	DCBLD2_Abl	-0.41	2.387	0.001	0.797	DCBLD2	Hs_DCBLD2	E.ETPVRYS@SSEVNHLSPR.E	2796000	23.5	598	0	0	0	0	0
20799	4	DCBLD2_Abl	-1.35	3.655	0.822	0.822	DCBLD2	Hs_DCBLD2	R.IKFGDFDIEDSDSC^HFNYLR.I	0	23.7	0	0	0	0	0	0
13097	2	DCBLD2_Abl	-1.83	2.187	0.647	0.647	DCBLD2	Hs_DCBLD2	K.TSGC^YGTLGM*E.S	4343000	24	0	0	0	0	0	0
18238	2	DCBLD2_Abl	-0.91	2.737	0.834	0.834	DCBLD2	Hs_DCBLD2	E.DLAANDILDYKDD.D	2998000	25.2	0	0	0	0	0	0
27575	3	DCBLD2_Abl	0.04	2.926	0.736	0.736	DCBLD2	Hs_DCBLD2	K.ITGIITTGSTMVEHNYYVSAYR.I	0	26	0	0	0	0	0	0
27660	3	DCBLD2_Abl	0.32	2.96	0.716	0.716	DCBLD2	Hs_DCBLD2	K.ITGIITTGSTMVEHNYYVSAYR.I	625200	26	0	0	0	0	0	0
20272	3	DCBLD2_Abl	0.08	2.349	0.776	0.776	DCBLD2	Hs_DCBLD2	K.PGLPAPDELVYQVPQSTQE.V	755100	27.2	0	0	0	0	0	0
19081	3	DCBLD2_Abl	1.19	3.18	0.616	0.616	DCBLD2	Hs_DCBLD2	K.ITGIITTGSTM*VEHNYYVSAYR.I	906500	28.7	0	0	0	0	0	0
21441	3	DCBLD2_Abl	0.37	3.788	0.732	0.732	DCBLD2	Hs_DCBLD2	K.ITGIITTGSTMVEHNYYVSAYR.I	806200	28.7	0	0	0	0	0	0
16025	4	DCBLD2_Abl	-2.11	2.869	0.809	0.809	DCBLD2	Hs_DCBLD2	R.STFKPEEGKEAGYADLDPYNSPGQE.V	408000	29.1	0	0	0	0	0	0
27736	4	DCBLD2_Abl	-0.46	3.007	0.946	0.946	DCBLD2	Hs_DCBLD2	K.KITGIITTGSTM*VEHNYYVSAYR.I	85180.7	29.3	0	0	0	0	0	0
17641	3	DCBLD2_Abl	0.07	3.692	0.863	0.863	DCBLD2	Hs_DCBLD2	E.EDLAANDILDYKDDDDKV.-	2813000	32.8	0	0	0	0	0	0
9776	2	DCBLD2_Abl	-0.84	2.297	0.598	0.598	DCBLD2	Hs_DCBLD2	R.TDSC^SSAQAQYDTPK.A	2108000	33.2	0	0	0	0	0	0
22031	3	DCBLD2_Abl	0.01	2.813	0.827	0.827	DCBLD2	Hs_DCBLD2	E.VYHAYAEPLPITGPEYATPIIMD.M	1694000	33.2	0	0	0	0	0	0
17438	2	DCBLD2_Abl	0.87	2.978	0.865	0.865	DCBLD2	Hs_DCBLD2	D.TASNFLEPEFSK.Y	3485000	34.2	0	0	0	0	0	0
27165	3	DCBLD2_Abl	0.27	2.345	0.603	0.603	DCBLD2	Hs_DCBLD2	K.ITGIITTGSTM*VEHNYYVSAYR.I	114100	34.4	0	0	0	0	0	0
21153	4	DCBLD2_Abl	-1.57	2.919	0.778	0.778	DCBLD2	Hs_DCBLD2	K.KITGIITTGSTMVEHNYYVSAYR.I	423300	34.6	0	0	0	0	0	0
21366	4	DCBLD2_Abl	0.21	3.478	0.869	0.869	DCBLD2	Hs_DCBLD2	K.KITGIITTGSTMVEHNYYVSAYR.I	476900	34.6	0	0	0	0	0	0
19050	3	DCBLD2_Abl	0.48	3.301	0.898	0.898	DCBLD2	Hs_DCBLD2	D.SAEYAQPLVGGIVGTLHQR.S	194700	34.7	0	0	0	0	0	0
18683	2	DCBLD2_Abl	-0.06	2.766	0.419	0.785	DCBLD2	Hs_DCBLD2	K.AGKPGLPAPDELVY@QVPQSTQE.V	2231000	35	750	156.793	0	0	0	0
18887	2	DCBLD2_Abl	1.17	2.776	0.367	0.833	DCBLD2	Hs_DCBLD2	K.AGKPGLPAPDELVY@QVPQSTQE.V	2588000	35	750	189.22	0	0	0	0
22142	4	DCBLD2_Abl	1.26	4.261	0.005	0.232	DCBLD2	Hs_DCBLD2	E.VYHAYAEPLPITGPEYAT@PIIMDMSGHPTTSVGQPSTSTFK.A	2145000	35.1	679	0	0	0	0	0
22356	4	DCBLD2_Abl	1.16	3.363	0.044	0.215	DCBLD2	Hs_DCBLD2	E.VYHAYAEPLPITGPEY@ATPIIMDMSGHPTTSVGQPSTSTFK.A	636500	35.1	677	0	0	0	0	0
22554	4	DCBLD2_Abl	0.8	2.437	0.001	0.05	DCBLD2	Hs_DCBLD2	E.VYHAYAEPLPITGPEYATPIIMDMSGHPTTSVGQPST@STFK.A	538700	35.1	679	0	0	0	0	0
21133	3	DCBLD2_Abl	1.1	3.021	0.823	0.823	DCBLD2	Hs_DCBLD2	K.TSGC^YGTLGM*ESGVIADPQITASSVLE.W	2886000	35.4	0	0	0	0	0	0
22830	4	DCBLD2_Abl	-1.12	2.695	0.877	0.877	DCBLD2	Hs_DCBLD2	K.KITGIITTGSTMVEHNYYVSAYR.I	277500	35.9	0	0	0	0	0	0
15013	2	DCBLD2_Abl	-1.44	2.412	0.849	0.849	DCBLD2	Hs_DCBLD2	K.KITGIITTGSTM*VE.H	9883000	38.8	0	0	0	0	0	0
18520	3	DCBLD2_Abl	-0.4	3.429	0.896	0.896	DCBLD2	Hs_DCBLD2	E.VYHAYAEPLPITGPEYA.T	1955000	38.9	0	0	0	0	0	0
19987	3	DCBLD2_Abl	-0.73	2.965	0.874	0.874	DCBLD2	Hs_DCBLD2	R.DGEC^DVFKEILTR.T	1825000	39	0	0	0	0	0	0
24299	4	DCBLD2_Abl	-0.81	2.586	0.903	0.903	DCBLD2	Hs_DCBLD2	K.KITGIITTGSTM*VEHNYYVSAYR.I	217200	39.6	0	0	0	0	0	0
24446	4	DCBLD2_Abl	-0.18	2.45	0.881	0.881	DCBLD2	Hs_DCBLD2	K.KITGIITTGSTM*VEHNYYVSAYR.I	316700	39.6	0	0	0	0	0	0
18577	3	DCBLD2_Abl	-0.4	6.212	0.944	0.944	DCBLD2	Hs_DCBLD2	K.KITGIITTGSTMVEHNYYVSAYR.I	1663000	40	0	0	0	0	0	0
18771	3	DCBLD2_Abl	-0.7	5.821	0.986	0.986	DCBLD2	Hs_DCBLD2	K.KITGIITTGSTMVEHNYYVSAYR.I	4531000	40	0	0	0	0	0	0
18987	3	DCBLD2_Abl	-0.61	4.07	0.886	0.886	DCBLD2	Hs_DCBLD2	K.KITGIITTGSTMVEHNYYVSAYR.I	432100	40	0	0	0	0	0	0
21063	2	DCBLD2_Abl	0.75	2.564	0.487	0.884	DCBLD2	Hs_DCBLD2	K.LIS@EEDLAANDILDYKDDDDKV.-	615000	40.4	787	271.559	0	0	0	0
18067	2	DCBLD2_Abl	-0.85	2.204	0.749	0.749	DCBLD2	Hs_DCBLD2	E.DLAANDILDYK.D	1050000	40.5	0	0	0	0	0	0
15667	2	DCBLD2_Abl	-0.42	3.102	0.174	0.899	DCBLD2	Hs_DCBLD2	R.STFKPEEGKEAGY@ADLDPYNSPGQE.V	2004000	40.9	649	217.837	0	0	0	0
22681	3	DCBLD2_Abl	-0.36	2.371	0.603	0.603	DCBLD2	Hs_DCBLD2	K.ITGIITTGSTM*VEHNYYVSAYR.I	256600	41.8	0	0	0	0	0	0
22877	3	DCBLD2_Abl	-2.2	2.475	0.714	0.714	DCBLD2	Hs_DCBLD2	K.ITGIITTGSTM*VEHNYYVSAYR.I	399200	41.8	0	0	0	0	0	0
23067	3	DCBLD2_Abl	1.06	2.368	0.612	0.612	DCBLD2	Hs_DCBLD2	K.ITGIITTGSTM*VEHNYYVSAYR.I	291500	41.8	0	0	0	0	0	0
23442	3	DCBLD2_Abl	-0.15	2.858	0.652	0.652	DCBLD2	Hs_DCBLD2	K.ITGIITTGSTM*VEHNYYVSAYR.I	522300	41.8	0	0	0	0	0	0
23799	3	DCBLD2_Abl	0.69	2.34	0.707	0.707	DCBLD2	Hs_DCBLD2	K.ITGIITTGSTM*VEHNYYVSAYR.I	576100	41.8	0	0	0	0	0	0
24264	3	DCBLD2_Abl	0.22	2.671	0.638	0.638	DCBLD2	Hs_DCBLD2	K.ITGIITTGSTM*VEHNYYVSAYR.I	356900	41.8	0	0	0	0	0	0
24415	3	DCBLD2_Abl	0.47	2.678	0.642	0.642	DCBLD2	Hs_DCBLD2	K.ITGIITTGSTM*VEHNYYVSAYR.I	368700	41.8	0	0	0	0	0	0
24545	3	DCBLD2_Abl	-0.1	2.726	0.705	0.705	DCBLD2	Hs_DCBLD2	K.ITGIITTGSTM*VEHNYYVSAYR.I	257800	41.8	0	0	0	0	0	0
24801	3	DCBLD2_Abl	-0.06	3.079	0.734	0.734	DCBLD2	Hs_DCBLD2	K.ITGIITTGSTM*VEHNYYVSAYR.I	630900	41.8	0	0	0	0	0	0
24914	3	DCBLD2_Abl	-0.16	2.482	0.662	0.662	DCBLD2	Hs_DCBLD2	K.ITGIITTGSTM*VEHNYYVSAYR.I	347300	41.8	0	0	0	0	0	0
25322	3	DCBLD2_Abl	0.16	2.279	0.619	0.619	DCBLD2	Hs_DCBLD2	K.ITGIITTGSTM*VEHNYYVSAYR.I	365300	41.8	0	0	0	0	0	0
25567	3	DCBLD2_Abl	-0.74	3.354	0.718	0.718	DCBLD2	Hs_DCBLD2	K.ITGIITTGSTM*VEHNYYVSAYR.I	363700	41.8	0	0	0	0	0	0
25788	3	DCBLD2_Abl	-0.14	2.916	0.759	0.759	DCBLD2	Hs_DCBLD2	K.ITGIITTGSTM*VEHNYYVSAYR.I	400100	41.8	0	0	0	0	0	0
25892	3	DCBLD2_Abl	-0.07	2.734	0.659	0.659	DCBLD2	Hs_DCBLD2	K.ITGIITTGSTM*VEHNYYVSAYR.I	364900	41.8	0	0	0	0	0	0
26816	3	DCBLD2_Abl	-0.65	2.352	0.775	0.775	DCBLD2	Hs_DCBLD2	K.ITGIITTGSTM*VEHNYYVSAYR.I	550900	41.8	0	0	0	0	0	0
26966	3	DCBLD2_Abl	-0.37	2.844	0.655	0.655	DCBLD2	Hs_DCBLD2	K.ITGIITTGSTM*VEHNYYVSAYR.I	0	41.8	0	0	0	0	0	0
27051	3	DCBLD2_Abl	0	2.231	0.667	0.667	DCBLD2	Hs_DCBLD2	K.ITGIITTGSTM*VEHNYYVSAYR.I	101700	41.8	0	0	0	0	0	0
18243	3	DCBLD2_Abl	-0.56	2.881	0	0.663	DCBLD2	Hs_DCBLD2	K.AGKPGLPAPDELVYQVPQST@QEVSGAGR.D	917900	41.9	755	25.233	0	0	0	0
18464	3	DCBLD2_Abl	-0.08	2.911	0.041	0.592	DCBLD2	Hs_DCBLD2	K.AGKPGLPAPDELVYQVPQS@TQEVSGAGR.D	10940000	41.9	755	25.233	0	0	0	0
18674	3	DCBLD2_Abl	0.02	3.634	0.484	0.961	DCBLD2	Hs_DCBLD2	K.AGKPGLPAPDELVY@QVPQSTQEVSGAGR.D	5593000	41.9	750	374.14	0	0	0	0
17968	2	DCBLD2_Abl	0.03	2.397	0.197	0.898	DCBLD2	Hs_DCBLD2	K.TEGTY@DLPYWDR.A	2199000	42.4	565	60	0	0	0	0
18189	2	DCBLD2_Abl	-0.34	2.038	0.129	0.784	DCBLD2	Hs_DCBLD2	K.TEGTY@DLPYWDR.A	1112000	42.4	565	26.992	0	0	0	0
21946	5	DCBLD2_Abl	0.61	5.096	0.829	0.829	DCBLD2	Hs_DCBLD2	E.VYHAYAEPLPITGPEYATPIIMDMSGHPTTSVGQPSTSTFK.A	2056000	42.5	0	0	0	0	0	0
10573	2	DCBLD2_Abl	-0.86	2.967	0.077	0.693	DCBLD2	Hs_DCBLD2	R.TDSC^SS@AQAQYDTPK.A	718400	44.8	727	26.992	0	0	0	0
10791	2	DCBLD2_Abl	-1.01	2.462	0.053	0.576	DCBLD2	Hs_DCBLD2	R.TDS@C^SSAQAQYDTPK.A	7422000	44.8	724	26.992	0	0	0	0
21288	4	DCBLD2_Abl	0.73	2.568	0	0.788	DCBLD2	Hs_DCBLD2	E.VYHAYAEPLPITGPEYATPIIMDM*SGHPTTSVGQPSTSTFK.A	306100	44.9	0	0	0	0	0	0
16471	2	DCBLD2_Abl	-0.6	3.647	0.916	0.916	DCBLD2	Hs_DCBLD2	K.KTEGTYDLPYWDR.A	3176000	47.9	0	0	0	0	0	0
16649	2	DCBLD2_Abl	-1.15	3.582	0.907	0.907	DCBLD2	Hs_DCBLD2	K.KTEGTYDLPYWDR.A	8465000	47.9	0	0	0	0	0	0
22300	3	DCBLD2_Abl	0.46	3.196	0.749	0.749	DCBLD2	Hs_DCBLD2	K.ITGIITTGSTMVEHNYYVSAYR.I	356100	48.6	0	0	0	0	0	0
22499	3	DCBLD2_Abl	-0.16	2.311	0.681	0.681	DCBLD2	Hs_DCBLD2	K.ITGIITTGSTMVEHNYYVSAYR.I	714700	48.6	0	0	0	0	0	0
22706	3	DCBLD2_Abl	-0.48	3.095	0.691	0.691	DCBLD2	Hs_DCBLD2	K.ITGIITTGSTMVEHNYYVSAYR.I	420700	48.6	0	0	0	0	0	0
23017	4	DCBLD2_Abl	0.07	2.458	0.913	0.913	DCBLD2	Hs_DCBLD2	K.KITGIITTGSTMVEHNYYVSAYR.I	256800	51.2	0	0	0	0	0	0
23209	4	DCBLD2_Abl	-0.2	3.098	0.808	0.808	DCBLD2	Hs_DCBLD2	K.KITGIITTGSTMVEHNYYVSAYR.I	398700	51.2	0	0	0	0	0	0
23801	4	DCBLD2_Abl	-0.44	3.179	0.839	0.839	DCBLD2	Hs_DCBLD2	K.KITGIITTGSTMVEHNYYVSAYR.I	356500	51.2	0	0	0	0	0	0
24124	4	DCBLD2_Abl	0.01	3.009	0.899	0.899	DCBLD2	Hs_DCBLD2	K.KITGIITTGSTMVEHNYYVSAYR.I	315400	51.2	0	0	0	0	0	0
24267	4	DCBLD2_Abl	-0.07	3.204	0.873	0.873	DCBLD2	Hs_DCBLD2	K.KITGIITTGSTMVEHNYYVSAYR.I	300800	51.2	0	0	0	0	0	0
24449	4	DCBLD2_Abl	-0.11	3.22	0.917	0.917	DCBLD2	Hs_DCBLD2	K.KITGIITTGSTMVEHNYYVSAYR.I	365900	51.2	0	0	0	0	0	0
24576	4	DCBLD2_Abl	-0.46	2.655	0.869	0.869	DCBLD2	Hs_DCBLD2	K.KITGIITTGSTMVEHNYYVSAYR.I	449000	51.2	0	0	0	0	0	0
24839	4	DCBLD2_Abl	-0.36	3.164	0.86	0.86	DCBLD2	Hs_DCBLD2	K.KITGIITTGSTMVEHNYYVSAYR.I	364000	51.2	0	0	0	0	0	0
24959	4	DCBLD2_Abl	-0.5	3.552	0.913	0.913	DCBLD2	Hs_DCBLD2	K.KITGIITTGSTMVEHNYYVSAYR.I	285700	51.2	0	0	0	0	0	0
25256	4	DCBLD2_Abl	-0.73	2.962	0	0	DCBLD2	Hs_DCBLD2	K.KITGIITTGSTMVEHNYYVSAYR.I	390000	51.2	0	0	0	0	0	0
25398	4	DCBLD2_Abl	-0.01	2.735	0	0	DCBLD2	Hs_DCBLD2	K.KITGIITTGSTMVEHNYYVSAYR.I	206900	51.2	0	0	0	0	0	0
16770	3	DCBLD2_Abl	1.05	2.844	0.015	0.83	DCBLD2	Hs_DCBLD2	E.YATPIIMDM*SGHPTTSVGQPSTSTFK.A	338000	52.3	0	0	0	0	0	0
18472	3	DCBLD2_Abl	-0.29	5.161	0.893	0.893	DCBLD2	Hs_DCBLD2	E.YATPIIMDMSGHPTTSVGQPSTSTFK.A	11010000	53.4	0	0	0	0	0	0
22227	3	DCBLD2_Abl	0.69	3.331	0.799	0.799	DCBLD2	Hs_DCBLD2	K.YC^PAGC^LLPFAEISGTIPHGYR.D	401600	59.9	0	0	0	0	0	0
16182	2	DCBLD2_Abl	-0.31	2.839	0.886	0.886	DCBLD2	Hs_DCBLD2	R.ILYSDDGQKWTVYR.E	3715000	60.2	0	0	0	0	0	0
22904	3	DCBLD2_Abl	1.05	2.987	0.686	0.686	DCBLD2	Hs_DCBLD2	K.ITGIITTGSTMVEHNYYVSAYR.I	304600	61	0	0	0	0	0	0
23098	3	DCBLD2_Abl	-2.13	3.242	0.719	0.719	DCBLD2	Hs_DCBLD2	K.ITGIITTGSTMVEHNYYVSAYR.I	662400	61	0	0	0	0	0	0
23292	3	DCBLD2_Abl	0.88	2.997	0.649	0.649	DCBLD2	Hs_DCBLD2	K.ITGIITTGSTMVEHNYYVSAYR.I	442900	61	0	0	0	0	0	0
23479	3	DCBLD2_Abl	0.09	2.665	0.714	0.714	DCBLD2	Hs_DCBLD2	K.ITGIITTGSTMVEHNYYVSAYR.I	643700	61	0	0	0	0	0	0
23655	3	DCBLD2_Abl	-1.6	3.145	0.689	0.689	DCBLD2	Hs_DCBLD2	K.ITGIITTGSTMVEHNYYVSAYR.I	544300	61	0	0	0	0	0	0
23830	3	DCBLD2_Abl	0.66	2.344	0.716	0.716	DCBLD2	Hs_DCBLD2	K.ITGIITTGSTMVEHNYYVSAYR.I	553200	61	0	0	0	0	0	0
24001	3	DCBLD2_Abl	0.7	4.091	0.746	0.746	DCBLD2	Hs_DCBLD2	K.ITGIITTGSTMVEHNYYVSAYR.I	313800	61	0	0	0	0	0	0
24150	3	DCBLD2_Abl	2.31	3.241	0.641	0.641	DCBLD2	Hs_DCBLD2	K.ITGIITTGSTMVEHNYYVSAYR.I	383700	61	0	0	0	0	0	0
24442	3	DCBLD2_Abl	0.95	3.102	0.691	0.691	DCBLD2	Hs_DCBLD2	K.ITGIITTGSTMVEHNYYVSAYR.I	536300	61	0	0	0	0	0	0
24571	3	DCBLD2_Abl	0.33	2.861	0.672	0.672	DCBLD2	Hs_DCBLD2	K.ITGIITTGSTMVEHNYYVSAYR.I	412200	61	0	0	0	0	0	0
24688	3	DCBLD2_Abl	-0.06	3.458	0.789	0.789	DCBLD2	Hs_DCBLD2	K.ITGIITTGSTMVEHNYYVSAYR.I	794600	61	0	0	0	0	0	0
24830	3	DCBLD2_Abl	0.18	3.295	0.729	0.729	DCBLD2	Hs_DCBLD2	K.ITGIITTGSTMVEHNYYVSAYR.I	584400	61	0	0	0	0	0	0
24944	3	DCBLD2_Abl	-0.25	3.803	0.762	0.762	DCBLD2	Hs_DCBLD2	K.ITGIITTGSTMVEHNYYVSAYR.I	1118000	61	0	0	0	0	0	0
25076	3	DCBLD2_Abl	0.46	3.739	0.723	0.723	DCBLD2	Hs_DCBLD2	K.ITGIITTGSTMVEHNYYVSAYR.I	578800	61	0	0	0	0	0	0
25205	3	DCBLD2_Abl	-0.12	3.765	0.752	0.752	DCBLD2	Hs_DCBLD2	K.ITGIITTGSTMVEHNYYVSAYR.I	432900	61	0	0	0	0	0	0
25348	3	DCBLD2_Abl	-0.16	3.108	0.725	0.725	DCBLD2	Hs_DCBLD2	K.ITGIITTGSTMVEHNYYVSAYR.I	446600	61	0	0	0	0	0	0
25587	3	DCBLD2_Abl	-0.05	3.187	0.708	0.708	DCBLD2	Hs_DCBLD2	K.ITGIITTGSTMVEHNYYVSAYR.I	640900	61	0	0	0	0	0	0
25808	3	DCBLD2_Abl	-0.02	2.244	0.606	0.606	DCBLD2	Hs_DCBLD2	K.ITGIITTGSTMVEHNYYVSAYR.I	192200	61	0	0	0	0	0	0
25929	3	DCBLD2_Abl	0.43	3.602	0.704	0.704	DCBLD2	Hs_DCBLD2	K.ITGIITTGSTMVEHNYYVSAYR.I	865700	61	0	0	0	0	0	0
26040	3	DCBLD2_Abl	-0.17	2.513	0.701	0.701	DCBLD2	Hs_DCBLD2	K.ITGIITTGSTMVEHNYYVSAYR.I	507900	61	0	0	0	0	0	0
26147	3	DCBLD2_Abl	0.03	2.709	0.735	0.735	DCBLD2	Hs_DCBLD2	K.ITGIITTGSTMVEHNYYVSAYR.I	250800	61	0	0	0	0	0	0
26241	3	DCBLD2_Abl	0.11	2.568	0.701	0.701	DCBLD2	Hs_DCBLD2	K.ITGIITTGSTMVEHNYYVSAYR.I	243100	61	0	0	0	0	0	0
26630	3	DCBLD2_Abl	0.31	2.332	0.658	0.658	DCBLD2	Hs_DCBLD2	K.ITGIITTGSTMVEHNYYVSAYR.I	362500	61	0	0	0	0	0	0
26738	3	DCBLD2_Abl	-0.65	3.396	0.733	0.733	DCBLD2	Hs_DCBLD2	K.ITGIITTGSTMVEHNYYVSAYR.I	849800	61	0	0	0	0	0	0
26836	3	DCBLD2_Abl	-0.1	3.917	0.756	0.756	DCBLD2	Hs_DCBLD2	K.ITGIITTGSTMVEHNYYVSAYR.I	499800	61	0	0	0	0	0	0
26924	3	DCBLD2_Abl	0.05	3.422	0.756	0.756	DCBLD2	Hs_DCBLD2	K.ITGIITTGSTMVEHNYYVSAYR.I	596000	61	0	0	0	0	0	0
27005	3	DCBLD2_Abl	-0.52	2.376	0.664	0.664	DCBLD2	Hs_DCBLD2	K.ITGIITTGSTMVEHNYYVSAYR.I	1369000	61	0	0	0	0	0	0
27085	3	DCBLD2_Abl	0.28	2.706	0.669	0.669	DCBLD2	Hs_DCBLD2	K.ITGIITTGSTMVEHNYYVSAYR.I	295000	61	0	0	0	0	0	0
27175	3	DCBLD2_Abl	0.27	3.874	0.752	0.752	DCBLD2	Hs_DCBLD2	K.ITGIITTGSTMVEHNYYVSAYR.I	1399000	61	0	0	0	0	0	0
12812	2	DCBLD2_Abl	-0.54	2.536	0.731	0.731	DCBLD2	Hs_DCBLD2	R.EPGVEQDKIFQGNK.D	3733000	61.1	0	0	0	0	0	0
15613	4	DCBLD2_Abl	-0.27	5.231	0.907	0.907	DCBLD2	Hs_DCBLD2	K.WTVYREPGVEQDKIFQGNKDYHQDVR.N	2952000	71.3	0	0	0	0	0	0
21961	3	DCBLD2_Abl	0.24	3.375	0.849	0.849	DCBLD2	Hs_DCBLD2	E.SGVIADPQITASSVLEWTDHTGQE.N	1140000	71.8	0	0	0	0	0	0
22167	3	DCBLD2_Abl	0.06	2.579	0.871	0.871	DCBLD2	Hs_DCBLD2	E.SGVIADPQITASSVLEWTDHTGQE.N	513000	71.8	0	0	0	0	0	0
19077	4	DCBLD2_Abl	1.09	2.56	0.75	0.75	DCBLD2	Hs_DCBLD2	K.ITGIITTGSTMVEHNYYVSAYR.I	745000	74.5	0	0	0	0	0	0
19946	4	DCBLD2_Abl	1.04	2.543	0.057	0.771	DCBLD2	Hs_DCBLD2	E.VYHAYAEPLPITGPEYATPIIMDM*SGHPTTSVGQPSTSTFK.A	239500	74.8	0	0	0	0	0	0
20153	4	DCBLD2_Abl	0.86	3.974	0.02	0.846	DCBLD2	Hs_DCBLD2	E.VYHAYAEPLPITGPEYATPIIMDM*SGHPTTSVGQPSTSTFK.A	12620000	74.8	0	0	0	0	0	0
20367	4	DCBLD2_Abl	1.34	3.056	0.001	0.868	DCBLD2	Hs_DCBLD2	E.VYHAYAEPLPITGPEYATPIIM*DMSGHPTTSVGQPSTSTFK.A	0	74.8	0	0	0	0	0	0
17284	3	DCBLD2_Abl	-0.37	3.861	0.802	0.802	DCBLD2	Hs_DCBLD2	E.DLAANDILDYKDDDDKV.-	3930000	76.1	0	0	0	0	0	0
20464	3	DCBLD2_Abl	-0.78	2.933	0.727	0.727	DCBLD2	Hs_DCBLD2	R.IKFGDFDIEDSDSC^HFNYLR.I	788400	76.1	0	0	0	0	0	0
17481	3	DCBLD2_Abl	-0.7	2.703	0.712	0.712	DCBLD2	Hs_DCBLD2	E.VYHAYAEPLPITGPE.Y	1377000	79.1	0	0	0	0	0	0
16801	3	DCBLD2_Abl	0.16	3.688	0	0	DCBLD2	Hs_DCBLD2	K.KITGIITTGSTM*VEHNYYVSAYR.I	966900	79.6	0	0	0	0	0	0
17019	3	DCBLD2_Abl	0.38	3.552	0.941	0.941	DCBLD2	Hs_DCBLD2	K.KITGIITTGSTM*VEHNYYVSAYR.I	1045000	79.6	0	0	0	0	0	0
18505	2	DCBLD2_Abl	-0.26	3.233	0.871	0.871	DCBLD2	Hs_DCBLD2	E.VYHAYAEPLPITGPEYA.T	2748000	80.4	0	0	0	0	0	0
17831	2	DCBLD2_Abl	-0.71	3.415	0.923	0.923	DCBLD2	Hs_DCBLD2	E.YAQPLVGGIVGTLHQR.S	644600	80.9	0	0	0	0	0	0
17297	4	DCBLD2_Abl	0.18	3.675	0.853	0.853	DCBLD2	Hs_DCBLD2	R.ILYSDDGQKWTVYREPGVEQDKIFQGNK.D	3291000	83.9	0	0	0	0	0	0
19100	4	DCBLD2_Abl	1.01	3.262	0.768	0.768	DCBLD2	Hs_DCBLD2	E.VYHAYAEPLPITGPEYATPIIM*DM*SGHPTTSVGQPSTSTFK.A	0	84.6	0	0	0	0	0	0
19311	4	DCBLD2_Abl	-0.75	3.41	0.748	0.748	DCBLD2	Hs_DCBLD2	E.VYHAYAEPLPITGPEYATPIIM*DM*SGHPTTSVGQPSTSTFK.A	1829000	84.6	0	0	0	0	0	0
9798	2	DCBLD2_Abl	-1.2	3.098	0.921	0.921	DCBLD2	Hs_DCBLD2	K.IFQGNKDYHQDVR.N	3217000	85.8	0	0	0	0	0	0
17275	3	DCBLD2_Abl	0.45	3.387	0.682	0.682	DCBLD2	Hs_DCBLD2	K.ITGIITTGSTM*VEHNYYVSAYR.I	997600	88.2	0	0	0	0	0	0
17490	3	DCBLD2_Abl	-0.14	4.442	0.734	0.734	DCBLD2	Hs_DCBLD2	K.ITGIITTGSTM*VEHNYYVSAYR.I	2992000	88.2	0	0	0	0	0	0
15494	3	DCBLD2_Abl	-2.92	2.543	0.83	0.83	DCBLD2	Hs_DCBLD2	E.YATPIIM*DM*SGHPTTSVGQPSTSTFK.A	1946000	88.5	0	0	0	0	0	0
18592	2	DCBLD2_Abl	-1.82	2.942	0.034	0.929	DCBLD2	Hs_DCBLD2	K.ATGNQPPPLVGT@YNTLLSR.T	3953000	88.9	714	26.992	0	0	0	0
18780	2	DCBLD2_Abl	0.07	3.005	0.001	0.962	DCBLD2	Hs_DCBLD2	K.ATGNQPPPLVGT@YNTLLSR.T	11840000	88.9	715	26.992	0	0	0	0
16099	3	DCBLD2_Abl	0.13	3.109	0.796	0.796	DCBLD2	Hs_DCBLD2	K.WTVYREPGVEQDKIFQGNK.D	712200	90.3	0	0	0	0	0	0
18060	4	DCBLD2_Abl	-1.29	3.834	0.886	0.886	DCBLD2	Hs_DCBLD2	K.AGKPGLPAPDELVYQVPQSTQEVSGAGR.D	1716000	90.7	0	0	0	0	0	0
18279	4	DCBLD2_Abl	0.16	3.851	0.805	0.805	DCBLD2	Hs_DCBLD2	K.AGKPGLPAPDELVYQVPQSTQEVSGAGR.D	12060000	90.7	0	0	0	0	0	0
21076	4	DCBLD2_Abl	1.44	3.71	0.007	0.798	DCBLD2	Hs_DCBLD2	E.VYHAYAEPLPITGPEYATPIIMDM*SGHPTTSVGQPSTSTFK.A	5300000	93	0	0	0	0	0	0
18351	2	DCBLD2_Abl	-0.61	2.287	0.832	0.832	DCBLD2	Hs_DCBLD2	E.YQWLQIDLNKEK.K	4655000	94.1	0	0	0	0	0	0
19428	3	DCBLD2_Abl	-1	2.22	0.977	0.977	DCBLD2	Hs_DCBLD2	R.NNFLPPIIAR.F	6025000	95.8	0	0	0	0	0	0
18562	4	DCBLD2_Abl	-1.08	4.479	0.855	0.855	DCBLD2	Hs_DCBLD2	K.KITGIITTGSTMVEHNYYVSAYR.I	3524000	96.2	0	0	0	0	0	0
18760	4	DCBLD2_Abl	-0.76	5.106	0.901	0.901	DCBLD2	Hs_DCBLD2	K.KITGIITTGSTMVEHNYYVSAYR.I	11450000	96.2	0	0	0	0	0	0
18975	4	DCBLD2_Abl	0.3	4.708	0.842	0.842	DCBLD2	Hs_DCBLD2	K.KITGIITTGSTMVEHNYYVSAYR.I	2033000	96.2	0	0	0	0	0	0
19196	4	DCBLD2_Abl	0.97	3.081	0.877	0.877	DCBLD2	Hs_DCBLD2	K.KITGIITTGSTMVEHNYYVSAYR.I	877300	96.2	0	0	0	0	0	0
17648	2	DCBLD2_Abl	-1.51	3.056	0.77	0.77	DCBLD2	Hs_DCBLD2	R.LKKPGPPWAAFATDE.Y	2610000	102.1	0	0	0	0	0	0
17852	2	DCBLD2_Abl	-0.61	3.084	0.754	0.754	DCBLD2	Hs_DCBLD2	R.LKKPGPPWAAFATDE.Y	18240000	102.1	0	0	0	0	0	0
18070	2	DCBLD2_Abl	-0.07	3.353	0.864	0.864	DCBLD2	Hs_DCBLD2	R.LKKPGPPWAAFATDE.Y	32290000	102.1	0	0	0	0	0	0
18291	2	DCBLD2_Abl	0.24	2.278	0.813	0.813	DCBLD2	Hs_DCBLD2	R.LKKPGPPWAAFATDE.Y	1296000	102.1	0	0	0	0	0	0
17856	2	DCBLD2_Abl	2.52	2.623	0.771	0.771	DCBLD2	Hs_DCBLD2	E.GTYDLPYWDR.A	5226000	105.9	0	0	0	0	0	0
17558	2	DCBLD2_Abl	-1.12	2.083	0.862	0.862	DCBLD2	Hs_DCBLD2	E.LLGC^QFIPK.G	4838000	111.9	0	0	0	0	0	0
13722	2	DCBLD2_Abl	-1.38	2.454	0.662	0.662	DCBLD2	Hs_DCBLD2	K.WTVYREPGVEQDK.I	4275000	124.2	0	0	0	0	0	0
17986	2	DCBLD2_Abl	-0.9	2.15	0.941	0.941	DCBLD2	Hs_DCBLD2	R.GFLASYSVIDK.Q	41430000	126.9	0	0	0	0	0	0
21595	2	DCBLD2_Abl	0.11	2.627	0.651	0.651	DCBLD2	Hs_DCBLD2	K.PGPPWAAFATDE.Y	3892000	127.2	0	0	0	0	0	0
21814	2	DCBLD2_Abl	-0.64	3.046	0.699	0.699	DCBLD2	Hs_DCBLD2	K.PGPPWAAFATDE.Y	7144000	127.2	0	0	0	0	0	0
18610	3	DCBLD2_Abl	-0.06	4.487	0.035	0.638	DCBLD2	Hs_DCBLD2	K.ATGNQPPPLVGTY@NTLLSR.T	1229000	133.1	715	23.986	0	0	0	0
18802	3	DCBLD2_Abl	-0.22	4.005	0.067	0.554	DCBLD2	Hs_DCBLD2	K.ATGNQPPPLVGTY@NTLLSR.T	19560000	133.1	715	23.986	0	0	0	0
18494	2	DCBLD2_Abl	-0.21	3.394	0.771	0.887	DCBLD2	Hs_DCBLD2	E.Y@AQPLVGGIVGTLHQR.S	3270000	139.1	621	436.935	0	0	0	0
18695	2	DCBLD2_Abl	-1.25	2.2	0.785	0.785	DCBLD2	Hs_DCBLD2	E.Y@AQPLVGGIVGTLHQR.S	2086000	139.1	621	336.947	0	0	0	0
15924	3	DCBLD2_Abl	-0.49	2.545	0.83	0.83	DCBLD2	Hs_DCBLD2	R.ILYSDDGQKWTVYREPGVEQDK.I	706000	141.8	0	0	0	0	0	0
21872	4	DCBLD2_Abl	-0.01	3.297	0.045	0.862	DCBLD2	Hs_DCBLD2	R.EVTTVLQADSAEY@AQPLVGGIVGTLHQR.S	836000	160.5	621	41.834	0	0	0	0
22082	4	DCBLD2_Abl	0.23	3.761	0.027	0.905	DCBLD2	Hs_DCBLD2	R.EVTTVLQADS@AEYAQPLVGGIVGTLHQR.S	2209000	160.5	618	41.834	0	0	0	0
19572	3	DCBLD2_Abl	0.19	5.401	0.876	0.876	DCBLD2	Hs_DCBLD2	K.FGDFDIEDSDSC^HFNYLR.I	2993000	161.1	0	0	0	0	0	0
19789	3	DCBLD2_Abl	-0.4	4.34	0.835	0.835	DCBLD2	Hs_DCBLD2	K.FGDFDIEDSDSC^HFNYLR.I	1816000	161.1	0	0	0	0	0	0
20008	3	DCBLD2_Abl	0.05	4.426	0.89	0.89	DCBLD2	Hs_DCBLD2	K.FGDFDIEDSDSC^HFNYLR.I	1879000	161.1	0	0	0	0	0	0
20061	2	DCBLD2_Abl	-0.02	2.069	0.714	0.714	DCBLD2	Hs_DCBLD2	E.YQWLQIDLNK.E	1362000	163.3	0	0	0	0	0	0
20261	2	DCBLD2_Abl	-0.45	2.417	0.854	0.854	DCBLD2	Hs_DCBLD2	E.YQWLQIDLNK.E	30080000	163.3	0	0	0	0	0	0
16691	2	DCBLD2_Abl	-0.54	2.247	0.823	0.823	DCBLD2	Hs_DCBLD2	K.KITGIITTGSTMVE.H	3371000	165.6	0	0	0	0	0	0
18791	3	DCBLD2_Abl	0.03	3.144	0.398	0.72	DCBLD2	Hs_DCBLD2	K.AGKPGLPAPDELVY@QVPQSTQE.V	38980000	166.9	750	161.155	0	0	0	0
21660	4	DCBLD2_Abl	0.94	2.918	0.809	0.809	DCBLD2	Hs_DCBLD2	E.VYHAYAEPLPITGPEYATPIIMDMSGHPTTSVGQPSTSTFK.A	152000	173.1	0	0	0	0	0	0
21880	4	DCBLD2_Abl	1.55	4.418	0.76	0.76	DCBLD2	Hs_DCBLD2	E.VYHAYAEPLPITGPEYATPIIMDMSGHPTTSVGQPSTSTFK.A	20660000	173.1	0	0	0	0	0	0
22092	4	DCBLD2_Abl	1.34	4.337	0.736	0.736	DCBLD2	Hs_DCBLD2	E.VYHAYAEPLPITGPEYATPIIMDMSGHPTTSVGQPSTSTFK.A	1806000	173.1	0	0	0	0	0	0
22299	4	DCBLD2_Abl	1.94	3.502	0.762	0.762	DCBLD2	Hs_DCBLD2	E.VYHAYAEPLPITGPEYATPIIMDMSGHPTTSVGQPSTSTFK.A	566900	173.1	0	0	0	0	0	0
22496	4	DCBLD2_Abl	0.84	3.537	0.728	0.728	DCBLD2	Hs_DCBLD2	E.VYHAYAEPLPITGPEYATPIIMDMSGHPTTSVGQPSTSTFK.A	155500	173.1	0	0	0	0	0	0
22707	4	DCBLD2_Abl	0.88	2.822	0.78	0.78	DCBLD2	Hs_DCBLD2	E.VYHAYAEPLPITGPEYATPIIMDMSGHPTTSVGQPSTSTFK.A	462300	173.1	0	0	0	0	0	0
22905	4	DCBLD2_Abl	0.44	2.433	0.758	0.758	DCBLD2	Hs_DCBLD2	E.VYHAYAEPLPITGPEYATPIIMDMSGHPTTSVGQPSTSTFK.A	0	173.1	0	0	0	0	0	0
23294	4	DCBLD2_Abl	0.42	2.924	0.841	0.841	DCBLD2	Hs_DCBLD2	E.VYHAYAEPLPITGPEYATPIIMDMSGHPTTSVGQPSTSTFK.A	149400	173.1	0	0	0	0	0	0
21871	3	DCBLD2_Abl	0.78	3.717	0.009	0.911	DCBLD2	Hs_DCBLD2	R.EVTTVLQADSAEY@AQPLVGGIVGTLHQR.S	1130000	184.3	621	0	0	0	0	0
22083	3	DCBLD2_Abl	1.19	4.706	0.028	0.928	DCBLD2	Hs_DCBLD2	R.EVTTVLQADS@AEYAQPLVGGIVGTLHQR.S	3825000	184.3	618	41.834	0	0	0	0
19566	3	DCBLD2_Abl	1.28	2.535	0.814	0.814	DCBLD2	Hs_DCBLD2	K.LISEEDLAANDILDYKDDDDKV.-	2055000	184.5	0	0	0	0	0	0
19776	3	DCBLD2_Abl	0.28	4.362	0.915	0.915	DCBLD2	Hs_DCBLD2	K.LISEEDLAANDILDYKDDDDKV.-	41480000	184.5	0	0	0	0	0	0
11043	2	DCBLD2_Abl	-1.85	2.213	0.837	0.837	DCBLD2	Hs_DCBLD2	E.ISGTIPHGYR.D	3036000	211.6	0	0	0	0	0	0
11249	2	DCBLD2_Abl	-1.24	2.166	0.812	0.812	DCBLD2	Hs_DCBLD2	E.ISGTIPHGYR.D	19370000	211.6	0	0	0	0	0	0
15357	3	DCBLD2_Abl	-1.2	2.792	0.882	0.882	DCBLD2	Hs_DCBLD2	K.KKTEGTYDLPYWDR.A	32450000	239.6	0	0	0	0	0	0
10861	2	DCBLD2_Abl	-1.29	2.689	0.879	0.879	DCBLD2	Hs_DCBLD2	R.YSSSEVNHLSPR.E	18230000	240.5	0	0	0	0	0	0
11068	2	DCBLD2_Abl	-1.42	2.721	0.812	0.812	DCBLD2	Hs_DCBLD2	R.YSSSEVNHLSPR.E	13560000	240.5	0	0	0	0	0	0
16811	4	DCBLD2_Abl	-0.03	4.27	0.907	0.907	DCBLD2	Hs_DCBLD2	K.KITGIITTGSTM*VEHNYYVSAYR.I	5042000	241.1	0	0	0	0	0	0
17029	4	DCBLD2_Abl	-0.22	4.315	0.906	0.906	DCBLD2	Hs_DCBLD2	K.KITGIITTGSTM*VEHNYYVSAYR.I	2002000	241.1	0	0	0	0	0	0
13174	4	DCBLD2_Abl	-0.65	3.575	0.725	0.725	DCBLD2	Hs_DCBLD2	R.EPGVEQDKIFQGNKDYHQDVR.N	5932000	241.4	0	0	0	0	0	0
16526	3	DCBLD2_Abl	-1.57	2.455	0.854	0.854	DCBLD2	Hs_DCBLD2	K.KTEGTYDLPYWDR.A	61870000	246.5	0	0	0	0	0	0
22324	4	DCBLD2_Abl	0.26	2.918	0	0	DCBLD2	Hs_DCBLD2	R.EVTTVLQADSAEYAQPLVGGIVGTLHQR.S	280000	253.7	0	0	0	0	0	0
22531	4	DCBLD2_Abl	-0.23	5.011	0	0	DCBLD2	Hs_DCBLD2	R.EVTTVLQADSAEYAQPLVGGIVGTLHQR.S	2677000	253.7	0	0	0	0	0	0
17089	2	DCBLD2_Abl	0.6	2.382	0.621	0.621	DCBLD2	Hs_DCBLD2	K.EAGYADLDPYNSPGQE.V	2475000	256	0	0	0	0	0	0
17304	2	DCBLD2_Abl	0.25	2.122	0.679	0.679	DCBLD2	Hs_DCBLD2	K.EAGYADLDPYNSPGQE.V	6124000	256	0	0	0	0	0	0
15601	5	DCBLD2_Abl	0.09	4.775	0.698	0.698	DCBLD2	Hs_DCBLD2	K.WTVYREPGVEQDKIFQGNKDYHQDVR.N	1265000	256.4	0	0	0	0	0	0
22318	3	DCBLD2_Abl	0.2	2.344	0	0	DCBLD2	Hs_DCBLD2	R.EVTTVLQADSAEYAQPLVGGIVGTLHQR.S	0	257.4	0	0	0	0	0	0
22520	3	DCBLD2_Abl	0.1	4.583	0.974	0.974	DCBLD2	Hs_DCBLD2	R.EVTTVLQADSAEYAQPLVGGIVGTLHQR.S	4285000	257.4	0	0	0	0	0	0
18321	2	DCBLD2_Abl	0.53	2.355	0.861	0.861	DCBLD2	Hs_DCBLD2	K.AGKPGLPAPDELVYQVPQSTQE.V	1562000	277.2	0	0	0	0	0	0
18536	2	DCBLD2_Abl	0.29	2.675	0.826	0.826	DCBLD2	Hs_DCBLD2	K.AGKPGLPAPDELVYQVPQSTQE.V	85380000	277.2	0	0	0	0	0	0
18725	2	DCBLD2_Abl	0.43	2.641	0.842	0.842	DCBLD2	Hs_DCBLD2	K.AGKPGLPAPDELVYQVPQSTQE.V	2194000	277.2	0	0	0	0	0	0
15972	3	DCBLD2_Abl	-0.32	3.381	0.819	0.819	DCBLD2	Hs_DCBLD2	R.STFKPEEGKEAGYADLDPYNSPGQE.V	1581000	301.2	0	0	0	0	0	0
16190	3	DCBLD2_Abl	-0.48	2.341	0.846	0.846	DCBLD2	Hs_DCBLD2	R.STFKPEEGKEAGYADLDPYNSPGQE.V	2874000	301.2	0	0	0	0	0	0
15832	3	DCBLD2_Abl	-1.5	2.233	0.217	0.817	DCBLD2	Hs_DCBLD2	R.STFKPEEGKEAGY@ADLDPYNSPGQE.V	853400	306.1	649	72.41	0	0	0	0
18943	3	DCBLD2_Abl	0.9	2.502	0.886	0.886	DCBLD2	Hs_DCBLD2	E.ITLLFM*SGIHVSGR.G	1157000	309.7	0	0	0	0	0	0
20457	4	DCBLD2_Abl	0.28	3.413	0.672	0.672	DCBLD2	Hs_DCBLD2	R.IKFGDFDIEDSDSC^HFNYLR.I	1361000	311.2	0	0	0	0	0	0
16094	4	DCBLD2_Abl	-1.28	3.025	0.749	0.749	DCBLD2	Hs_DCBLD2	K.WTVYREPGVEQDKIFQGNK.D	6174000	311.7	0	0	0	0	0	0
19071	3	DCBLD2_Abl	3.6	5.157	0.795	0.795	DCBLD2	Hs_DCBLD2	K.ITGIITTGSTMVEHNYYVSAYR.I	790800	327.8	0	0	0	0	0	0
19282	3	DCBLD2_Abl	0.22	4.77	0.765	0.765	DCBLD2	Hs_DCBLD2	K.ITGIITTGSTMVEHNYYVSAYR.I	3778000	327.8	0	0	0	0	0	0
19494	3	DCBLD2_Abl	0.26	3.672	0.721	0.721	DCBLD2	Hs_DCBLD2	K.ITGIITTGSTMVEHNYYVSAYR.I	2712000	327.8	0	0	0	0	0	0
19507	3	DCBLD2_Abl	0.35	3.707	0.712	0.712	DCBLD2	Hs_DCBLD2	K.ITGIITTGSTMVEHNYYVSAYR.I	2093000	327.8	0	0	0	0	0	0
19723	3	DCBLD2_Abl	0.59	4.158	0.755	0.755	DCBLD2	Hs_DCBLD2	K.ITGIITTGSTMVEHNYYVSAYR.I	1614000	327.8	0	0	0	0	0	0
19941	3	DCBLD2_Abl	1.78	4.562	0.723	0.723	DCBLD2	Hs_DCBLD2	K.ITGIITTGSTMVEHNYYVSAYR.I	1349000	327.8	0	0	0	0	0	0
20154	3	DCBLD2_Abl	2.13	3.606	0.74	0.74	DCBLD2	Hs_DCBLD2	K.ITGIITTGSTMVEHNYYVSAYR.I	760700	327.8	0	0	0	0	0	0
20362	3	DCBLD2_Abl	-0.27	3.951	0.781	0.781	DCBLD2	Hs_DCBLD2	K.ITGIITTGSTMVEHNYYVSAYR.I	1146000	327.8	0	0	0	0	0	0
20583	3	DCBLD2_Abl	-0.31	2.707	0.601	0.601	DCBLD2	Hs_DCBLD2	K.ITGIITTGSTMVEHNYYVSAYR.I	941400	327.8	0	0	0	0	0	0
9783	3	DCBLD2_Abl	-1.49	3.103	0.829	0.829	DCBLD2	Hs_DCBLD2	K.IFQGNKDYHQDVR.N	1098000	344.4	0	0	0	0	0	0
10005	3	DCBLD2_Abl	-1.69	2.934	0.818	0.818	DCBLD2	Hs_DCBLD2	K.IFQGNKDYHQDVR.N	3890000	344.4	0	0	0	0	0	0
18426	2	DCBLD2_Abl	-1.06	2.351	0.639	0.639	DCBLD2	Hs_DCBLD2	K.KPGPPWAAFATDE.Y	3418000	351.4	0	0	0	0	0	0
18889	2	DCBLD2_Abl	0.19	2.727	0.616	0.616	DCBLD2	Hs_DCBLD2	K.KPGPPWAAFATDE.Y	7971000	351.4	0	0	0	0	0	0
19107	2	DCBLD2_Abl	0.66	2.49	0.642	0.642	DCBLD2	Hs_DCBLD2	K.KPGPPWAAFATDE.Y	28940000	351.4	0	0	0	0	0	0
19313	2	DCBLD2_Abl	-0.79	2.223	0.593	0.593	DCBLD2	Hs_DCBLD2	K.KPGPPWAAFATDE.Y	87320000	351.4	0	0	0	0	0	0
19525	2	DCBLD2_Abl	0.72	2.588	0.725	0.725	DCBLD2	Hs_DCBLD2	K.KPGPPWAAFATDE.Y	13220000	351.4	0	0	0	0	0	0
13179	5	DCBLD2_Abl	-1.25	3.404	0.684	0.684	DCBLD2	Hs_DCBLD2	R.EPGVEQDKIFQGNKDYHQDVR.N	11420000	384.3	0	0	0	0	0	0
20888	3	DCBLD2_Abl	-0.73	2.848	0.629	0.882	DCBLD2	Hs_DCBLD2	K.LIS@EEDLAANDILDYKDDDDKV.-	394200	385	787	307.902	0	0	0	0
20966	3	DCBLD2_Abl	0.59	2.872	0.653	0.896	DCBLD2	Hs_DCBLD2	K.LIS@EEDLAANDILDYKDDDDKV.-	1854000	385	787	255.544	0	0	0	0
21186	3	DCBLD2_Abl	1.02	3.822	0.649	0.858	DCBLD2	Hs_DCBLD2	K.LIS@EEDLAANDILDYKDDDDKV.-	26490000	385	787	362.012	0	0	0	0
21398	3	DCBLD2_Abl	1.1	4.865	0.639	0.927	DCBLD2	Hs_DCBLD2	K.LIS@EEDLAANDILDYKDDDDKV.-	957300	385	787	362.012	0	0	0	0
13615	4	DCBLD2_Abl	-1.36	2.46	0.012	0.881	DCBLD2	Hs_DCBLD2	K.AVDHEETPVRYSSS@EVNHLSPR.E	7156000	391	593	0	0	0	0	0
18329	3	DCBLD2_Abl	-1.12	3.268	0.874	0.874	DCBLD2	Hs_DCBLD2	E.YQWLQIDLNKEK.K	1956000	432.6	0	0	0	0	0	0
18548	3	DCBLD2_Abl	-1.02	2.319	0.693	0.693	DCBLD2	Hs_DCBLD2	E.YQWLQIDLNKEK.K	302800	432.6	0	0	0	0	0	0
18484	3	DCBLD2_Abl	-0.77	3.715	0.864	0.941	DCBLD2	Hs_DCBLD2	E.Y@AQPLVGGIVGTLHQR.S	3605000	445.2	621	340.168	0	0	0	0
18690	3	DCBLD2_Abl	1.86	3.228	0.908	0.908	DCBLD2	Hs_DCBLD2	E.Y@AQPLVGGIVGTLHQR.S	4344000	445.2	621	340.168	0	0	0	0
19752	2	DCBLD2_Abl	0.13	2.387	0.756	0.756	DCBLD2	Hs_DCBLD2	E.SGVIADPQITASSVLE.W	7867000	459.7	0	0	0	0	0	0
17905	3	DCBLD2_Abl	0.6	3.717	0.915	0.915	DCBLD2	Hs_DCBLD2	K.AGKPGLPAPDELVYQVPQSTQEVSGAGR.D	1857000	466.3	0	0	0	0	0	0
18124	3	DCBLD2_Abl	0.07	3.933	0.959	0.959	DCBLD2	Hs_DCBLD2	K.AGKPGLPAPDELVYQVPQSTQEVSGAGR.D	30050000	466.3	0	0	0	0	0	0
18345	3	DCBLD2_Abl	0.05	3.449	0.955	0.955	DCBLD2	Hs_DCBLD2	K.AGKPGLPAPDELVYQVPQSTQEVSGAGR.D	7755000	466.3	0	0	0	0	0	0
16976	2	DCBLD2_Abl	0.58	3.185	0.636	0.636	DCBLD2	Hs_DCBLD2	E.AGYADLDPYNSPGQE.V	1953000	469.4	0	0	0	0	0	0
17194	2	DCBLD2_Abl	0.41	2.576	0.683	0.683	DCBLD2	Hs_DCBLD2	E.AGYADLDPYNSPGQE.V	3184000	469.4	0	0	0	0	0	0
17685	2	DCBLD2_Abl	0.27	4.446	0.832	0.832	DCBLD2	Hs_DCBLD2	E.DLAANDILDYKDDDDKV.-	8047000	526.5	0	0	0	0	0	0
17896	2	DCBLD2_Abl	-0.29	3.481	0.704	0.704	DCBLD2	Hs_DCBLD2	E.DLAANDILDYKDDDDKV.-	66760000	526.5	0	0	0	0	0	0
15150	2	DCBLD2_Abl	-0.57	2.1	0.574	0.574	DCBLD2	Hs_DCBLD2	R.EVTTVLQADSAE.Y	1404000	604.5	0	0	0	0	0	0
16181	3	DCBLD2_Abl	-0.8	2.655	0.887	0.887	DCBLD2	Hs_DCBLD2	R.ILYSDDGQKWTVYR.E	36800000	642.5	0	0	0	0	0	0
15925	4	DCBLD2_Abl	0.37	3.962	0.803	0.803	DCBLD2	Hs_DCBLD2	R.ILYSDDGQKWTVYREPGVEQDK.I	3478000	647.3	0	0	0	0	0	0
16148	4	DCBLD2_Abl	-2.2	3.15	0.775	0.775	DCBLD2	Hs_DCBLD2	R.ILYSDDGQKWTVYREPGVEQDK.I	1965000	647.3	0	0	0	0	0	0
18240	3	DCBLD2_Abl	-0.47	2.317	0.752	0.752	DCBLD2	Hs_DCBLD2	K.AGKPGLPAPDELVYQVPQSTQE.V	1388000	671.7	0	0	0	0	0	0
18459	3	DCBLD2_Abl	-0.03	2.963	0.825	0.825	DCBLD2	Hs_DCBLD2	K.AGKPGLPAPDELVYQVPQSTQE.V	66170000	671.7	0	0	0	0	0	0
13693	3	DCBLD2_Abl	-0.6	2.321	0.577	0.577	DCBLD2	Hs_DCBLD2	K.WTVYREPGVEQDK.I	2496000	721.7	0	0	0	0	0	0
19341	2	DCBLD2_Abl	-0.12	2.735	0.863	0.863	DCBLD2	Hs_DCBLD2	K.ATGNQPPPLVGTYNTLLSR.T	0	785.3	0	0	0	0	0	0
19558	2	DCBLD2_Abl	0.72	3.87	0	0	DCBLD2	Hs_DCBLD2	K.ATGNQPPPLVGTYNTLLSR.T	28530000	785.3	0	0	0	0	0	0
19766	2	DCBLD2_Abl	0.82	2.376	0.996	0.996	DCBLD2	Hs_DCBLD2	K.ATGNQPPPLVGTYNTLLSR.T	150600000	785.3	0	0	0	0	0	0
10784	3	DCBLD2_Abl	-1.3	2.37	0.795	0.795	DCBLD2	Hs_DCBLD2	R.YSSSEVNHLSPR.E	4415000	817.1	0	0	0	0	0	0
10996	3	DCBLD2_Abl	-2.01	2.95	0.861	0.861	DCBLD2	Hs_DCBLD2	R.YSSSEVNHLSPR.E	313500000	817.1	0	0	0	0	0	0
17810	3	DCBLD2_Abl	-0.77	4.505	0.955	0.955	DCBLD2	Hs_DCBLD2	E.YAQPLVGGIVGTLHQR.S	2688000	922	0	0	0	0	0	0
18061	3	DCBLD2_Abl	-1.45	2.526	0.807	0.807	DCBLD2	Hs_DCBLD2	E.YAQPLVGGIVGTLHQR.S	3287000	922	0	0	0	0	0	0
17857	2	DCBLD2_Abl	-1.05	3.297	0.85	0.85	DCBLD2	Hs_DCBLD2	K.TEGTYDLPYWDR.A	5105000	1069	0	0	0	0	0	0
18069	2	DCBLD2_Abl	-0.12	2.976	0.886	0.886	DCBLD2	Hs_DCBLD2	K.TEGTYDLPYWDR.A	210100000	1069	0	0	0	0	0	0
18290	2	DCBLD2_Abl	-2.92	3.363	0.866	0.866	DCBLD2	Hs_DCBLD2	K.TEGTYDLPYWDR.A	2042000	1069	0	0	0	0	0	0
18504	2	DCBLD2_Abl	-0.2	3.489	0.828	0.828	DCBLD2	Hs_DCBLD2	K.TEGTYDLPYWDR.A	1816000	1069	0	0	0	0	0	0
19536	3	DCBLD2_Abl	0.58	3.081	0.675	0.675	DCBLD2	Hs_DCBLD2	K.ATGNQPPPLVGTYNTLLSR.T	39220000	1571.4	0	0	0	0	0	0
19742	3	DCBLD2_Abl	2.39	4.244	0.771	0.771	DCBLD2	Hs_DCBLD2	K.ATGNQPPPLVGTYNTLLSR.T	358300000	1571.4	0	0	0	0	0	0
12043	2	DCBLD2_Abl	-1.25	2.098	0.921	0.921	DCBLD2	Hs_DCBLD2	K.FTQPLQPR.S	160600000	2127.2	0	0	0	0	0	0
17670	3	DCBLD2_Abl	-0.64	2.809	0.698	0.698	DCBLD2	Hs_DCBLD2	E.DLAANDILDYKDDDDKV.-	21150000	2385.1	0	0	0	0	0	0
17885	3	DCBLD2_Abl	0.23	3.133	0.73	0.73	DCBLD2	Hs_DCBLD2	E.DLAANDILDYKDDDDKV.-	511600000	2385.1	0	0	0	0	0	0
18104	3	DCBLD2_Abl	-0.63	3.432	0.733	0.733	DCBLD2	Hs_DCBLD2	E.DLAANDILDYKDDDDKV.-	1641000	2385.1	0	0	0	0	0	0
12041	2	DCBLD2_Abl	-0.51	2.287	0.727	0.727	DCBLD2	Hs_DCBLD2	R.IYNGIGVSR.T	2097000	3805.4	0	0	0	0	0	0
14405	2	DCBLD2_Fyn	-0.47	2.52	0.113	0.632	DCBLD2	Hs_DCBLD2	E.AGYADLDPY@NSPGQE.V	653600	10.6	655	83.983	0	0	0	0
18217	3	DCBLD2_Fyn	-1.01	2.47	0.61	0.61	DCBLD2	Hs_DCBLD2	K.ITGIITTGSTMVEHNYYVSAYR.I	0	11.2	0	0	0	0	0	0
13138	2	DCBLD2_Fyn	-1.36	2.034	0.845	0.845	DCBLD2	Hs_DCBLD2	R.DGEC^DVFKE.I	567800	11.3	0	0	0	0	0	0
17275	3	DCBLD2_Fyn	-1.59	3.461	0.877	0.877	DCBLD2	Hs_DCBLD2	E.YQWLQIDLNKEK.K	910300	11.4	0	0	0	0	0	0
17395	3	DCBLD2_Fyn	-0.24	2.684	0.754	0.754	DCBLD2	Hs_DCBLD2	E.YAQPLVGGIVGTLHQR.S	694900	11.5	0	0	0	0	0	0
20554	4	DCBLD2_Fyn	0.79	3.499	0.792	0.792	DCBLD2	Hs_DCBLD2	E.VYHAYAEPLPITGPEYATPIIMDMSGHPTTSVGQPSTSTFK.A	263100	14.8	0	0	0	0	0	0
15627	3	DCBLD2_Fyn	-0.43	2.562	0	0	DCBLD2	Hs_DCBLD2	K.KITGIITTGSTM*VEHNYYVSAYR.I	1052000	15.3	0	0	0	0	0	0
15737	3	DCBLD2_Fyn	-0.55	3.335	0	0	DCBLD2	Hs_DCBLD2	K.KITGIITTGSTM*VEHNYYVSAYR.I	1297000	15.3	0	0	0	0	0	0
17895	4	DCBLD2_Fyn	0.94	2.888	0.832	0.832	DCBLD2	Hs_DCBLD2	E.VYHAYAEPLPITGPEYATPIIM*DM*SGHPTTSVGQPSTSTFK.A	0	15.7	0	0	0	0	0	0
17982	4	DCBLD2_Fyn	0.76	3.183	0.781	0.781	DCBLD2	Hs_DCBLD2	E.VYHAYAEPLPITGPEYATPIIM*DM*SGHPTTSVGQPSTSTFK.A	865500	15.7	0	0	0	0	0	0
15032	2	DCBLD2_Fyn	0.01	2.441	0.612	0.612	DCBLD2	Hs_DCBLD2	E.AGYADLDPYNSPGQE.V	841000	17.4	0	0	0	0	0	0
15387	2	DCBLD2_Fyn	-3.39	2.595	0.815	0.815	DCBLD2	Hs_DCBLD2	K.KTEGTYDLPYWDR.A	838700	18.8	0	0	0	0	0	0
16687	2	DCBLD2_Fyn	-1.13	3.208	0.13	0.835	DCBLD2	Hs_DCBLD2	K.TEGTY@DLPY@WDR.A	1941000	20	565	60	569	189.22	0	0
15201	3	DCBLD2_Fyn	-0.65	2.291	0.067	0.912	DCBLD2	Hs_DCBLD2	K.KTEGTY@DLPY@WDR.A	2419000	20.2	565	0	569	134.168	0	0
16652	3	DCBLD2_Fyn	-2.07	3.108	0.069	0.798	DCBLD2	Hs_DCBLD2	E.VY@HAYAEPLPITGPE.Y	2114000	20.4	663	19.232	0	0	0	0
8999	4	DCBLD2_Fyn	-2.38	3.48	0.886	0.886	DCBLD2	Hs_DCBLD2	D.KIFQGNKDYHQDVR.N	2967000	20.9	0	0	0	0	0	0
16520	2	DCBLD2_Fyn	0.65	2.285	0.113	0.559	DCBLD2	Hs_DCBLD2	E.AGYADLDPYNS@PGQE.V	980600	21.1	657	23.986	0	0	0	0
15010	3	DCBLD2_Fyn	1.05	3.898	0.712	0.712	DCBLD2	Hs_DCBLD2	K.WTVYREPGVEQDKIFQGNK.D	2236000	21.2	0	0	0	0	0	0
14980	2	DCBLD2_Fyn	1.23	2.414	0.867	0.867	DCBLD2	Hs_DCBLD2	R.ILYSDDGQKWTVYR.E	373900	22.7	0	0	0	0	0	0
15484	3	DCBLD2_Fyn	-1.05	2.396	0.841	0.841	DCBLD2	Hs_DCBLD2	E.YATPIIM*DM*SGHPTTSVGQPSTSTFK.A	378500	25.9	0	0	0	0	0	0
15136	2	DCBLD2_Fyn	-0.02	2.351	0.13	0.815	DCBLD2	Hs_DCBLD2	K.KTEGTY@DLPYWDR.A	550000	26.7	565	26.992	0	0	0	0
14745	3	DCBLD2_Fyn	0.56	2.451	0.747	0.747	DCBLD2	Hs_DCBLD2	R.ILYSDDGQKWTVYREPGVEQDK.I	921300	27.7	0	0	0	0	0	0
17499	3	DCBLD2_Fyn	0.63	3.416	0.927	0.927	DCBLD2	Hs_DCBLD2	K.KITGIITTGSTMVEHNYYVSAYR.I	685600	28.2	0	0	0	0	0	0
17712	3	DCBLD2_Fyn	0.36	2.665	0.819	0.819	DCBLD2	Hs_DCBLD2	K.KITGIITTGSTMVEHNYYVSAYR.I	690100	28.2	0	0	0	0	0	0
15512	4	DCBLD2_Fyn	-0.88	2.796	0.023	0.694	DCBLD2	Hs_DCBLD2	E.YATPIIM*DMSGHPTTSVGQPSTSTFK.A	1304000	28.3	0	0	0	0	0	0
20545	4	DCBLD2_Fyn	-0.6	2.625	0.037	0.655	DCBLD2	Hs_DCBLD2	R.EVTTVLQADSAEY@AQPLVGGIVGTLHQR.S	221400	28.6	621	41.834	0	0	0	0
20944	3	DCBLD2_Fyn	0.1	2.626	0.904	0.904	DCBLD2	Hs_DCBLD2	R.EVTTVLQADSAEYAQPLVGGIVGTLHQR.S	380200	30	0	0	0	0	0	0
16841	3	DCBLD2_Fyn	-0.19	2.482	0.97	0.97	DCBLD2	Hs_DCBLD2	K.AGKPGLPAPDELVYQVPQSTQEVSGAGR.D	948200	31.2	0	0	0	0	0	0
17056	3	DCBLD2_Fyn	0.46	2.876	0.939	0.939	DCBLD2	Hs_DCBLD2	K.AGKPGLPAPDELVYQVPQSTQEVSGAGR.D	1119000	31.2	0	0	0	0	0	0
12514	3	DCBLD2_Fyn	3.68	2.321	0.222	0.648	DCBLD2	Hs_DCBLD2	K.WT@VYREPGVEQDK.I	1179000	31.4	393	45.546	0	0	0	0
17377	2	DCBLD2_Fyn	-0.01	2.967	0.814	0.849	DCBLD2	Hs_DCBLD2	E.Y@AQPLVGGIVGTLHQR.S	2193000	35.4	621	402.679	0	0	0	0
20712	3	DCBLD2_Fyn	0.4	2.357	0	0.821	DCBLD2	Hs_DCBLD2	R.EVTTVLQADSAEY@AQPLVGGIVGTLHQR.S	405600	36.9	621	0	0	0	0	0
15824	3	DCBLD2_Fyn	-0.79	2.468	0.61	0.61	DCBLD2	Hs_DCBLD2	K.EAGYADLDPYNSPGQE.V	1892000	38.2	0	0	0	0	0	0
18461	2	DCBLD2_Fyn	0.19	3.954	0.948	0.948	DCBLD2	Hs_DCBLD2	K.LISEEDLAANDILDYKDDDDKV.-	2931000	38.7	0	0	0	0	0	0
14068	2	DCBLD2_Fyn	-0.6	3.14	0.86	0.86	DCBLD2	Hs_DCBLD2	K.WTVYREPGVEQD.K	3864000	39.5	0	0	0	0	0	0
15833	4	DCBLD2_Fyn	-0.7	3.437	0.88	0.88	DCBLD2	Hs_DCBLD2	K.KITGIITTGSTM*VEHNYYVSAYR.I	1128000	43.7	0	0	0	0	0	0
14970	2	DCBLD2_Fyn	-0.34	2.477	0.532	0.641	DCBLD2	Hs_DCBLD2	E.AGY@ADLDPYNSPGQE.V	997700	47.8	649	181.032	0	0	0	0
15695	3	DCBLD2_Fyn	-1.06	2.93	0.832	0.832	DCBLD2	Hs_DCBLD2	D.LAANDILDYKDDDDKV.-	1107000	48.7	0	0	0	0	0	0
16048	3	DCBLD2_Fyn	0.06	4.54	0.755	0.755	DCBLD2	Hs_DCBLD2	K.ITGIITTGSTM*VEHNYYVSAYR.I	613900	49.7	0	0	0	0	0	0
18445	4	DCBLD2_Fyn	-0.85	4.26	0.921	0.921	DCBLD2	Hs_DCBLD2	K.LISEEDLAANDILDYKDDDDKV.-	5218000	50.4	0	0	0	0	0	0
16870	2	DCBLD2_Fyn	-0.23	2.7	0.828	0.828	DCBLD2	Hs_DCBLD2	R.LKKPGPPWAAFATDE.Y	2235000	50.7	0	0	0	0	0	0
17083	2	DCBLD2_Fyn	0.14	2.9	0.85	0.85	DCBLD2	Hs_DCBLD2	R.LKKPGPPWAAFATDE.Y	4103000	50.7	0	0	0	0	0	0
16860	2	DCBLD2_Fyn	-0.53	2.621	0.183	0.801	DCBLD2	Hs_DCBLD2	E.GTY@DLPYWDR.A	5658000	52.4	565	30	0	0	0	0
17527	3	DCBLD2_Fyn	0.14	3.521	0.349	0.805	DCBLD2	Hs_DCBLD2	K.AGKPGLPAPDELVY@QVPQSTQE.V	3369000	52.7	750	161.155	0	0	0	0
17338	2	DCBLD2_Fyn	-0.51	2.006	0.016	0.936	DCBLD2	Hs_DCBLD2	K.ATGNQPPPLVGTY@NTLLSR.T	219500	56.4	715	0	0	0	0	0
9795	3	DCBLD2_Fyn	-1.38	3.287	0.92	0.92	DCBLD2	Hs_DCBLD2	E.QDKIFQGNKDYHQDVR.N	0	58	0	0	0	0	0	0
10016	3	DCBLD2_Fyn	-2.01	2.247	0	0	DCBLD2	Hs_DCBLD2	E.QDKIFQGNKDYHQDVR.N	499300	58	0	0	0	0	0	0
16384	3	DCBLD2_Fyn	-0.77	2.609	0.865	0.865	DCBLD2	Hs_DCBLD2	E.EDLAANDILDYKDDDDKV.-	815900	59.9	0	0	0	0	0	0
8907	3	DCBLD2_Fyn	-1.32	3.114	0.704	0.704	DCBLD2	Hs_DCBLD2	R.TDSC^SSAQAQYDTPK.A	1571000	62.9	0	0	0	0	0	0
20237	2	DCBLD2_Fyn	-0.73	2.064	0.587	0.587	DCBLD2	Hs_DCBLD2	K.PGPPWAAFATDE.Y	810700	63	0	0	0	0	0	0
20430	2	DCBLD2_Fyn	-0.51	2.686	0.726	0.726	DCBLD2	Hs_DCBLD2	K.PGPPWAAFATDE.Y	1846000	63	0	0	0	0	0	0
15133	3	DCBLD2_Fyn	-0.84	2.344	0.062	0.845	DCBLD2	Hs_DCBLD2	K.KTEGTY@DLPYWDR.A	1339000	65	565	0	0	0	0	0
15705	3	DCBLD2_Fyn	-0.88	2.333	0.586	0.586	DCBLD2	Hs_DCBLD2	E.AGYADLDPYNSPGQE.V	2319000	68.4	0	0	0	0	0	0
18284	3	DCBLD2_Fyn	-0.51	3.895	0.86	0.86	DCBLD2	Hs_DCBLD2	K.FGDFDIEDSDSC^HFNYLR.I	1370000	68.4	0	0	0	0	0	0
18679	3	DCBLD2_Fyn	0.82	3.214	0.809	0.809	DCBLD2	Hs_DCBLD2	K.FGDFDIEDSDSC^HFNYLR.I	899500	68.4	0	0	0	0	0	0
15883	3	DCBLD2_Fyn	-0.28	2.97	0.857	0.857	DCBLD2	Hs_DCBLD2	R.ILYSDDGQKWTVYREPGVE.Q	1203000	69.7	0	0	0	0	0	0
16754	2	DCBLD2_Fyn	-1.27	2.716	0.005	0.805	DCBLD2	Hs_DCBLD2	E.VY@HAYAEPLPITGPE.Y	4465000	71.4	663	48.251	0	0	0	0
17178	3	DCBLD2_Fyn	-0.34	3.393	0.88	0.88	DCBLD2	Hs_DCBLD2	E.YATPIIMDMSGHPTTSVGQPSTSTFK.A	827100	75.4	0	0	0	0	0	0
17387	3	DCBLD2_Fyn	-0.07	4.918	0.901	0.901	DCBLD2	Hs_DCBLD2	E.YATPIIMDMSGHPTTSVGQPSTSTFK.A	5268000	75.4	0	0	0	0	0	0
17605	3	DCBLD2_Fyn	1.12	3.769	0.913	0.913	DCBLD2	Hs_DCBLD2	E.YATPIIMDMSGHPTTSVGQPSTSTFK.A	814100	75.4	0	0	0	0	0	0
14975	4	DCBLD2_Fyn	-0.98	3.853	0.671	0.671	DCBLD2	Hs_DCBLD2	K.WTVYREPGVEQDKIFQGNK.D	1782000	78.7	0	0	0	0	0	0
17487	4	DCBLD2_Fyn	-0.2	2.749	0.764	0.764	DCBLD2	Hs_DCBLD2	K.KITGIITTGSTMVEHNYYVSAYR.I	855800	80.5	0	0	0	0	0	0
17801	4	DCBLD2_Fyn	-0.11	3.421	0.824	0.824	DCBLD2	Hs_DCBLD2	K.KITGIITTGSTMVEHNYYVSAYR.I	666600	80.5	0	0	0	0	0	0
16431	2	DCBLD2_Fyn	-2.05	2.134	0.636	0.636	DCBLD2	Hs_DCBLD2	E.DLAANDILDYKDDDDKV.-	190000	80.9	0	0	0	0	0	0
16649	2	DCBLD2_Fyn	-0.24	3.999	0.74	0.74	DCBLD2	Hs_DCBLD2	E.DLAANDILDYKDDDDKV.-	8492000	80.9	0	0	0	0	0	0
18010	3	DCBLD2_Fyn	0.13	4.407	0.793	0.793	DCBLD2	Hs_DCBLD2	K.ITGIITTGSTMVEHNYYVSAYR.I	1068000	84.3	0	0	0	0	0	0
11673	3	DCBLD2_Fyn	-0.91	2.221	0.555	0.555	DCBLD2	Hs_DCBLD2	R.EPGVEQDKIFQGNK.D	1854000	110.9	0	0	0	0	0	0
16698	2	DCBLD2_Fyn	-0.91	2.369	0.116	0.884	DCBLD2	Hs_DCBLD2	K.TEGTY@DLPYWDR.A	2244000	114.8	565	26.992	0	0	0	0
16915	2	DCBLD2_Fyn	-0.19	2.763	0.094	0.795	DCBLD2	Hs_DCBLD2	K.TEGTY@DLPYWDR.A	1606000	114.8	565	101.563	0	0	0	0
17138	2	DCBLD2_Fyn	-0.17	2.497	0.266	0.781	DCBLD2	Hs_DCBLD2	K.TEGTYDLPY@WDR.A	788200	114.8	569	72.534	0	0	0	0
7584	2	DCBLD2_Fyn	-0.3	2.338	0.812	0.812	DCBLD2	Hs_DCBLD2	E.QDKIFQGNK.D	2121000	115.8	0	0	0	0	0	0
14743	4	DCBLD2_Fyn	-0.24	3.574	0.753	0.753	DCBLD2	Hs_DCBLD2	R.ILYSDDGQKWTVYREPGVEQDK.I	4301000	119.1	0	0	0	0	0	0
11968	4	DCBLD2_Fyn	-0.84	3.665	0.731	0.731	DCBLD2	Hs_DCBLD2	R.EPGVEQDKIFQGNKDYHQDVR.N	1549000	120.4	0	0	0	0	0	0
12479	2	DCBLD2_Fyn	-0.63	2.565	0.68	0.68	DCBLD2	Hs_DCBLD2	K.WTVYREPGVEQDK.I	806000	122.9	0	0	0	0	0	0
10669	2	DCBLD2_Fyn	-0.92	3.383	0.872	0.872	DCBLD2	Hs_DCBLD2	D.MSGHPTTSVGQPSTSTFK.A	1827000	127.3	0	0	0	0	0	0
17342	3	DCBLD2_Fyn	-0.82	4.573	0.055	0.746	DCBLD2	Hs_DCBLD2	K.ATGNQPPPLVGTY@NTLLSR.T	1504000	138.7	715	23.986	0	0	0	0
9641	2	DCBLD2_Fyn	0.29	2.498	0.05	0.758	DCBLD2	Hs_DCBLD2	R.TDS@C^SSAQAQYDTPK.A	11690000	150.8	724	0	0	0	0	0
11952	5	DCBLD2_Fyn	-1.57	2.87	0.703	0.703	DCBLD2	Hs_DCBLD2	R.EPGVEQDKIFQGNKDYHQDVR.N	2009000	154.4	0	0	0	0	0	0
15436	3	DCBLD2_Fyn	-0.61	2.616	0.855	0.855	DCBLD2	Hs_DCBLD2	K.KTEGTYDLPYWDR.A	11920000	155.4	0	0	0	0	0	0
10151	2	DCBLD2_Fyn	-1.83	2.199	0.866	0.866	DCBLD2	Hs_DCBLD2	K.AGKPGLPAPDE.L	5014000	168.2	0	0	0	0	0	0
11866	2	DCBLD2_Fyn	-1.05	2.191	0.66	0.66	DCBLD2	Hs_DCBLD2	K.TSGC^YGTLGM*E.S	769300	168.4	0	0	0	0	0	0
19827	3	DCBLD2_Fyn	0.22	4.322	0.607	0.931	DCBLD2	Hs_DCBLD2	K.LIS@EEDLAANDILDYKDDDDKV.-	5225000	169.7	787	334.746	0	0	0	0
17356	3	DCBLD2_Fyn	-0.75	3.732	0.828	0.94	DCBLD2	Hs_DCBLD2	E.Y@AQPLVGGIVGTLHQR.S	4311000	170	621	340.168	0	0	0	0
14963	3	DCBLD2_Fyn	-0.89	2.585	0.886	0.886	DCBLD2	Hs_DCBLD2	R.ILYSDDGQKWTVYR.E	3716000	193.1	0	0	0	0	0	0
16640	2	DCBLD2_Fyn	-0.59	3.578	0	0	DCBLD2	Hs_DCBLD2	E.YAQPLVGGIVGTLHQR.S	517600	195	0	0	0	0	0	0
16847	2	DCBLD2_Fyn	-0.67	3.253	0	0	DCBLD2	Hs_DCBLD2	E.YAQPLVGGIVGTLHQR.S	3014000	195	0	0	0	0	0	0
9790	5	DCBLD2_Fyn	-1.61	2.631	0.877	0.877	DCBLD2	Hs_DCBLD2	E.QDKIFQGNKDYHQDVR.N	798800	209.5	0	0	0	0	0	0
10014	5	DCBLD2_Fyn	-1.35	2.628	0.819	0.819	DCBLD2	Hs_DCBLD2	E.QDKIFQGNKDYHQDVR.N	1642000	209.5	0	0	0	0	0	0
17240	2	DCBLD2_Fyn	0.18	3.024	0.877	0.877	DCBLD2	Hs_DCBLD2	K.AGKPGLPAPDELVYQVPQSTQE.V	23790000	235.3	0	0	0	0	0	0
9845	4	DCBLD2_Fyn	-1.28	3.978	0.863	0.863	DCBLD2	Hs_DCBLD2	E.QDKIFQGNKDYHQDVR.N	8690000	248.7	0	0	0	0	0	0
16924	2	DCBLD2_Fyn	-0.23	2.043	0.879	0.879	DCBLD2	Hs_DCBLD2	R.GFLASYSVIDK.Q	1232000	258.2	0	0	0	0	0	0
15822	2	DCBLD2_Fyn	0.14	2.89	0.667	0.667	DCBLD2	Hs_DCBLD2	K.EAGYADLDPYNSPGQE.V	18340000	307.5	0	0	0	0	0	0
8848	2	DCBLD2_Fyn	-0.33	2.637	0.722	0.722	DCBLD2	Hs_DCBLD2	R.TDSC^SSAQAQYDTPK.A	472900	309.5	0	0	0	0	0	0
15442	3	DCBLD2_Fyn	0.72	3.49	0.093	0.884	DCBLD2	Hs_DCBLD2	E.YATPIIMDM*SGHPTTSVGQPSTSTFK.A	636900	318.4	0	0	0	0	0	0
15659	3	DCBLD2_Fyn	0.15	3.873	0.058	0.901	DCBLD2	Hs_DCBLD2	E.YATPIIMDM*SGHPTTSVGQPSTSTFK.A	3198000	318.4	0	0	0	0	0	0
15877	3	DCBLD2_Fyn	0.23	3.578	0.009	0.834	DCBLD2	Hs_DCBLD2	E.YATPIIM*DMSGHPTTSVGQPSTSTFK.A	7954000	318.4	0	0	0	0	0	0
16097	3	DCBLD2_Fyn	1.74	2.683	0.012	0.846	DCBLD2	Hs_DCBLD2	E.YATPIIM*DMSGHPTTSVGQPSTSTFK.A	753400	318.4	0	0	0	0	0	0
17596	2	DCBLD2_Fyn	-0.55	2.166	0.601	0.601	DCBLD2	Hs_DCBLD2	K.KPGPPWAAFATDE.Y	1203000	320.9	0	0	0	0	0	0
17812	2	DCBLD2_Fyn	-0.97	2.833	0.739	0.739	DCBLD2	Hs_DCBLD2	K.KPGPPWAAFATDE.Y	5501000	320.9	0	0	0	0	0	0
18060	2	DCBLD2_Fyn	-1.23	2.567	0.669	0.669	DCBLD2	Hs_DCBLD2	K.KPGPPWAAFATDE.Y	25810000	320.9	0	0	0	0	0	0
14188	3	DCBLD2_Fyn	0.01	3.776	0.921	0.921	DCBLD2	Hs_DCBLD2	E.YATPIIM*DM*SGHPTTSVGQPSTSTFK.A	959100	335	0	0	0	0	0	0
14409	3	DCBLD2_Fyn	-0.22	3.097	0.797	0.797	DCBLD2	Hs_DCBLD2	E.YATPIIM*DM*SGHPTTSVGQPSTSTFK.A	3171000	335	0	0	0	0	0	0
16144	3	DCBLD2_Fyn	-0.55	3.304	0.784	0.784	DCBLD2	Hs_DCBLD2	E.VYHAYAEPLPITGPE.Y	2152000	354.2	0	0	0	0	0	0
16356	3	DCBLD2_Fyn	-0.69	3.011	0.761	0.761	DCBLD2	Hs_DCBLD2	E.VYHAYAEPLPITGPE.Y	3750000	354.2	0	0	0	0	0	0
14964	2	DCBLD2_Fyn	-0.58	2.325	0.716	0.716	DCBLD2	Hs_DCBLD2	K.ITGIITTGSTM*VE.H	2906000	375.6	0	0	0	0	0	0
18306	2	DCBLD2_Fyn	-0.06	3.726	0.971	0.971	DCBLD2	Hs_DCBLD2	K.ATGNQPPPLVGTYNTLLSR.T	8520000	448.6	0	0	0	0	0	0
18503	2	DCBLD2_Fyn	0.17	2.864	0.982	0.982	DCBLD2	Hs_DCBLD2	K.ATGNQPPPLVGTYNTLLSR.T	34720000	448.6	0	0	0	0	0	0
14149	2	DCBLD2_Fyn	-0.95	2.499	0.737	0.737	DCBLD2	Hs_DCBLD2	K.WTVYREPGVE.Q	2168000	487.5	0	0	0	0	0	0
14365	2	DCBLD2_Fyn	-1.58	2.07	0.6	0.6	DCBLD2	Hs_DCBLD2	K.WTVYREPGVE.Q	1124000	487.5	0	0	0	0	0	0
9213	3	DCBLD2_Fyn	-0.88	3.201	0.872	0.872	DCBLD2	Hs_DCBLD2	K.IFQGNKDYHQDVR.N	55800000	540.9	0	0	0	0	0	0
15470	2	DCBLD2_Fyn	-0.51	2.114	0.873	0.873	DCBLD2	Hs_DCBLD2	K.KITGIITTGSTMVE.H	2703000	542	0	0	0	0	0	0
16679	2	DCBLD2_Fyn	-1.15	2.666	0.835	0.835	DCBLD2	Hs_DCBLD2	K.TEGTYDLPYWDR.A	1385000	618.7	0	0	0	0	0	0
16891	2	DCBLD2_Fyn	-0.38	2.706	0.931	0.931	DCBLD2	Hs_DCBLD2	K.TEGTYDLPYWDR.A	18070000	618.7	0	0	0	0	0	0
10317	2	DCBLD2_Fyn	-1.7	2.342	0.959	0.959	DCBLD2	Hs_DCBLD2	E.HNYYVSAYR.I	14520000	623.7	0	0	0	0	0	0
10528	2	DCBLD2_Fyn	-1.06	2.09	0.788	0.788	DCBLD2	Hs_DCBLD2	E.HNYYVSAYR.I	2294000	623.7	0	0	0	0	0	0
16648	3	DCBLD2_Fyn	-0.68	3.346	0.732	0.732	DCBLD2	Hs_DCBLD2	E.DLAANDILDYKDDDDKV.-	69330000	656.4	0	0	0	0	0	0
12519	3	DCBLD2_Fyn	-0.83	2.834	0.657	0.657	DCBLD2	Hs_DCBLD2	K.WTVYREPGVEQDK.I	32750000	847.7	0	0	0	0	0	0
15639	2	DCBLD2_Fyn	-0.16	2.372	0.742	0.742	DCBLD2	Hs_DCBLD2	E.AGYADLDPYNSPGQE.V	3792000	899.5	0	0	0	0	0	0
15855	2	DCBLD2_Fyn	0.04	2.728	0.755	0.755	DCBLD2	Hs_DCBLD2	E.AGYADLDPYNSPGQE.V	10200000	899.5	0	0	0	0	0	0
9305	4	DCBLD2_Fyn	-1.3	2.9	0.805	0.805	DCBLD2	Hs_DCBLD2	K.IFQGNKDYHQDVR.N	3013000	1017.9	0	0	0	0	0	0
17149	3	DCBLD2_Fyn	0.34	3.635	0.846	0.846	DCBLD2	Hs_DCBLD2	K.AGKPGLPAPDELVYQVPQSTQE.V	21600000	1048.6	0	0	0	0	0	0
17362	3	DCBLD2_Fyn	1.41	2.717	0.814	0.814	DCBLD2	Hs_DCBLD2	K.AGKPGLPAPDELVYQVPQSTQE.V	90780000	1048.6	0	0	0	0	0	0
10662	3	DCBLD2_Fyn	-1.15	3.872	0.814	0.814	DCBLD2	Hs_DCBLD2	D.MSGHPTTSVGQPSTSTFK.A	1129000	1054.8	0	0	0	0	0	0
10847	3	DCBLD2_Fyn	-1.19	3.727	0.85	0.85	DCBLD2	Hs_DCBLD2	D.MSGHPTTSVGQPSTSTFK.A	2297000	1054.8	0	0	0	0	0	0
18326	3	DCBLD2_Fyn	-0.26	3.549	0.806	0.806	DCBLD2	Hs_DCBLD2	K.ATGNQPPPLVGTYNTLLSR.T	33260000	1100.7	0	0	0	0	0	0
18524	3	DCBLD2_Fyn	0.57	4.432	0.702	0.702	DCBLD2	Hs_DCBLD2	K.ATGNQPPPLVGTYNTLLSR.T	37410000	1100.7	0	0	0	0	0	0
18075	3	DCBLD2_Fyn	-0.49	4.648	0.885	0.885	DCBLD2	Hs_DCBLD2	K.LISEEDLAANDILDYKDDDDKV.-	5059000	1122.4	0	0	0	0	0	0
18271	3	DCBLD2_Fyn	-0.33	4.82	0.92	0.92	DCBLD2	Hs_DCBLD2	K.LISEEDLAANDILDYKDDDDKV.-	10240000	1122.4	0	0	0	0	0	0
18471	3	DCBLD2_Fyn	0.1	4.456	0.927	0.927	DCBLD2	Hs_DCBLD2	K.LISEEDLAANDILDYKDDDDKV.-	84000000	1122.4	0	0	0	0	0	0
18886	3	DCBLD2_Fyn	0.15	2.647	0.818	0.818	DCBLD2	Hs_DCBLD2	K.LISEEDLAANDILDYKDDDDKV.-	453700	1122.4	0	0	0	0	0	0
10224	2	DCBLD2_Fyn	-1.58	2.31	0.636	0.636	DCBLD2	Hs_DCBLD2	R.VNPTQWQQK.I	1256000	1416.8	0	0	0	0	0	0
16321	2	DCBLD2_Fyn	0.36	2.822	0.913	0.913	DCBLD2	Hs_DCBLD2	E.VYHAYAEPLPITGPE.Y	76700000	1463.8	0	0	0	0	0	0
16530	2	DCBLD2_Fyn	-0.06	2.492	0.81	0.81	DCBLD2	Hs_DCBLD2	E.VYHAYAEPLPITGPE.Y	623900	1463.8	0	0	0	0	0	0
7009	2	DCBLD2_Fyn	-0.83	2.353	0.918	0.918	DCBLD2	Hs_DCBLD2	K.AVDHEETPVR.Y	2878000	1898.7	0	0	0	0	0	0
16610	3	DCBLD2_Fyn	-1.18	3.556	0.928	0.928	DCBLD2	Hs_DCBLD2	E.YAQPLVGGIVGTLHQR.S	719500	2946.5	0	0	0	0	0	0
16822	3	DCBLD2_Fyn	-0.39	3.742	0.96	0.96	DCBLD2	Hs_DCBLD2	E.YAQPLVGGIVGTLHQR.S	101000000	2946.5	0	0	0	0	0	0
16849	3	DCBLD2_Fyn	-0.73	4.777	0	0	DCBLD2	Hs_DCBLD2	E.YAQPLVGGIVGTLHQR.S	44800000	2946.5	0	0	0	0	0	0
17946	2	DCBLD2_Fyn	-0.67	2.027	0.853	0.853	DCBLD2	Hs_DCBLD2	R.NNFLPPIIAR.F	2489000	3066	0	0	0	0	0	0
18287	3	DCBLD2	-0.56	2.643	0.82	0.82	DCBLD2	Hs_DCBLD2	E.YATPIIMDMSGHPTTSVGQPSTSTFK.A	1160000	10.3	0	0	0	0	0	0
18497	3	DCBLD2	-0.3	2.645	0.841	0.841	DCBLD2	Hs_DCBLD2	E.YATPIIMDMSGHPTTSVGQPSTSTFK.A	888600	10.3	0	0	0	0	0	0
20000	3	DCBLD2	-1.3	2.355	0.878	0.878	DCBLD2	Hs_DCBLD2	E.YAQPLVGGIVGTLHQR.S	126000	10.5	0	0	0	0	0	0
20198	3	DCBLD2	-0.69	2.962	0.932	0.932	DCBLD2	Hs_DCBLD2	E.YAQPLVGGIVGTLHQR.S	351400	10.5	0	0	0	0	0	0
17668	4	DCBLD2	-0.96	2.964	0.894	0.894	DCBLD2	Hs_DCBLD2	K.KITGIITTGSTM*VEHNYYVSAYR.I	367200	11	0	0	0	0	0	0
18659	3	DCBLD2	-0.44	2.517	0.609	0.609	DCBLD2	Hs_DCBLD2	K.ITGIITTGSTMVEHNYYVSAYR.I	280600	11	0	0	0	0	0	0
18669	3	DCBLD2	-0.73	2.23	0.588	0.588	DCBLD2	Hs_DCBLD2	K.ITGIITTGSTMVEHNYYVSAYR.I	300400	11	0	0	0	0	0	0
18044	3	DCBLD2	-0.79	2.674	0.578	0.578	DCBLD2	Hs_DCBLD2	K.ITGIITTGSTM*VEHNYYVSAYR.I	972600	11.2	0	0	0	0	0	0
18579	4	DCBLD2	-1.35	3.398	0.791	0.791	DCBLD2	Hs_DCBLD2	K.ATGNQPPPLVGTYNTLLSR.T	2285000	11.2	0	0	0	0	0	0
16825	4	DCBLD2	-2.5	3.767	0.805	0.805	DCBLD2	Hs_DCBLD2	E.YAQPLVGGIVGTLHQR.S	1032000	11.6	0	0	0	0	0	0
17434	3	DCBLD2	-2.23	4.129	0.002	0.851	DCBLD2	Hs_DCBLD2	E.YATPIIMDM*SGHPTTSVGQPSTSTFK.A	2954000	11.9	0	0	0	0	0	0
14504	2	DCBLD2	0.07	2.753	0.851	0.851	DCBLD2	Hs_DCBLD2	K.KKTEGTYDLPYWDR.A	594700	12	0	0	0	0	0	0
18910	3	DCBLD2	0.21	2.467	0.892	0.892	DCBLD2	Hs_DCBLD2	E.YATPIIMDMSGHPTTSVGQPSTSTFK.A	237600	13.1	0	0	0	0	0	0
19126	3	DCBLD2	0.37	2.389	0.797	0.797	DCBLD2	Hs_DCBLD2	E.YATPIIMDMSGHPTTSVGQPSTSTFK.A	451600	13.1	0	0	0	0	0	0
15732	2	DCBLD2	0.91	2.068	0.027	0.758	DCBLD2	Hs_DCBLD2	E.YATPIIMDM*SGHPTTSVGQPSTSTFK.A	569400	13.9	0	0	0	0	0	0
19762	2	DCBLD2	-3.77	2.339	0.118	0.834	DCBLD2	Hs_DCBLD2	K.FGDFDIEDS@DSCHFNYLR.I	152200	14	123	52.224	0	0	0	0
18562	2	DCBLD2	0.71	4.413	0.887	0.887	DCBLD2	Hs_DCBLD2	K.LISEEDLAANDILDYKDDDDKV.-	590500	14.2	0	0	0	0	0	0
18727	3	DCBLD2	2.29	2.773	0	0	DCBLD2	Hs_DCBLD2	E.YAQPLVGGIVGTLHQR.S	481800	14.4	0	0	0	0	0	0
19072	3	DCBLD2	-0.29	2.233	0.806	0.806	DCBLD2	Hs_DCBLD2	E.YAQPLVGGIVGTLHQR.S	358200	14.4	0	0	0	0	0	0
16629	2	DCBLD2	-0.5	4.208	0.92	0.92	DCBLD2	Hs_DCBLD2	E.EDLAANDILDYKDDDDKV.-	1097000	14.6	0	0	0	0	0	0
21551	3	DCBLD2	-0.99	2.297	0	0	DCBLD2	Hs_DCBLD2	E.YAQPLVGGIVGTLHQR.S	133700	14.6	0	0	0	0	0	0
21891	3	DCBLD2	-0.4	2.319	0.958	0.958	DCBLD2	Hs_DCBLD2	E.YAQPLVGGIVGTLHQR.S	228400	14.6	0	0	0	0	0	0
18570	4	DCBLD2	-1.14	3.453	0.854	0.854	DCBLD2	Hs_DCBLD2	K.LISEEDLAANDILDYKDDDDKV.-	2491000	15	0	0	0	0	0	0
25446	3	DCBLD2	-0.54	2.265	0.585	0.585	DCBLD2	Hs_DCBLD2	K.ITGIITTGSTM*VEHNYYVSAYR.I	258600	15.1	0	0	0	0	0	0
15082	4	DCBLD2	-1.04	2.684	0.733	0.733	DCBLD2	Hs_DCBLD2	R.STFKPEEGKEAGYADLDPYNSPGQE.V	1813000	16.4	0	0	0	0	0	0
17819	3	DCBLD2	0.21	2.75	0.792	0.792	DCBLD2	Hs_DCBLD2	K.ATGNQPPPLVGTYNTLLSR.T	1412000	16.9	0	0	0	0	0	0
17131	2	DCBLD2	-0.23	2.173	0.822	0.822	DCBLD2	Hs_DCBLD2	E.DLAANDILDYKDDDD.K	928900	17.5	0	0	0	0	0	0
14597	2	DCBLD2	-0.48	2.907	0.763	0.763	DCBLD2	Hs_DCBLD2	E.GKEAGYADLDPYNSPGQE.V	755800	18	0	0	0	0	0	0
20924	4	DCBLD2	-0.33	3.622	0.778	0.778	DCBLD2	Hs_DCBLD2	E.VYHAYAEPLPITGPEYATPIIMDMSGHPTTSVGQPSTSTFK.A	380800	19	0	0	0	0	0	0
25627	3	DCBLD2	-0.02	2.257	0.62	0.62	DCBLD2	Hs_DCBLD2	K.ITGIITTGSTM*VEHNYYVSAYR.I	74073.2	19.4	0	0	0	0	0	0
16348	4	DCBLD2	-0.42	2.703	0.725	0.725	DCBLD2	Hs_DCBLD2	K.ITGIITTGSTM*VEHNYYVSAYR.I	1081000	19.6	0	0	0	0	0	0
17366	3	DCBLD2	-0.75	2.308	0.823	0.823	DCBLD2	Hs_DCBLD2	E.YATPIIM*DM*SGHPTTSVGQPSTSTFK.A	1013000	19.6	0	0	0	0	0	0
17566	3	DCBLD2	-0.87	2.681	0.844	0.844	DCBLD2	Hs_DCBLD2	E.YATPIIM*DM*SGHPTTSVGQPSTSTFK.A	804900	19.6	0	0	0	0	0	0
9280	4	DCBLD2	-1.49	3.251	0.907	0.907	DCBLD2	Hs_DCBLD2	D.KIFQGNKDYHQDVR.N	2660000	19.7	0	0	0	0	0	0
18021	4	DCBLD2	0.51	2.512	0.713	0.713	DCBLD2	Hs_DCBLD2	K.ITGIITTGSTMVEHNYYVSAYR.I	911400	20	0	0	0	0	0	0
15947	3	DCBLD2	-0.96	2.939	0.732	0.732	DCBLD2	Hs_DCBLD2	D.LAANDILDYKDDDDKV.-	1224000	21.5	0	0	0	0	0	0
16226	2	DCBLD2	-0.14	3.436	0.814	0.814	DCBLD2	Hs_DCBLD2	E.DLAANDILDYKDDDDKV.-	862200	23.8	0	0	0	0	0	0
10055	3	DCBLD2	-1.22	2.499	0.898	0.898	DCBLD2	Hs_DCBLD2	E.QDKIFQGNKDYHQDVR.N	920800	24.1	0	0	0	0	0	0
14720	3	DCBLD2	-1.22	2.935	0.653	0.653	DCBLD2	Hs_DCBLD2	E.EGKEAGYADLDPYNSPGQE.V	2373000	24.1	0	0	0	0	0	0
12621	3	DCBLD2	-0.46	2.285	0.035	0.866	DCBLD2	Hs_DCBLD2	K.AVDHEETPVRYS@SSEVNHLSPR.E	1143000	24.4	598	23.986	0	0	0	0
14346	2	DCBLD2	-0.45	3.573	0.853	0.853	DCBLD2	Hs_DCBLD2	K.WTVYREPGVEQD.K	2064000	25.2	0	0	0	0	0	0
21709	3	DCBLD2	0.94	2.356	0.628	0.628	DCBLD2	Hs_DCBLD2	K.ITGIITTGSTM*VEHNYYVSAYR.I	168700	27.2	0	0	0	0	0	0
22669	3	DCBLD2	-0.12	2.204	0.779	0.779	DCBLD2	Hs_DCBLD2	K.ITGIITTGSTM*VEHNYYVSAYR.I	392400	27.2	0	0	0	0	0	0
14691	2	DCBLD2	-0.01	2.967	0.735	0.735	DCBLD2	Hs_DCBLD2	E.EGKEAGYADLDPYNSPGQE.V	866500	27.6	0	0	0	0	0	0
19391	3	DCBLD2	-1.42	3.65	0.896	0.896	DCBLD2	Hs_DCBLD2	R.IKFGDFDIEDSDSC^HFNYLR.I	631500	29.7	0	0	0	0	0	0
17553	3	DCBLD2	-0.98	2.343	0.876	0.876	DCBLD2	Hs_DCBLD2	E.VYHAYAEPLPITGPEYA.T	806200	30.2	0	0	0	0	0	0
20118	2	DCBLD2	1.17	2.25	0.472	0.922	DCBLD2	Hs_DCBLD2	K.LIS@EEDLAANDILDYKDDDDKV.-	317000	30.5	787	157.739	0	0	0	0
16431	3	DCBLD2	-0.25	3.771	0.802	0.802	DCBLD2	Hs_DCBLD2	K.AGKPGLPAPDELVYQVPQSTQE.V	5030000	31.8	0	0	0	0	0	0
14753	4	DCBLD2	-0.56	2.84	0.749	0.749	DCBLD2	Hs_DCBLD2	K.WTVYREPGVEQDKIFQGNKDYHQDVR.N	396600	33.4	0	0	0	0	0	0
14971	4	DCBLD2	-0.06	3.66	0.882	0.882	DCBLD2	Hs_DCBLD2	K.WTVYREPGVEQDKIFQGNKDYHQDVR.N	1725000	33.4	0	0	0	0	0	0
19096	3	DCBLD2	0	2.573	0.906	0.906	DCBLD2	Hs_DCBLD2	K.LISEEDLAANDILDYK.D	863900	34.3	0	0	0	0	0	0
17667	3	DCBLD2	0.53	4.014	0.923	0.923	DCBLD2	Hs_DCBLD2	K.KITGIITTGSTMVEHNYYVSAYR.I	794400	35.1	0	0	0	0	0	0
17885	3	DCBLD2	1.53	2.416	0.848	0.848	DCBLD2	Hs_DCBLD2	K.KITGIITTGSTMVEHNYYVSAYR.I	597100	35.1	0	0	0	0	0	0
19054	2	DCBLD2	0.68	2.003	0.904	0.904	DCBLD2	Hs_DCBLD2	K.PGLPAPDELVYQVPQSTQE.V	109900	37.3	0	0	0	0	0	0
19257	2	DCBLD2	0.96	3.104	0.823	0.823	DCBLD2	Hs_DCBLD2	K.PGLPAPDELVYQVPQSTQE.V	2129000	37.3	0	0	0	0	0	0
17000	2	DCBLD2	-0.45	3.174	0.756	0.756	DCBLD2	Hs_DCBLD2	E.DLAANDILDYKD.D	3000000	37.9	0	0	0	0	0	0
19148	5	DCBLD2	0.36	3.174	0.045	0.782	DCBLD2	Hs_DCBLD2	E.VYHAYAEPLPITGPEYATPIIMDM*SGHPTTSVGQPSTSTFK.A	544800	39.3	0	0	0	0	0	0
17395	3	DCBLD2	-1.7	2.803	0.81	0.81	DCBLD2	Hs_DCBLD2	E.YQWLQIDLNKEK.K	842900	39.5	0	0	0	0	0	0
16142	3	DCBLD2	-0.22	2.778	0.87	0.87	DCBLD2	Hs_DCBLD2	R.ILYSDDGQKWTVYREPGVE.Q	1198000	40.6	0	0	0	0	0	0
15727	2	DCBLD2	-1.5	3.015	0.908	0.908	DCBLD2	Hs_DCBLD2	K.KITGIITTGSTM*VE.H	2966000	42.6	0	0	0	0	0	0
19986	5	DCBLD2	-0.29	4.46	0.03	0.796	DCBLD2	Hs_DCBLD2	E.VYHAYAEPLPITGPEYATPIIM*DMSGHPTTSVGQPSTSTFK.A	1537000	43.3	0	0	0	0	0	0
12830	2	DCBLD2	-0.48	2.208	0.648	0.648	DCBLD2	Hs_DCBLD2	E.VTTVLQADSAE.Y	2160000	44.4	0	0	0	0	0	0
17957	3	DCBLD2	0.12	3.397	0.897	0.897	DCBLD2	Hs_DCBLD2	D.SAEYAQPLVGGIVGTLHQR.S	727900	44.4	0	0	0	0	0	0
17525	2	DCBLD2	-0.17	2.886	0.858	0.858	DCBLD2	Hs_DCBLD2	E.VYHAYAEPLPITGPEYA.T	400200	46.5	0	0	0	0	0	0
17173	2	DCBLD2	-0.2	2.73	0.79	0.79	DCBLD2	Hs_DCBLD2	E.DLAANDILDYKDD.D	2238000	46.6	0	0	0	0	0	0
15826	3	DCBLD2	0	3.983	0	0	DCBLD2	Hs_DCBLD2	K.KITGIITTGSTM*VEHNYYVSAYR.I	1133000	47	0	0	0	0	0	0
16034	3	DCBLD2	-0.82	2.648	0	0	DCBLD2	Hs_DCBLD2	K.KITGIITTGSTM*VEHNYYVSAYR.I	2448000	47	0	0	0	0	0	0
17139	2	DCBLD2	-1.62	2.253	0.793	0.793	DCBLD2	Hs_DCBLD2	E.DLAANDILDYKDDD.D	2904000	47.5	0	0	0	0	0	0
16380	2	DCBLD2	-0.77	3.077	0.854	0.854	DCBLD2	Hs_DCBLD2	D.TASNFLEPEFSK.Y	3494000	48.5	0	0	0	0	0	0
15199	2	DCBLD2	0.16	2.302	0.868	0.868	DCBLD2	Hs_DCBLD2	R.ILYSDDGQKWTVYR.E	522500	56.4	0	0	0	0	0	0
16357	5	DCBLD2	-0.68	2.881	0.696	0.696	DCBLD2	Hs_DCBLD2	R.ILYSDDGQKWTVYREPGVEQDKIFQGNK.D	2016000	58.8	0	0	0	0	0	0
17136	4	DCBLD2	-0.32	4.119	0.814	0.814	DCBLD2	Hs_DCBLD2	K.AGKPGLPAPDELVYQVPQSTQEVSGAGR.D	5071000	61.5	0	0	0	0	0	0
12140	3	DCBLD2	-0.6	2.456	0.727	0.727	DCBLD2	Hs_DCBLD2	R.EPGVEQDKIFQGNKDYHQDVR.N	0	65.1	0	0	0	0	0	0
12157	3	DCBLD2	-0.51	3.661	0.869	0.869	DCBLD2	Hs_DCBLD2	R.EPGVEQDKIFQGNKDYHQDVR.N	1816000	65.1	0	0	0	0	0	0
18165	5	DCBLD2	0.22	3.547	0.808	0.808	DCBLD2	Hs_DCBLD2	E.VYHAYAEPLPITGPEYATPIIM*DM*SGHPTTSVGQPSTSTFK.A	4763000	69.2	0	0	0	0	0	0
16762	2	DCBLD2	-1.73	2.969	0.786	0.786	DCBLD2	Hs_DCBLD2	R.LKKPGPPWAAFATDE.Y	1651000	73.9	0	0	0	0	0	0
16977	2	DCBLD2	-0.88	2.285	0.843	0.843	DCBLD2	Hs_DCBLD2	R.LKKPGPPWAAFATDE.Y	6088000	73.9	0	0	0	0	0	0
17193	2	DCBLD2	0.08	2.94	0.846	0.846	DCBLD2	Hs_DCBLD2	R.LKKPGPPWAAFATDE.Y	8360000	73.9	0	0	0	0	0	0
19045	3	DCBLD2	-0.1	2.622	0.816	0.816	DCBLD2	Hs_DCBLD2	K.PGLPAPDELVYQVPQSTQE.V	270300	74	0	0	0	0	0	0
19258	3	DCBLD2	-0.32	2.336	0.759	0.759	DCBLD2	Hs_DCBLD2	K.PGLPAPDELVYQVPQSTQE.V	4233000	74	0	0	0	0	0	0
10468	3	DCBLD2	0.02	2.457	0.026	0.818	DCBLD2	Hs_DCBLD2	K.AVDHEETPVRYSS@SE.V	1607000	82	598	0	0	0	0	0
17650	4	DCBLD2	0.51	4.694	0.871	0.871	DCBLD2	Hs_DCBLD2	K.KITGIITTGSTMVEHNYYVSAYR.I	1170000	84.8	0	0	0	0	0	0
17947	4	DCBLD2	0.14	3.131	0.802	0.802	DCBLD2	Hs_DCBLD2	K.KITGIITTGSTMVEHNYYVSAYR.I	637100	84.8	0	0	0	0	0	0
10980	2	DCBLD2	-0.19	2.224	0.994	0.994	DCBLD2	Hs_DCBLD2	D.MSGHPTTSVGQPSTSTFK.A	863900	93.1	0	0	0	0	0	0
17204	2	DCBLD2	-0.6	2.523	0.81	0.81	DCBLD2	Hs_DCBLD2	E.DLAANDILDYK.D	1439000	94.8	0	0	0	0	0	0
19333	3	DCBLD2	-0.16	2.502	0.846	0.846	DCBLD2	Hs_DCBLD2	K.MELLGC^QFIPK.G	3913000	99.5	0	0	0	0	0	0
17981	3	DCBLD2	0.6	3.922	0.726	0.726	DCBLD2	Hs_DCBLD2	K.ITGIITTGSTMVEHNYYVSAYR.I	693300	100.3	0	0	0	0	0	0
18188	3	DCBLD2	-1.03	4.747	0.776	0.776	DCBLD2	Hs_DCBLD2	K.ITGIITTGSTMVEHNYYVSAYR.I	2713000	100.3	0	0	0	0	0	0
18204	3	DCBLD2	-0.96	3.909	0.71	0.71	DCBLD2	Hs_DCBLD2	K.ITGIITTGSTMVEHNYYVSAYR.I	0	100.3	0	0	0	0	0	0
18393	3	DCBLD2	-0.02	3.968	0.782	0.782	DCBLD2	Hs_DCBLD2	K.ITGIITTGSTMVEHNYYVSAYR.I	755400	100.3	0	0	0	0	0	0
15943	3	DCBLD2	-0.19	2.454	0.545	0.545	DCBLD2	Hs_DCBLD2	E.AGYADLDPYNSPGQE.V	4222000	110.7	0	0	0	0	0	0
11925	2	DCBLD2	0.14	2.059	0.807	0.807	DCBLD2	Hs_DCBLD2	R.EPGVEQDKIFQGNK.D	1114000	117.2	0	0	0	0	0	0
10067	5	DCBLD2	-1.63	2.96	0.849	0.849	DCBLD2	Hs_DCBLD2	E.QDKIFQGNKDYHQDVR.N	9091000	119.7	0	0	0	0	0	0
19764	4	DCBLD2	-0.33	4.293	0.804	0.804	DCBLD2	Hs_DCBLD2	R.IKFGDFDIEDSDSC^HFNYLR.I	2729000	121.6	0	0	0	0	0	0
15557	2	DCBLD2	0.49	3.063	0.887	0.887	DCBLD2	Hs_DCBLD2	K.KTEGTYDLPYWDR.A	957900	122.8	0	0	0	0	0	0
14747	5	DCBLD2	-0.33	4.276	0.641	0.641	DCBLD2	Hs_DCBLD2	K.WTVYREPGVEQDKIFQGNKDYHQDVR.N	1991000	126.3	0	0	0	0	0	0
14959	5	DCBLD2	-0.18	4.684	0.85	0.85	DCBLD2	Hs_DCBLD2	K.WTVYREPGVEQDKIFQGNKDYHQDVR.N	5906000	126.3	0	0	0	0	0	0
21072	3	DCBLD2	0.1	2.298	0.962	0.962	DCBLD2	Hs_DCBLD2	R.EVTTVLQADSAEYAQPLVGGIVGTLHQR.S	63647.7	128.4	0	0	0	0	0	0
21251	3	DCBLD2	1.2	2.256	0.884	0.884	DCBLD2	Hs_DCBLD2	R.EVTTVLQADSAEYAQPLVGGIVGTLHQR.S	244400	128.4	0	0	0	0	0	0
16605	3	DCBLD2	-1.02	4.889	0.849	0.849	DCBLD2	Hs_DCBLD2	E.EDLAANDILDYKDDDDKV.-	3289000	131.5	0	0	0	0	0	0
16324	3	DCBLD2	-1.42	4.694	0.731	0.731	DCBLD2	Hs_DCBLD2	K.ITGIITTGSTM*VEHNYYVSAYR.I	8828000	133.8	0	0	0	0	0	0
16615	3	DCBLD2	-0.94	3.824	0.707	0.707	DCBLD2	Hs_DCBLD2	K.ITGIITTGSTM*VEHNYYVSAYR.I	0	133.8	0	0	0	0	0	0
18450	3	DCBLD2	-0.44	4.276	0.861	0.861	DCBLD2	Hs_DCBLD2	K.FGDFDIEDSDSC^HFNYLR.I	936300	136.9	0	0	0	0	0	0
18645	3	DCBLD2	-0.48	3.82	0.838	0.838	DCBLD2	Hs_DCBLD2	K.FGDFDIEDSDSC^HFNYLR.I	2307000	136.9	0	0	0	0	0	0
18856	3	DCBLD2	0.9	4.889	0.861	0.861	DCBLD2	Hs_DCBLD2	K.FGDFDIEDSDSC^HFNYLR.I	3666000	136.9	0	0	0	0	0	0
15805	4	DCBLD2	-0.56	3.893	0.909	0.909	DCBLD2	Hs_DCBLD2	K.KITGIITTGSTM*VEHNYYVSAYR.I	0	142.8	0	0	0	0	0	0
16014	4	DCBLD2	-0.65	4.33	0.905	0.905	DCBLD2	Hs_DCBLD2	K.KITGIITTGSTM*VEHNYYVSAYR.I	12460000	142.8	0	0	0	0	0	0
16223	4	DCBLD2	-0.15	3.524	0.833	0.833	DCBLD2	Hs_DCBLD2	K.KITGIITTGSTM*VEHNYYVSAYR.I	1141000	142.8	0	0	0	0	0	0
12955	2	DCBLD2	-1.02	2.737	0.838	0.838	DCBLD2	Hs_DCBLD2	E.DSDSC^HFNYLR.I	1831000	144.1	0	0	0	0	0	0
15181	3	DCBLD2	0.21	4.148	0.707	0.707	DCBLD2	Hs_DCBLD2	K.WTVYREPGVEQDKIFQGNK.D	5707000	146.5	0	0	0	0	0	0
14508	4	DCBLD2	-1.25	2.443	0.818	0.818	DCBLD2	Hs_DCBLD2	K.KKTEGTYDLPYWDR.A	8323000	147.4	0	0	0	0	0	0
18158	3	DCBLD2	-1.14	2.316	0.961	0.961	DCBLD2	Hs_DCBLD2	R.NNFLPPIIAR.F	13470000	147.9	0	0	0	0	0	0
9170	3	DCBLD2	-1.16	2.596	0.657	0.657	DCBLD2	Hs_DCBLD2	R.TDSC^SSAQAQYDTPK.A	3814000	151.1	0	0	0	0	0	0
9853	3	DCBLD2	-0.93	2.474	0.049	0.649	DCBLD2	Hs_DCBLD2	R.TDS@C^SSAQAQYDTPK.A	1681000	152.8	726	0	0	0	0	0
20326	2	DCBLD2	-0.6	2.564	0.698	0.698	DCBLD2	Hs_DCBLD2	K.PGPPWAAFATDE.Y	1670000	164.1	0	0	0	0	0	0
20530	2	DCBLD2	-0.3	2.682	0.664	0.664	DCBLD2	Hs_DCBLD2	K.PGPPWAAFATDE.Y	5143000	164.1	0	0	0	0	0	0
20729	2	DCBLD2	-0.3	2.386	0.868	0.868	DCBLD2	Hs_DCBLD2	K.PGPPWAAFATDE.Y	498900	164.1	0	0	0	0	0	0
19729	3	DCBLD2	-0.36	2.569	0.81	0.81	DCBLD2	Hs_DCBLD2	E.VYHAYAEPLPITGPEYATPIIM*D.M	780100	168.7	0	0	0	0	0	0
14475	3	DCBLD2	-1.12	2.931	0.923	0.923	DCBLD2	Hs_DCBLD2	K.KKTEGTYDLPYWDR.A	3261000	171.4	0	0	0	0	0	0
14693	3	DCBLD2	-0.55	2.671	0.774	0.774	DCBLD2	Hs_DCBLD2	K.KKTEGTYDLPYWDR.A	630900	171.4	0	0	0	0	0	0
19005	4	DCBLD2	1.75	5.044	0.05	0.807	DCBLD2	Hs_DCBLD2	E.VYHAYAEPLPITGPEYATPIIMDM*SGHPTTSVGQPSTSTFK.A	9133000	172.4	0	0	0	0	0	0
19210	4	DCBLD2	0.04	5.011	0.026	0.849	DCBLD2	Hs_DCBLD2	E.VYHAYAEPLPITGPEYATPIIMDM*SGHPTTSVGQPSTSTFK.A	1799000	172.4	0	0	0	0	0	0
19632	4	DCBLD2	0	2.669	0	0.781	DCBLD2	Hs_DCBLD2	E.VYHAYAEPLPITGPEYATPIIM*DMSGHPTTSVGQPSTSTFK.A	188400	172.4	0	0	0	0	0	0
19845	4	DCBLD2	1.51	4.8	0.001	0.86	DCBLD2	Hs_DCBLD2	E.VYHAYAEPLPITGPEYATPIIMDM*SGHPTTSVGQPSTSTFK.A	6294000	172.4	0	0	0	0	0	0
20050	4	DCBLD2	0.27	4.413	0.008	0.837	DCBLD2	Hs_DCBLD2	E.VYHAYAEPLPITGPEYATPIIM*DMSGHPTTSVGQPSTSTFK.A	3466000	172.4	0	0	0	0	0	0
20250	4	DCBLD2	1.14	3.112	0.021	0.801	DCBLD2	Hs_DCBLD2	E.VYHAYAEPLPITGPEYATPIIMDM*SGHPTTSVGQPSTSTFK.A	394100	172.4	0	0	0	0	0	0
20443	4	DCBLD2	1	2.55	0	0.773	DCBLD2	Hs_DCBLD2	E.VYHAYAEPLPITGPEYATPIIM*DMSGHPTTSVGQPSTSTFK.A	322300	172.4	0	0	0	0	0	0
14453	2	DCBLD2	-1.18	2.534	0.828	0.828	DCBLD2	Hs_DCBLD2	K.WTVYREPGVE.Q	13050000	184.2	0	0	0	0	0	0
16884	3	DCBLD2	-1.77	2.311	0.792	0.792	DCBLD2	Hs_DCBLD2	K.TEGTYDLPYWDR.A	967300	196.5	0	0	0	0	0	0
9342	2	DCBLD2	-0.26	2.672	0.915	0.915	DCBLD2	Hs_DCBLD2	K.IFQGNKDYHQDVR.N	1183000	196.6	0	0	0	0	0	0
17478	3	DCBLD2	-0.61	3.954	0.922	0.922	DCBLD2	Hs_DCBLD2	E.YATPIIMDMSGHPTTSVGQPSTSTFK.A	44910000	209.5	0	0	0	0	0	0
17681	3	DCBLD2	0.82	3.762	0.885	0.885	DCBLD2	Hs_DCBLD2	E.YATPIIMDMSGHPTTSVGQPSTSTFK.A	3596000	209.5	0	0	0	0	0	0
17898	3	DCBLD2	0.06	2.942	0.802	0.802	DCBLD2	Hs_DCBLD2	E.YATPIIMDMSGHPTTSVGQPSTSTFK.A	1390000	209.5	0	0	0	0	0	0
18117	3	DCBLD2	0.08	2.772	0.848	0.848	DCBLD2	Hs_DCBLD2	E.YATPIIMDMSGHPTTSVGQPSTSTFK.A	917300	209.5	0	0	0	0	0	0
16215	3	DCBLD2	-0.35	3.656	0.832	0.832	DCBLD2	Hs_DCBLD2	E.DLAANDILDYKDDDDKV.-	2868000	212.8	0	0	0	0	0	0
17935	4	DCBLD2	0.06	2.904	0.822	0.822	DCBLD2	Hs_DCBLD2	E.VYHAYAEPLPITGPEYATPIIM*DM*SGHPTTSVGQPSTSTFK.A	178000	252.9	0	0	0	0	0	0
18148	4	DCBLD2	1.31	4.074	0.824	0.824	DCBLD2	Hs_DCBLD2	E.VYHAYAEPLPITGPEYATPIIM*DM*SGHPTTSVGQPSTSTFK.A	25820000	252.9	0	0	0	0	0	0
12710	2	DCBLD2	-0.57	3.627	0.75	0.75	DCBLD2	Hs_DCBLD2	K.WTVYREPGVEQDK.I	1328000	257.2	0	0	0	0	0	0
12930	2	DCBLD2	-0.37	2.226	0.651	0.651	DCBLD2	Hs_DCBLD2	K.WTVYREPGVEQDK.I	990700	257.2	0	0	0	0	0	0
10335	2	DCBLD2	-1.42	2.045	0.856	0.856	DCBLD2	Hs_DCBLD2	K.AGKPGLPAPDE.L	2201000	266.2	0	0	0	0	0	0
10536	2	DCBLD2	-0.5	2.015	0.854	0.854	DCBLD2	Hs_DCBLD2	K.AGKPGLPAPDE.L	17170000	266.2	0	0	0	0	0	0
18415	3	DCBLD2	-0.08	3.957	0.874	0.874	DCBLD2	Hs_DCBLD2	K.LISEEDLAANDILDYKDDDDKV.-	1180000	277	0	0	0	0	0	0
18619	3	DCBLD2	-0.31	4.297	0.897	0.897	DCBLD2	Hs_DCBLD2	K.LISEEDLAANDILDYKDDDDKV.-	68830000	277	0	0	0	0	0	0
16786	2	DCBLD2	-1.45	3.621	0	0	DCBLD2	Hs_DCBLD2	E.YAQPLVGGIVGTLHQR.S	3055000	281.8	0	0	0	0	0	0
16986	2	DCBLD2	-0.84	3.362	0	0	DCBLD2	Hs_DCBLD2	E.YAQPLVGGIVGTLHQR.S	9138000	281.8	0	0	0	0	0	0
17057	2	DCBLD2	-0.48	2.045	0.948	0.948	DCBLD2	Hs_DCBLD2	R.GFLASYSVIDK.Q	9227000	298.3	0	0	0	0	0	0
14979	3	DCBLD2	0.33	3.594	0.849	0.849	DCBLD2	Hs_DCBLD2	R.STFKPEEGKEAGYADLDPYNSPGQE.V	1293000	305.9	0	0	0	0	0	0
16943	3	DCBLD2	0.1	3.804	0.951	0.951	DCBLD2	Hs_DCBLD2	K.AGKPGLPAPDELVYQVPQSTQEVSGAGR.D	2319000	312.8	0	0	0	0	0	0
17160	3	DCBLD2	0.82	2.608	0.906	0.906	DCBLD2	Hs_DCBLD2	K.AGKPGLPAPDELVYQVPQSTQEVSGAGR.D	35280000	312.8	0	0	0	0	0	0
12123	2	DCBLD2	-1.46	2.13	0.746	0.746	DCBLD2	Hs_DCBLD2	K.TSGC^YGTLGM*E.S	1249000	314	0	0	0	0	0	0
9744	2	DCBLD2	0.42	2.11	0.04	0.614	DCBLD2	Hs_DCBLD2	R.TDSC^SS@AQAQYDTPK.A	221600	336.5	727	26.992	0	0	0	0
9951	2	DCBLD2	0.41	2.041	0.04	0.664	DCBLD2	Hs_DCBLD2	R.TDS@C^SSAQAQYDTPK.A	49990000	336.5	724	0	0	0	0	0
12169	4	DCBLD2	-0.84	3.522	0.757	0.757	DCBLD2	Hs_DCBLD2	R.EPGVEQDKIFQGNKDYHQDVR.N	38200000	368.9	0	0	0	0	0	0
12387	4	DCBLD2	-1.91	2.854	0.813	0.813	DCBLD2	Hs_DCBLD2	R.EPGVEQDKIFQGNKDYHQDVR.N	1636000	368.9	0	0	0	0	0	0
15562	2	DCBLD2	-0.56	2.136	0.852	0.852	DCBLD2	Hs_DCBLD2	D.PQITASSVLE.W	1108000	375.2	0	0	0	0	0	0
19733	3	DCBLD2	0.49	2.533	0.681	0.856	DCBLD2	Hs_DCBLD2	K.LIS@EEDLAANDILDYKDDDDKV.-	541300	389.2	787	180.666	0	0	0	0
19942	3	DCBLD2	0.21	4.409	0.667	0.869	DCBLD2	Hs_DCBLD2	K.LIS@EEDLAANDILDYKDDDDKV.-	8059000	389.2	787	362.012	0	0	0	0
20148	3	DCBLD2	0.24	4.468	0.631	0.866	DCBLD2	Hs_DCBLD2	K.LIS@EEDLAANDILDYKDDDDKV.-	2807000	389.2	787	362.012	0	0	0	0
20337	3	DCBLD2	-1.24	2.443	0.395	0.822	DCBLD2	Hs_DCBLD2	K.LIS@EEDLAANDILDYKDDDDKV.-	501900	389.2	787	255.544	0	0	0	0
13749	2	DCBLD2	0.21	2.279	0.691	0.691	DCBLD2	Hs_DCBLD2	E.LVYQVPQSTQE.V	12190000	411.9	0	0	0	0	0	0
12139	5	DCBLD2	-0.84	4.208	0.696	0.696	DCBLD2	Hs_DCBLD2	R.EPGVEQDKIFQGNKDYHQDVR.N	2918000	449.9	0	0	0	0	0	0
12365	5	DCBLD2	-2.71	3.374	0.833	0.833	DCBLD2	Hs_DCBLD2	R.EPGVEQDKIFQGNKDYHQDVR.N	681700	449.9	0	0	0	0	0	0
17386	2	DCBLD2	0.24	2.653	0.807	0.807	DCBLD2	Hs_DCBLD2	K.AGKPGLPAPDELVYQVPQSTQE.V	31700000	457.9	0	0	0	0	0	0
17582	2	DCBLD2	0.52	2.746	0.851	0.851	DCBLD2	Hs_DCBLD2	K.AGKPGLPAPDELVYQVPQSTQE.V	19910000	457.9	0	0	0	0	0	0
16649	2	DCBLD2	-0.37	4.484	0.777	0.777	DCBLD2	Hs_DCBLD2	E.DLAANDILDYKDDDDKV.-	7450000	464.4	0	0	0	0	0	0
16862	2	DCBLD2	-0.96	4.103	0.766	0.766	DCBLD2	Hs_DCBLD2	E.DLAANDILDYKDDDDKV.-	125600000	464.4	0	0	0	0	0	0
17059	2	DCBLD2	-0.82	3.037	0.748	0.748	DCBLD2	Hs_DCBLD2	E.DLAANDILDYKDDDDKV.-	750300	464.4	0	0	0	0	0	0
10251	2	DCBLD2	-0.92	2.248	0.851	0.851	DCBLD2	Hs_DCBLD2	E.ISGTIPHGYR.D	2469000	471.1	0	0	0	0	0	0
10439	2	DCBLD2	-1.1	2.976	0.88	0.88	DCBLD2	Hs_DCBLD2	E.ISGTIPHGYR.D	23710000	471.1	0	0	0	0	0	0
16379	3	DCBLD2	-0.85	3.281	0.728	0.728	DCBLD2	Hs_DCBLD2	E.VYHAYAEPLPITGPE.Y	4984000	511.3	0	0	0	0	0	0
16581	3	DCBLD2	-0.77	3.218	0.779	0.779	DCBLD2	Hs_DCBLD2	E.VYHAYAEPLPITGPE.Y	9135000	511.3	0	0	0	0	0	0
15025	4	DCBLD2	0.46	3.218	0.794	0.794	DCBLD2	Hs_DCBLD2	R.ILYSDDGQKWTVYREPGVEQDK.I	51940000	529	0	0	0	0	0	0
17561	2	DCBLD2	-0.89	2.584	0.674	0.674	DCBLD2	Hs_DCBLD2	K.KPGPPWAAFATDE.Y	1884000	543.3	0	0	0	0	0	0
17780	2	DCBLD2	-0.69	3.051	0.626	0.626	DCBLD2	Hs_DCBLD2	K.KPGPPWAAFATDE.Y	4691000	543.3	0	0	0	0	0	0
17996	2	DCBLD2	-0.27	2.135	0.547	0.547	DCBLD2	Hs_DCBLD2	K.KPGPPWAAFATDE.Y	15930000	543.3	0	0	0	0	0	0
18195	2	DCBLD2	-0.98	2.385	0.644	0.644	DCBLD2	Hs_DCBLD2	K.KPGPPWAAFATDE.Y	29440000	543.3	0	0	0	0	0	0
18371	2	DCBLD2	-0.82	2.644	0.693	0.693	DCBLD2	Hs_DCBLD2	K.KPGPPWAAFATDE.Y	68070000	543.3	0	0	0	0	0	0
15159	4	DCBLD2	1.05	3.304	0.746	0.746	DCBLD2	Hs_DCBLD2	K.WTVYREPGVEQDKIFQGNK.D	4283000	550.2	0	0	0	0	0	0
15377	4	DCBLD2	-0.64	3.723	0.74	0.74	DCBLD2	Hs_DCBLD2	K.WTVYREPGVEQDKIFQGNK.D	1091000	550.2	0	0	0	0	0	0
15182	3	DCBLD2	-1.21	3.744	0.906	0.906	DCBLD2	Hs_DCBLD2	R.ILYSDDGQKWTVYR.E	2515000	550.8	0	0	0	0	0	0
10952	3	DCBLD2	-1.24	2.837	0.791	0.791	DCBLD2	Hs_DCBLD2	D.MSGHPTTSVGQPSTSTFK.A	1764000	561.1	0	0	0	0	0	0
15645	3	DCBLD2	0.01	3.253	0.089	0.815	DCBLD2	Hs_DCBLD2	E.YATPIIMDM*SGHPTTSVGQPSTSTFK.A	524900	588.3	0	0	0	0	0	0
15860	3	DCBLD2	0.52	3.098	0.062	0.862	DCBLD2	Hs_DCBLD2	E.YATPIIMDM*SGHPTTSVGQPSTSTFK.A	15250000	588.3	0	0	0	0	0	0
16076	3	DCBLD2	-0.3	5.251	0.138	0.893	DCBLD2	Hs_DCBLD2	E.YATPIIM*DMSGHPTTSVGQPSTSTFK.A	8344000	588.3	0	0	0	0	0	0
16289	3	DCBLD2	0.47	3.386	0.021	0.852	DCBLD2	Hs_DCBLD2	E.YATPIIM*DMSGHPTTSVGQPSTSTFK.A	5583000	588.3	0	0	0	0	0	0
9105	2	DCBLD2	0.2	2.565	0.698	0.698	DCBLD2	Hs_DCBLD2	R.TDSC^SSAQAQYDTPK.A	624300	604.3	0	0	0	0	0	0
9322	2	DCBLD2	-0.93	2.246	0.826	0.826	DCBLD2	Hs_DCBLD2	R.TDSC^SSAQAQYDTPK.A	10710000	604.3	0	0	0	0	0	0
14397	3	DCBLD2	0.62	2.88	0.887	0.887	DCBLD2	Hs_DCBLD2	E.YATPIIM*DM*SGHPTTSVGQPSTSTFK.A	502100	633.3	0	0	0	0	0	0
14611	3	DCBLD2	0.05	2.74	0.886	0.886	DCBLD2	Hs_DCBLD2	E.YATPIIM*DM*SGHPTTSVGQPSTSTFK.A	13780000	633.3	0	0	0	0	0	0
12575	2	DCBLD2	-0.73	2.036	0.775	0.775	DCBLD2	Hs_DCBLD2	R.DGEC^DVFKE.I	1737000	657	0	0	0	0	0	0
16840	2	DCBLD2	0.39	2.541	0.778	0.778	DCBLD2	Hs_DCBLD2	E.GTYDLPYWDR.A	3983000	660.1	0	0	0	0	0	0
17039	2	DCBLD2	-0.53	2.062	0.926	0.926	DCBLD2	Hs_DCBLD2	E.GTYDLPYWDR.A	38690000	660.1	0	0	0	0	0	0
13934	2	DCBLD2	-1.29	2.669	0.87	0.87	DCBLD2	Hs_DCBLD2	K.KITGIITTGSTM*VE.H	7846000	714.1	0	0	0	0	0	0
14148	2	DCBLD2	-0.34	2.227	0.914	0.914	DCBLD2	Hs_DCBLD2	K.KITGIITTGSTM*VE.H	7613000	714.1	0	0	0	0	0	0
15203	2	DCBLD2	-0.53	2.736	0.706	0.706	DCBLD2	Hs_DCBLD2	K.ITGIITTGSTM*VE.H	3683000	779.6	0	0	0	0	0	0
12961	3	DCBLD2	-0.99	2.308	0.82	0.82	DCBLD2	Hs_DCBLD2	E.DSDSC^HFNYLR.I	11040000	885.6	0	0	0	0	0	0
16016	2	DCBLD2	-0.57	3.118	0.635	0.635	DCBLD2	Hs_DCBLD2	K.EAGYADLDPYNSPGQE.V	2291000	907.3	0	0	0	0	0	0
16234	2	DCBLD2	0.47	2.122	0.754	0.754	DCBLD2	Hs_DCBLD2	K.EAGYADLDPYNSPGQE.V	16000000	907.3	0	0	0	0	0	0
15571	3	DCBLD2	0.01	3.07	0.884	0.884	DCBLD2	Hs_DCBLD2	K.KTEGTYDLPYWDR.A	15830000	920.3	0	0	0	0	0	0
15672	2	DCBLD2	-0.19	2.477	0.922	0.922	DCBLD2	Hs_DCBLD2	K.KITGIITTGSTMVE.H	3442000	1051	0	0	0	0	0	0
15884	2	DCBLD2	-0.34	2.385	0.929	0.929	DCBLD2	Hs_DCBLD2	K.KITGIITTGSTMVE.H	11690000	1051	0	0	0	0	0	0
18307	2	DCBLD2	0.02	3.187	0.996	0.996	DCBLD2	Hs_DCBLD2	K.ATGNQPPPLVGTYNTLLSR.T	6346000	1089.8	0	0	0	0	0	0
18518	2	DCBLD2	0.12	3.622	0	0	DCBLD2	Hs_DCBLD2	K.ATGNQPPPLVGTYNTLLSR.T	120000000	1089.8	0	0	0	0	0	0
18712	2	DCBLD2	0.55	3.531	0	0	DCBLD2	Hs_DCBLD2	K.ATGNQPPPLVGTYNTLLSR.T	22100000	1089.8	0	0	0	0	0	0
10538	2	DCBLD2	-0.8	2.046	0.866	0.866	DCBLD2	Hs_DCBLD2	E.HNYYVSAYR.I	24820000	1115.6	0	0	0	0	0	0
19443	2	DCBLD2	0.26	2.143	0.819	0.819	DCBLD2	Hs_DCBLD2	K.MELLGC^QFIPK.G	8103000	1151.3	0	0	0	0	0	0
9317	3	DCBLD2	-0.92	2.514	0.837	0.837	DCBLD2	Hs_DCBLD2	K.IFQGNKDYHQDVR.N	2350000	1343.5	0	0	0	0	0	0
9523	3	DCBLD2	-0.86	2.774	0.846	0.846	DCBLD2	Hs_DCBLD2	K.IFQGNKDYHQDVR.N	6286000	1343.5	0	0	0	0	0	0
10091	3	DCBLD2	-1.32	2.884	0.872	0.872	DCBLD2	Hs_DCBLD2	R.YSSSEVNHLSPR.E	4767000	1381.9	0	0	0	0	0	0
17153	3	DCBLD2	-0.02	3.237	0.839	0.839	DCBLD2	Hs_DCBLD2	K.AGKPGLPAPDELVYQVPQSTQE.V	1431000	1396.8	0	0	0	0	0	0
17364	3	DCBLD2	1.61	3.206	0.834	0.834	DCBLD2	Hs_DCBLD2	K.AGKPGLPAPDELVYQVPQSTQE.V	102900000	1396.8	0	0	0	0	0	0
17557	3	DCBLD2	2.34	2.28	0.798	0.798	DCBLD2	Hs_DCBLD2	K.AGKPGLPAPDELVYQVPQSTQE.V	212200000	1396.8	0	0	0	0	0	0
15875	2	DCBLD2	0.12	2.738	0.689	0.689	DCBLD2	Hs_DCBLD2	E.AGYADLDPYNSPGQE.V	1480000	1407.7	0	0	0	0	0	0
16086	2	DCBLD2	0.33	2.249	0.639	0.639	DCBLD2	Hs_DCBLD2	E.AGYADLDPYNSPGQE.V	148700000	1407.7	0	0	0	0	0	0
7367	2	DCBLD2	-0.54	2.307	0.949	0.949	DCBLD2	Hs_DCBLD2	K.AVDHEETPVR.Y	42880000	1677.9	0	0	0	0	0	0
16401	2	DCBLD2	0.74	2.842	0.846	0.846	DCBLD2	Hs_DCBLD2	E.VYHAYAEPLPITGPE.Y	100100000	1785	0	0	0	0	0	0
16603	2	DCBLD2	0.1	2.828	0.86	0.86	DCBLD2	Hs_DCBLD2	E.VYHAYAEPLPITGPE.Y	13210000	1785	0	0	0	0	0	0
16857	2	DCBLD2	-1.68	3.45	0.888	0.888	DCBLD2	Hs_DCBLD2	K.TEGTYDLPYWDR.A	3759000	1830.6	0	0	0	0	0	0
17056	2	DCBLD2	0.52	3.044	0.945	0.945	DCBLD2	Hs_DCBLD2	K.TEGTYDLPYWDR.A	213300000	1830.6	0	0	0	0	0	0
17273	2	DCBLD2	0.4	3.081	0.91	0.91	DCBLD2	Hs_DCBLD2	K.TEGTYDLPYWDR.A	4032000	1830.6	0	0	0	0	0	0
17479	2	DCBLD2	0.27	2.539	0.876	0.876	DCBLD2	Hs_DCBLD2	K.TEGTYDLPYWDR.A	1370000	1830.6	0	0	0	0	0	0
18349	3	DCBLD2	-0.21	3.29	0.789	0.789	DCBLD2	Hs_DCBLD2	K.ATGNQPPPLVGTYNTLLSR.T	27980000	2205.5	0	0	0	0	0	0
18560	3	DCBLD2	2.32	4.394	0.818	0.818	DCBLD2	Hs_DCBLD2	K.ATGNQPPPLVGTYNTLLSR.T	520900000	2205.5	0	0	0	0	0	0
18756	3	DCBLD2	0.89	3.91	0.869	0.869	DCBLD2	Hs_DCBLD2	K.ATGNQPPPLVGTYNTLLSR.T	10230000	2205.5	0	0	0	0	0	0
16838	3	DCBLD2	0.21	2.661	0.751	0.751	DCBLD2	Hs_DCBLD2	E.DLAANDILDYKDDDDKV.-	516900000	2684.3	0	0	0	0	0	0
17069	3	DCBLD2	-0.35	3.435	0.77	0.77	DCBLD2	Hs_DCBLD2	E.DLAANDILDYKDDDDKV.-	3974000	2684.3	0	0	0	0	0	0
9530	4	DCBLD2	-0.62	2.529	0.823	0.823	DCBLD2	Hs_DCBLD2	K.IFQGNKDYHQDVR.N	22690000	2897.5	0	0	0	0	0	0
16763	3	DCBLD2	-0.06	4.171	0.921	0.921	DCBLD2	Hs_DCBLD2	E.YAQPLVGGIVGTLHQR.S	1359000	3107.4	0	0	0	0	0	0
16964	3	DCBLD2	-0.2	3.34	0	0	DCBLD2	Hs_DCBLD2	E.YAQPLVGGIVGTLHQR.S	213200000	3107.4	0	0	0	0	0	0
17183	3	DCBLD2	-0.5	4.261	0.916	0.916	DCBLD2	Hs_DCBLD2	E.YAQPLVGGIVGTLHQR.S	8537000	3107.4	0	0	0	0	0	0
17398	3	DCBLD2	-0.61	4.014	0.953	0.953	DCBLD2	Hs_DCBLD2	E.YAQPLVGGIVGTLHQR.S	1854000	3107.4	0	0	0	0	0	0
17814	3	DCBLD2	-1	3.12	0.934	0.934	DCBLD2	Hs_DCBLD2	E.YAQPLVGGIVGTLHQR.S	1327000	3107.4	0	0	0	0	0	0
18089	3	DCBLD2	0.22	2.941	0	0	DCBLD2	Hs_DCBLD2	E.YAQPLVGGIVGTLHQR.S	399400	3107.4	0	0	0	0	0	0
7177	3	DCBLD2	0.72	2.308	0.648	0.648	DCBLD2	Hs_DCBLD2	K.AVDHEETPVR.Y	6764000	4529.3	0	0	0	0	0	0
7366	3	DCBLD2	0.56	2.241	0.77	0.77	DCBLD2	Hs_DCBLD2	K.AVDHEETPVR.Y	169400000	4529.3	0	0	0	0	0	0

## Sheet: Table S2
Table S2. DCBLD1 and DCBLD2 peptides from SILAC experiments. DCBLD family members were expressed in 293 cells alone (light SILAC) and with Fyn or Abl (heavy SILAC). DCBLD proteins were immunoprecipitated (α-FLAG) and subjected to SDS-PAGE and Coomassie staining (Figure 2, Figure S1). DCBLD1 and DCBLD2 were excised and subjected to a tryptic digest prior to LC-MS/MS analysis. SEQUEST searches of t…									Trial 1 (DCBLD1 ± ABL)	Trial 1 (DCBLD2 ± FYN)	Trial 1 (DCBLD2 ± ABL)	Trial 2 (DCBLD1 ± ABL)	Trial 2 (DCBLD2 ± FYN)	Trial 2 (DCBLD2 ± ABL)	Trial 3 (DCBLD1 ± ABL)	Trial 3 (DCBLD2 ± FYN)	Trial 3 (DCBLD2 ± ABL)
z	Trial/Gel %	Conditions	PPM	XCorr	DeltaCorr	Peptide	Log2 H/L Max	Sum S:N
3	T1/10%	DCBLD1 ± ABL	0.37	3.663	0.713	K.AAIHAGIIADELGGQISVLQR$.K	-2.3332	66.7
3	T1/10%	DCBLD1 ± ABL	1.51	2.806	0.657	K.AAIHAGIIADELGGQISVLQR.K	-2.3332	66.7
4	T1/10%	DCBLD1 ± ABL	0.47	2.483	0.004	K.AVSALATESGHPDSQK~PPTHPGTSDSY@SAPR$.D	3.7016	25.5
4	T1/10%	DCBLD1 ± ABL	0.82	2.805	0.016	K.AVSALATESGHPDSQK~PPTHPGTSDSY@SAPR$.D	3.7016	25.5
4	T1/10%	DCBLD1 ± ABL	-0.11	3.299	0.514	K.AVSALATESGHPDSQK~PPTHPGTSDSYSAPR$.D	-4.2047	201.9
5	T1/10%	DCBLD1 ± ABL	-0.73	3.469	0.417	K.AVSALATESGHPDSQK~PPTHPGTSDSYSAPR$.D	-4.0628	323.8
5	T1/10%	DCBLD1 ± ABL	0.6	3.671	0.477	K.AVSALATESGHPDSQKPPTHPGTSDSYSAPR.D	-5.4633	34.2
4	T1/10%	DCBLD1 ± ABL	0.95	3.508	0.5	K.AVSALATESGHPDSQKPPTHPGTSDSYSAPR.D	-7.9536	190.2
4	T1/10%	DCBLD1 ± ABL	0.04	4.344	0.635	K.AVSALATESGHPDSQKPPTHPGTSDSYSAPR.D	-4.2047	201.9
2	T1/10%	DCBLD1 ± ABL	0.23	2.199	0.721	K.GSPYGSAEAQK.T	-0.4925	44.6
4	T1/10%	DCBLD1 ± ABL	0.76	4.31	0.018	K.HSLSSGGFS@PVAGVGAQDGDYQRPHSAQPADR.G	-4.9412	128.3
4	T1/10%	DCBLD1 ± ABL	0.43	3.463	0.364	K.HSLSSGGFSPVAGVGAQDGDYQR$PHSAQPADR$.G	-4.1843	81.4
4	T1/10%	DCBLD1 ± ABL	0.81	4.391	0.502	K.HSLSSGGFSPVAGVGAQDGDYQR$PHSAQPADR$.G	-4.1843	81.4
4	T1/10%	DCBLD1 ± ABL	0.13	5.916	0.609	K.HSLSSGGFSPVAGVGAQDGDYQRPHSAQPADR.G	-4.3152	22.5
5	T1/10%	DCBLD1 ± ABL	0.42	3.71	0.335	K.HSLSSGGFSPVAGVGAQDGDYQRPHSAQPADR.G	-6.0559	76
2	T1/10%	DCBLD1 ± ABL	-0.52	2.938	0.68	K.KGSPYGSAEAQK.T	-1.8455	99
3	T1/10%	DCBLD1 ± ABL	-0.83	2.287	0.57	K.KGSPYGSAEAQK.T	-1.5986	179.7
2	T1/10%	DCBLD1 ± ABL	1.28	2.174	0.462	K.TSQSTSVSTK.K	-2.051	247.7
2	T1/10%	DCBLD1 ± ABL	0.98	2.441	0.424	K.TSQSTSVSTK.K	-2.051	247.7
2	T1/10%	DCBLD1 ± ABL	1.15	2.375	0.354	K.TSQSTSVSTK.K	-2.051	247.7
2	T1/10%	DCBLD1 ± ABL	1.25	2.289	0.423	K.TSQSTSVSTK.K	-2.051	247.7
3	T1/10%	DCBLD1 ± ABL	0.77	4.925	0.628	K.VFQGNSNFR$DPVQNNFIPPIVAR$.Y	-2.5634	539.6
3	T1/10%	DCBLD1 ± ABL	1.75	2.689	0.59	K.VFQGNSNFRDPVQNNFIPPIVAR.Y	2.1583	20.8
3	T1/10%	DCBLD1 ± ABL	1.95	3.606	0.619	K.VFQGNSNFRDPVQNNFIPPIVAR.Y	-2.5634	539.6
3	T1/10%	DCBLD1 ± ABL	0.95	5.84	0.718	K.VFQGNSNFRDPVQNNFIPPIVAR.Y	-2.5634	539.6
4	T1/10%	DCBLD1 ± ABL	1.49	3.534	0.52	R.AGRHEYALPLAPPEPEYATPIVER.H	-3.5428	41.4
4	T1/10%	DCBLD1 ± ABL	-0.29	2.568	0.109	R.AHTFSAQSGY@R$VPGPQPGHK~.H	2.3585	46.7
3	T1/10%	DCBLD1 ± ABL	0.4	2.226	0.477	R.AHTFSAQSGYR.V	-3.5008	483.6
2	T1/10%	DCBLD1 ± ABL	-0.43	2.042	0.788	R.DGSLSDK~R$.F	-2.1328	176.8
2	T1/10%	DCBLD1 ± ABL	1.29	2.036	0.764	R.DGSLSDKR.F	-2.1328	176.8
2	T1/10%	DCBLD1 ± ABL	0.72	2.104	0.76	R.DGSLSDKR.F	-2.1328	176.8
2	T1/10%	DCBLD1 ± ABL	1.13	3.198	0.711	R.DPVQNNFIPPIVAR$.Y	-2.4405	183.6
2	T1/10%	DCBLD1 ± ABL	2.31	2.768	0.713	R.DPVQNNFIPPIVAR.Y	-2.4405	183.6
2	T1/10%	DCBLD1 ± ABL	0.44	3.729	0.832	R.DVAGDISGNMVDGYR.D	-2.2525	70.6
3	T1/10%	DCBLD1 ± ABL	-0.19	2.331	0.613	R.FESGSHISGR$.G	5.8462	67.8
3	T1/10%	DCBLD1 ± ABL	-0.02	2.589	0.534	R.FESGSHISGR$.G	5.0528	91.5
2	T1/10%	DCBLD1 ± ABL	-0.07	2.063	0.592	R.FESGSHISGR.G	-1.877	178.9
3	T1/10%	DCBLD1 ± ABL	0.32	3.54	0.623	R.HEYALPLAPPEPEYATPIVER$.H	-4.9705	648.4
3	T1/10%	DCBLD1 ± ABL	2.02	3.893	0.706	R.HEYALPLAPPEPEYATPIVER.H	-4.9705	648.4
3	T1/10%	DCBLD1 ± ABL	0.18	3.641	0.155	R.HQS@AEFTISYDNEKEMTQK.L	-1.6138	30.8
3	T1/10%	DCBLD1 ± ABL	0.29	4.446	0.686	R.HQSAEFTISYDNEKEMTQK.L	-1.487	36.1
3	T1/10%	DCBLD1 ± ABL	0.32	4.419	0.629	R.LQDQGPSWASGDSSNNHKPR.E	-1.9313	36.9
4	T1/10%	DCBLD1 ± ABL	0.29	3.362	0.637	R.LQDQGPSWASGDSSNNHKPR.E	-2.3818	219.9
2	T1/10%	DCBLD1 ± ABL	0.26	2.157	0.474	R.SLSFEPDGQIR$.A	-0.0873	184.8
2	T1/10%	DCBLD1 ± ABL	0.4	2.376	0.457	R.SLSFEPDGQIR$.A	-2.3252	848.1
2	T1/10%	DCBLD1 ± ABL	0.1	2.479	0.471	R.SLSFEPDGQIR$.A	-2.3252	848.1
2	T1/10%	DCBLD1 ± ABL	-0.42	2.123	0.773	R.SLSFEPDGQIR.A	-2.0633	62.5
2	T1/10%	DCBLD1 ± ABL	0.34	2.253	0.716	R.SLSFEPDGQIR.A	-1.0866	80.7
2	T1/10%	DCBLD1 ± ABL	-0.01	2.396	0.76	R.SLSFEPDGQIR.A	-2.3252	848.1
2	T1/10%	DCBLD1 ± ABL	0.35	2.462	0.849	R.SLSFEPDGQIR.A	-2.3252	848.1
2	T1/10%	DCBLD1 ± ABL	-0.31	3.525	0.793	R.TTGSTQSNFNFYVK.S	-1.2687	23.9
2	T1/10%	DCBLD1 ± ABL	0.55	3.853	0.74	R.TTGSTQSNFNFYVK.S	-1.9843	229.8
2	T1/10%	DCBLD1 ± ABL	0.73	3.03	0.696	R.TTGSTQSNFNFYVK.S	-1.9843	229.8
2	T1/10%	DCBLD1 ± ABL	0.04	3.55	0.794	R.TTGSTQSNFNFYVK~.S	1.9367	22.2
2	T1/10%	DCBLD1 ± ABL	-3.02	2.944	0.626	R.TTGSTQSNFNFYVK~.S	-1.2687	23.9
2	T1/10%	DCBLD1 ± ABL	-0.04	2.4	0.701	R.TTGSTQSNFNFYVK~.S	-1.9843	229.8
2	T1/10%	DCBLD1 ± ABL	-0.67	2.263	0.457	R.TTGSTQSNFNFYVK~.S	-1.9843	229.8
2	T1/10%	DCBLD1 ± ABL	-1	2.338	0.72	R.YEGILANGVLSR$.D	-1.952	86.3
2	T1/10%	DCBLD1 ± ABL	1.06	2.502	0.666	R.YEGILANGVLSR.D	-1.952	86.3
3	T1/15%	DCBLD1 ± ABL	0.37	3.973	0.732	K.AAIHAGIIADELGGQISVLQR$.K	-2.4719	81.3
3	T1/15%	DCBLD1 ± ABL	1.11	4.954	0.699	K.AAIHAGIIADELGGQISVLQR.K	-2.4719	81.3
4	T1/15%	DCBLD1 ± ABL	1.16	3.942	0.027	K.AVSALATESGHPDSQK~PPTHPGTSDSY@SAPR$.D	2.9969	27.3
4	T1/15%	DCBLD1 ± ABL	-0.24	4.445	0.429	K.AVSALATESGHPDSQK~PPTHPGTSDSYSAPR$.D	-4.4832	169.5
5	T1/15%	DCBLD1 ± ABL	-2.19	3.791	0.381	K.AVSALATESGHPDSQK~PPTHPGTSDSYSAPR$.D	-4.0056	315
5	T1/15%	DCBLD1 ± ABL	0.71	2.947	0.387	K.AVSALATESGHPDSQKPPTHPGTSDSYSAPR.D	1.6996	20.9
4	T1/15%	DCBLD1 ± ABL	0.34	5.401	0.521	K.AVSALATESGHPDSQKPPTHPGTSDSYSAPR.D	-3.093	35.6
5	T1/15%	DCBLD1 ± ABL	0.47	3.251	0.482	K.AVSALATESGHPDSQKPPTHPGTSDSYSAPR.D	-3.6634	61.7
4	T1/15%	DCBLD1 ± ABL	0.57	5.024	0.523	K.AVSALATESGHPDSQKPPTHPGTSDSYSAPR.D	-4.4832	169.5
5	T1/15%	DCBLD1 ± ABL	0.95	2.647	0.305	K.AVSALATESGHPDSQKPPTHPGTSDSYSAPR.D	-4.0056	315
2	T1/15%	DCBLD1 ± ABL	-0.47	2.588	0.677	K.GSPYGSAEAQK.T	0.3103	57.8
2	T1/15%	DCBLD1 ± ABL	-0.35	2.313	0.662	K.GSPYGSAEAQK.T	-2.2622	432.2
4	T1/15%	DCBLD1 ± ABL	0.46	4.681	0.007	K.HSLS@SGGFSPVAGVGAQDGDYQRPHSAQPADR.G	-4.6356	36.7
4	T1/15%	DCBLD1 ± ABL	0.38	4.418	0.033	K.HSLSSGGFS@PVAGVGAQDGDYQRPHSAQPADR.G	-5.4338	53.6
5	T1/15%	DCBLD1 ± ABL	-2.49	4.003	0.457	K.HSLSSGGFSPVAGVGAQDGDYQR$PHSAQPADR$.G	-3.5942	130.9
5	T1/15%	DCBLD1 ± ABL	0.54	4.959	0.547	K.HSLSSGGFSPVAGVGAQDGDYQRPHSAQPADR.G	-5.1669	96.4
4	T1/15%	DCBLD1 ± ABL	0.08	6.854	0.6	K.HSLSSGGFSPVAGVGAQDGDYQRPHSAQPADR.G	-6.3952	101
4	T1/15%	DCBLD1 ± ABL	0.45	7.187	0.678	K.HSLSSGGFSPVAGVGAQDGDYQRPHSAQPADR.G	-4.3365	106.8
5	T1/15%	DCBLD1 ± ABL	-0.34	3.796	0.408	K.HSLSSGGFSPVAGVGAQDGDYQRPHSAQPADR.G	-7.0089	121.7
2	T1/15%	DCBLD1 ± ABL	0.14	3.722	0.717	K.KGSPYGSAEAQK.T	-2.3141	64.9
3	T1/15%	DCBLD1 ± ABL	-0.63	2.954	0.661	K.KGSPYGSAEAQK.T	-2.3443	253.7
3	T1/15%	DCBLD1 ± ABL	0.07	4.193	0.505	K.LDLITSDM*ADYQQPLM*IGTGTVTR$.K	-2.6824	92.9
3	T1/15%	DCBLD1 ± ABL	-3.66	4.686	0.542	K.LDLITSDM*ADYQQPLM*IGTGTVTR.K	-2.6824	92.9
3	T1/15%	DCBLD1 ± ABL	-0.35	3.195	0.396	K.LDLITSDM*ADYQQPLMIGTGTVTR.K	-1.5919	25.6
3	T1/15%	DCBLD1 ± ABL	1.53	3.407	0.51	K.LDLITSDMADYQQPLM*IGTGTVTR$.K	-2.4547	39.1
3	T1/15%	DCBLD1 ± ABL	2.41	3.262	0.482	K.LDLITSDMADYQQPLM*IGTGTVTR.K	-2.4547	39.1
2	T1/15%	DCBLD1 ± ABL	1.1	2.153	0.385	K.TSQSTSVSTK.K	0.4389	41.8
2	T1/15%	DCBLD1 ± ABL	2.54	2.481	0.392	K.TSQSTSVSTK.K	0.4389	41.8
2	T1/15%	DCBLD1 ± ABL	3.51	2.293	0.511	K.TSQSTSVSTK.K	0.4389	41.8
2	T1/15%	DCBLD1 ± ABL	-0.32	2.568	0.404	K.TSQSTSVSTK.K	-1.7642	225.4
2	T1/15%	DCBLD1 ± ABL	0.07	2.458	0.39	K.TSQSTSVSTK.K	-1.7642	225.4
2	T1/15%	DCBLD1 ± ABL	0.95	2.474	0.422	K.TSQSTSVSTK.K	-1.7642	225.4
2	T1/15%	DCBLD1 ± ABL	1.41	2.685	0.428	K.TSQSTSVSTK.K	-1.7642	225.4
2	T1/15%	DCBLD1 ± ABL	-1.31	2.214	0.502	K.TSQSTSVSTK~.K	-1.7642	225.4
2	T1/15%	DCBLD1 ± ABL	1.24	2.249	0.505	K.TSQSTSVSTK~.K	-1.7642	225.4
2	T1/15%	DCBLD1 ± ABL	1.69	2.244	0.496	K.TSQSTSVSTK~.K	-1.7642	225.4
3	T1/15%	DCBLD1 ± ABL	1.48	5.811	0.685	K.VFQGNSNFR$DPVQNNFIPPIVAR$.Y	-2.6344	324.2
3	T1/15%	DCBLD1 ± ABL	0.59	6.651	0.644	K.VFQGNSNFRDPVQNNFIPPIVAR.Y	-2.1806	33.3
4	T1/15%	DCBLD1 ± ABL	2.02	3.085	0.507	K.VFQGNSNFRDPVQNNFIPPIVAR.Y	0.1698	37
3	T1/15%	DCBLD1 ± ABL	3.05	5.749	0.705	K.VFQGNSNFRDPVQNNFIPPIVAR.Y	-2.6344	324.2
3	T1/15%	DCBLD1 ± ABL	0.34	2.346	0.55	R.AHTFSAQSGYR.V	-3.0503	38.8
2	T1/15%	DCBLD1 ± ABL	-0.24	2.065	0.743	R.AHTFSAQSGYR.V	-3.6262	97.3
2	T1/15%	DCBLD1 ± ABL	-0.17	2.05	0.727	R.DGSLSDKR.F	-1.9807	116.5
2	T1/15%	DCBLD1 ± ABL	0.59	2.074	0.768	R.DGSLSDKR.F	-1.9807	116.5
2	T1/15%	DCBLD1 ± ABL	1.76	2.246	0.824	R.DGSLSDKR.F	-1.9807	116.5
3	T1/15%	DCBLD1 ± ABL	1.05	2.307	0.719	R.DPVQNNFIPPIVAR$.Y	0.1138	37.2
2	T1/15%	DCBLD1 ± ABL	0.35	3.692	0.763	R.DPVQNNFIPPIVAR$.Y	-0.7063	75.1
3	T1/15%	DCBLD1 ± ABL	0.5	2.2	0.545	R.DPVQNNFIPPIVAR$.Y	-2.6089	316.4
2	T1/15%	DCBLD1 ± ABL	0.33	4.437	0.778	R.DPVQNNFIPPIVAR$.Y	-2.5987	362.7
2	T1/15%	DCBLD1 ± ABL	1.3	3.547	0.576	R.DPVQNNFIPPIVAR.Y	-2.346	26.7
2	T1/15%	DCBLD1 ± ABL	-0.36	4.126	0.653	R.DPVQNNFIPPIVAR.Y	-0.7063	75.1
3	T1/15%	DCBLD1 ± ABL	0.37	2.365	0.695	R.DPVQNNFIPPIVAR.Y	-2.6089	316.4
2	T1/15%	DCBLD1 ± ABL	0.55	4.428	0.668	R.DPVQNNFIPPIVAR.Y	-2.5987	362.7
2	T1/15%	DCBLD1 ± ABL	0.52	4.175	0.758	R.DVAGDISGNM*VDGYR$.D	-2.5194	149.2
2	T1/15%	DCBLD1 ± ABL	0.29	3.718	0.786	R.DVAGDISGNM*VDGYR.D	-2.5194	149.2
2	T1/15%	DCBLD1 ± ABL	0.47	2.949	0.729	R.DVAGDISGNMVDGYR.D	-1.9918	32.4
2	T1/15%	DCBLD1 ± ABL	0.16	2.816	0.394	R.EWLEIDLGEK.K	-1.2432	37.2
3	T1/15%	DCBLD1 ± ABL	0.33	2.298	0.702	R.FESGSHISGR$.G	5.2005	38.5
2	T1/15%	DCBLD1 ± ABL	-0.82	2.588	0.813	R.FESGSHISGR$.G	-2.3353	148.5
3	T1/15%	DCBLD1 ± ABL	-0.13	2.207	0.768	R.FESGSHISGR$.G	7.3471	243
3	T1/15%	DCBLD1 ± ABL	-0.07	4.345	0.617	R.HEYALPLAPPEPEYATPIVER$.H	-4.6848	350.1
3	T1/15%	DCBLD1 ± ABL	0.23	3.675	0.667	R.HEYALPLAPPEPEYATPIVER.H	-3.3798	22
3	T1/15%	DCBLD1 ± ABL	0.33	4.098	0.73	R.HEYALPLAPPEPEYATPIVER.H	-5.8466	23
3	T1/15%	DCBLD1 ± ABL	-0.17	3.221	0.604	R.HEYALPLAPPEPEYATPIVER.H	-4.541	40.2
3	T1/15%	DCBLD1 ± ABL	0.93	4.23	0.753	R.HEYALPLAPPEPEYATPIVER.H	-6.081	91.3
3	T1/15%	DCBLD1 ± ABL	0.57	3.819	0.732	R.HEYALPLAPPEPEYATPIVER.H	-4.6848	350.1
3	T1/15%	DCBLD1 ± ABL	0.39	5.103	0.06	R.HQS@AEFTISYDNEKEM*TQK.L	-2.0544	37.4
3	T1/15%	DCBLD1 ± ABL	0.74	3.026	0.478	R.HQSAEFTISYDNEK.E	-1.8514	33.9
3	T1/15%	DCBLD1 ± ABL	-0.51	2.611	0.548	R.HQSAEFTISYDNEK~.E	-1.8514	33.9
3	T1/15%	DCBLD1 ± ABL	0.25	5.837	0.67	R.HQSAEFTISYDNEK~EM*TQK~.L	-1.6811	30.7
3	T1/15%	DCBLD1 ± ABL	0.3	6.051	0.02	R.HQSAEFTISYDNEKEM*TQK.L	-1.6811	30.7
5	T1/15%	DCBLD1 ± ABL	0.8	3.642	0.438	R.KGSTFRPM*DTDAEEAGVSTDAGGHYDC^PQR.A	3.7438	34.7
3	T1/15%	DCBLD1 ± ABL	1.13	4.97	0.702	R.LQDQGPSWASGDSSNNHK~PR$.E	-1.6964	36.6
3	T1/15%	DCBLD1 ± ABL	-0.34	4.946	0.603	R.LQDQGPSWASGDSSNNHKPR.E	-4.3904	28.5
4	T1/15%	DCBLD1 ± ABL	-0.05	3.999	0.6	R.LQDQGPSWASGDSSNNHKPR.E	-1.7004	46.8
2	T1/15%	DCBLD1 ± ABL	2.58	2.471	0.425	R.SLSFEPDGQIR$.A	-0.0311	22.1
2	T1/15%	DCBLD1 ± ABL	-0.35	2.348	0.614	R.SLSFEPDGQIR$.A	-2.4975	161.8
2	T1/15%	DCBLD1 ± ABL	0.75	2.762	0.517	R.SLSFEPDGQIR$.A	0.1644	164.5
2	T1/15%	DCBLD1 ± ABL	-0.29	2.736	0.486	R.SLSFEPDGQIR$.A	-2.3416	896.4
2	T1/15%	DCBLD1 ± ABL	-0.11	2.24	0.722	R.SLSFEPDGQIR.A	-2.4975	161.8
2	T1/15%	DCBLD1 ± ABL	-1.34	2.144	0.731	R.SLSFEPDGQIR.A	0.1644	164.5
2	T1/15%	DCBLD1 ± ABL	-1.19	2.098	0.669	R.SLSFEPDGQIR.A	0.1644	164.5
2	T1/15%	DCBLD1 ± ABL	0.49	2.81	0.84	R.SLSFEPDGQIR.A	-2.3416	896.4
2	T1/15%	DCBLD1 ± ABL	0.35	3.648	0.775	R.TTGSTQSNFNFYVK.S	0.2824	28.3
2	T1/15%	DCBLD1 ± ABL	1.49	3.659	0.772	R.TTGSTQSNFNFYVK.S	0.2824	28.3
2	T1/15%	DCBLD1 ± ABL	0.44	4.184	0.788	R.TTGSTQSNFNFYVK.S	-2.0042	197.6
2	T1/15%	DCBLD1 ± ABL	0.93	3.913	0.788	R.TTGSTQSNFNFYVK~.S	0.2824	28.3
2	T1/15%	DCBLD1 ± ABL	0.59	4.075	0.767	R.TTGSTQSNFNFYVK~.S	-2.0042	197.6
3	T1/15%	DCBLD1 ± ABL	0.07	2.429	0.47	R.VVPQTWHQR$.I	0.0138	139.2
3	T1/15%	DCBLD1 ± ABL	-0.56	2.262	0.536	R.VVPQTWHQR$.I	-2.0046	1032.7
3	T1/15%	DCBLD1 ± ABL	0.17	2.216	0.661	R.VVPQTWHQR.I	-2.0046	1032.7
3	T1/15%	DCBLD1 ± ABL	-0.31	2.394	0.754	R.VVPQTWHQR.I	-2.0046	1032.7
2	T1/15%	DCBLD1 ± ABL	-0.05	2.8	0.554	R.YEGILANGVLSR$.D	-2.6495	185.8
2	T1/15%	DCBLD1 ± ABL	0.35	3.08	0.657	R.YEGILANGVLSR.D	-2.6495	185.8
3	T2/10%	DCBLD1 ± ABL	0.87	3.404	0.735	K.AAIHAGIIADELGGQISVLQR$.K	-2.2797	56.4
3	T2/10%	DCBLD1 ± ABL	-0.5	4.331	0.631	K.AAIHAGIIADELGGQISVLQR$.K	-2.9275	357
3	T2/10%	DCBLD1 ± ABL	1.03	3.64	0.769	K.AAIHAGIIADELGGQISVLQR.K	-2.2797	56.4
3	T2/10%	DCBLD1 ± ABL	1.17	4.177	0.751	K.AAIHAGIIADELGGQISVLQR.K	-7.4465	317.3
3	T2/10%	DCBLD1 ± ABL	0.73	5.553	0.766	K.AAIHAGIIADELGGQISVLQR.K	-2.9275	357
4	T2/10%	DCBLD1 ± ABL	1.84	3.016	0.092	K.AVSALATESGHPDS@QK~PPTHPGTSDSYSAPR$.D	4.1078	54.4
4	T2/10%	DCBLD1 ± ABL	1.64	4.479	0.026	K.AVSALATESGHPDSQK~PPTHPGTSDSY@SAPR$.D	2.7491	24.1
4	T2/10%	DCBLD1 ± ABL	0.1	4.614	0.012	K.AVSALATESGHPDSQK~PPTHPGTSDSY@SAPR$.D	4.1078	54.4
4	T2/10%	DCBLD1 ± ABL	-1.11	3.229	0.469	K.AVSALATESGHPDSQK~PPTHPGTSDSYSAPR$.D	-3.095	65.7
5	T2/10%	DCBLD1 ± ABL	0.27	2.716	0.458	K.AVSALATESGHPDSQK~PPTHPGTSDSYSAPR$.D	-2.8537	148.2
4	T2/10%	DCBLD1 ± ABL	-2.38	4.19	0.451	K.AVSALATESGHPDSQK~PPTHPGTSDSYSAPR$.D	-4.9036	302.6
4	T2/10%	DCBLD1 ± ABL	-2.14	2.887	0.483	K.AVSALATESGHPDSQK~PPTHPGTSDSYSAPR$.D	-4.9036	302.6
5	T2/10%	DCBLD1 ± ABL	-3.56	4.167	0.496	K.AVSALATESGHPDSQK~PPTHPGTSDSYSAPR$.D	-4.8767	650.6
5	T2/10%	DCBLD1 ± ABL	0.1	3.55	0.494	K.AVSALATESGHPDSQKPPTHPGTSDSYSAPR.D	-5.5146	33.6
5	T2/10%	DCBLD1 ± ABL	0.13	4.024	0.417	K.AVSALATESGHPDSQKPPTHPGTSDSYSAPR.D	-2.8724	34.7
4	T2/10%	DCBLD1 ± ABL	0.58	5.601	0.559	K.AVSALATESGHPDSQKPPTHPGTSDSYSAPR.D	-4.6776	38.2
4	T2/10%	DCBLD1 ± ABL	0.9	3.123	0.568	K.AVSALATESGHPDSQKPPTHPGTSDSYSAPR.D	-3.095	65.7
4	T2/10%	DCBLD1 ± ABL	0.87	5.588	0.558	K.AVSALATESGHPDSQKPPTHPGTSDSYSAPR.D	-4.9036	302.6
5	T2/10%	DCBLD1 ± ABL	0.95	4.7	0.571	K.AVSALATESGHPDSQKPPTHPGTSDSYSAPR.D	-4.8767	650.6
5	T2/10%	DCBLD1 ± ABL	1.77	4.617	0.522	K.AVSALATESGHPDSQKPPTHPGTSDSYSAPR.D	-4.8767	650.6
2	T2/10%	DCBLD1 ± ABL	-0.05	2.422	0.724	K.GSPYGSAEAQK.T	-2.372	74.5
2	T2/10%	DCBLD1 ± ABL	-0.09	2.498	0.753	K.GSPYGSAEAQK.T	-1.6827	133.9
2	T2/10%	DCBLD1 ± ABL	0.4	2.049	0.677	K.GSPYGSAEAQK.T	-3.3147	1124.2
2	T2/10%	DCBLD1 ± ABL	0.32	2.114	0.731	K.GSPYGSAEAQK.T	-3.3147	1124.2
2	T2/10%	DCBLD1 ± ABL	0.42	2.018	0.573	K.GSPYGSAEAQK~.T	-0.0655	166.7
4	T2/10%	DCBLD1 ± ABL	0.71	4.739	0.004	K.HSLS@SGGFSPVAGVGAQDGDYQRPHSAQPADR.G	-3.4527	25.9
4	T2/10%	DCBLD1 ± ABL	0.18	4.86	0.02	K.HSLSSGGFS@PVAGVGAQDGDYQRPHSAQPADR.G	-4.1025	37.3
4	T2/10%	DCBLD1 ± ABL	0.63	5.235	0.018	K.HSLSSGGFS@PVAGVGAQDGDYQRPHSAQPADR.G	-5.4137	106.2
4	T2/10%	DCBLD1 ± ABL	-0.11	4.397	0.115	K.HSLSSGGFS@PVAGVGAQDGDYQRPHSAQPADR.G	-7.1606	179.6
4	T2/10%	DCBLD1 ± ABL	-0.48	4.496	0.535	K.HSLSSGGFSPVAGVGAQDGDYQR$PHSAQPADR$.G	-5.0331	242.8
5	T2/10%	DCBLD1 ± ABL	-0.99	3.272	0.312	K.HSLSSGGFSPVAGVGAQDGDYQR$PHSAQPADR$.G	-5.1597	271.5
5	T2/10%	DCBLD1 ± ABL	-0.25	2.869	0.214	K.HSLSSGGFSPVAGVGAQDGDYQR$PHSAQPADR$.G	-5.1597	271.5
4	T2/10%	DCBLD1 ± ABL	-0.05	3.807	0.463	K.HSLSSGGFSPVAGVGAQDGDYQRPHSAQPADR.G	-4.5504	24.4
5	T2/10%	DCBLD1 ± ABL	0.22	5.621	0.435	K.HSLSSGGFSPVAGVGAQDGDYQRPHSAQPADR.G	-3.9086	32.1
4	T2/10%	DCBLD1 ± ABL	0.71	7.678	0.604	K.HSLSSGGFSPVAGVGAQDGDYQRPHSAQPADR.G	-4.5793	100.3
4	T2/10%	DCBLD1 ± ABL	-0.25	6.301	0.553	K.HSLSSGGFSPVAGVGAQDGDYQRPHSAQPADR.G	-7.6236	235.1
4	T2/10%	DCBLD1 ± ABL	0.78	8.041	0.62	K.HSLSSGGFSPVAGVGAQDGDYQRPHSAQPADR.G	-5.0331	242.8
5	T2/10%	DCBLD1 ± ABL	-0.46	5.636	0.471	K.HSLSSGGFSPVAGVGAQDGDYQRPHSAQPADR.G	-5.7961	266.5
5	T2/10%	DCBLD1 ± ABL	1.33	5.316	0.56	K.HSLSSGGFSPVAGVGAQDGDYQRPHSAQPADR.G	-5.1597	271.5
2	T2/10%	DCBLD1 ± ABL	0.06	3.281	0.585	K.KGSPYGSAEAQK.T	-3.319	37.7
3	T2/10%	DCBLD1 ± ABL	-0.29	2.272	0.674	K.KGSPYGSAEAQK.T	-0.7179	50.8
2	T2/10%	DCBLD1 ± ABL	1.01	2.688	0.64	K.KGSPYGSAEAQK.T	0.0416	63.6
3	T2/10%	DCBLD1 ± ABL	0.14	2.401	0.581	K.KGSPYGSAEAQK.T	0.1978	284.1
3	T2/10%	DCBLD1 ± ABL	0.02	2.292	0.534	K.KGSPYGSAEAQK.T	-3.1851	962.7
3	T2/10%	DCBLD1 ± ABL	-0.18	2.921	0.656	K.KGSPYGSAEAQK.T	-3.1851	962.7
3	T2/10%	DCBLD1 ± ABL	0.33	3.13	0.595	K.KKGSPYGSAEAQK.T	3.024	104.4
2	T2/10%	DCBLD1 ± ABL	0.09	2.148	0.418	K.TSQSTSVSTK.K	-1.6998	39.8
2	T2/10%	DCBLD1 ± ABL	1.69	2.209	0.465	K.TSQSTSVSTK.K	-2.429	95.6
2	T2/10%	DCBLD1 ± ABL	1.23	2.376	0.5	K.TSQSTSVSTK.K	-1.2613	160.5
2	T2/10%	DCBLD1 ± ABL	1.04	2.442	0.507	K.TSQSTSVSTK.K	0.3427	499.7
2	T2/10%	DCBLD1 ± ABL	0.06	2.448	0.464	K.TSQSTSVSTK.K	-2.8942	1589.5
2	T2/10%	DCBLD1 ± ABL	1.3	2.406	0.486	K.TSQSTSVSTK.K	-2.8942	1589.5
2	T2/10%	DCBLD1 ± ABL	0.34	2.279	0.483	K.TSQSTSVSTK~.K	-1.2613	160.5
2	T2/10%	DCBLD1 ± ABL	0.1	2.336	0.529	K.TSQSTSVSTK~.K	0.3427	499.7
2	T2/10%	DCBLD1 ± ABL	1.04	2.351	0.503	K.TSQSTSVSTK~.K	0.3427	499.7
2	T2/10%	DCBLD1 ± ABL	0.35	2.255	0.511	K.TSQSTSVSTK~.K	-2.8942	1589.5
2	T2/10%	DCBLD1 ± ABL	0.81	2.424	0.507	K.TSQSTSVSTK~.K	-2.8942	1589.5
3	T2/10%	DCBLD1 ± ABL	1.15	3.499	0.619	K.VFQGNSNFR$DPVQNNFIPPIVAR$.Y	-2.0269	132.2
3	T2/10%	DCBLD1 ± ABL	0.88	5.075	0.603	K.VFQGNSNFR$DPVQNNFIPPIVAR$.Y	-0.1809	225.6
3	T2/10%	DCBLD1 ± ABL	0.98	5.888	0.62	K.VFQGNSNFRDPVQNNFIPPIVAR.Y	-3.3535	30.2
4	T2/10%	DCBLD1 ± ABL	0.28	4.188	0.563	K.VFQGNSNFRDPVQNNFIPPIVAR.Y	-1.3419	30.8
4	T2/10%	DCBLD1 ± ABL	0.06	2.825	0.45	K.VFQGNSNFRDPVQNNFIPPIVAR.Y	-1.851	62.4
3	T2/10%	DCBLD1 ± ABL	0.55	4.766	0.606	K.VFQGNSNFRDPVQNNFIPPIVAR.Y	-2.0269	132.2
3	T2/10%	DCBLD1 ± ABL	1.11	6.439	0.639	K.VFQGNSNFRDPVQNNFIPPIVAR.Y	-2.0269	132.2
3	T2/10%	DCBLD1 ± ABL	1.21	5.451	0.71	K.VFQGNSNFRDPVQNNFIPPIVAR.Y	-0.1809	225.6
3	T2/10%	DCBLD1 ± ABL	1.66	6.598	0.592	K.VFQGNSNFRDPVQNNFIPPIVAR.Y	-3.4457	720.9
4	T2/10%	DCBLD1 ± ABL	1.33	4.075	0.562	R.AGRHEYALPLAPPEPEYATPIVER.H	-4.9642	20
4	T2/10%	DCBLD1 ± ABL	1.61	3.521	0.567	R.AGRHEYALPLAPPEPEYATPIVER.H	-2.87	20
4	T2/10%	DCBLD1 ± ABL	-1.18	3.778	0.567	R.AGRHEYALPLAPPEPEYATPIVER.H	-5.3608	23.3
4	T2/10%	DCBLD1 ± ABL	1.5	3.631	0.583	R.AGRHEYALPLAPPEPEYATPIVER.H	-4.6793	44.6
4	T2/10%	DCBLD1 ± ABL	0.95	4.373	0.619	R.AGRHEYALPLAPPEPEYATPIVER.H	-5.0295	104.5
2	T2/10%	DCBLD1 ± ABL	-0.02	2.065	0.4	R.AHT@FSAQSGYR.V	-6.1731	189.7
2	T2/10%	DCBLD1 ± ABL	-0.12	2.036	0.053	R.AHTFSAQS@GYR$.V	3.576	40.2
4	T2/10%	DCBLD1 ± ABL	-0.15	2.545	0.074	R.AHTFSAQSGY@R$VPGPQPGHK~.H	2.2106	63.9
4	T2/10%	DCBLD1 ± ABL	-0.77	2.804	0.121	R.AHTFSAQSGY@R$VPGPQPGHK~.H	2.2106	63.9
4	T2/10%	DCBLD1 ± ABL	-0.29	3.413	0.145	R.AHTFSAQSGY@RVPGPQPGHK.H	2.2106	63.9
2	T2/10%	DCBLD1 ± ABL	0.61	2.225	0.597	R.AHTFSAQSGYR$.V	-4.3129	467.9
3	T2/10%	DCBLD1 ± ABL	0.69	2.342	0.586	R.AHTFSAQSGYR.V	-2.3021	49
3	T2/10%	DCBLD1 ± ABL	0.24	2.307	0.512	R.AHTFSAQSGYR.V	-2.6369	170.4
2	T2/10%	DCBLD1 ± ABL	0.58	2.329	0.769	R.AHTFSAQSGYR.V	-4.3129	467.9
2	T2/10%	DCBLD1 ± ABL	0.33	2.155	0.905	R.DGSLSDK~R$.F	0.1134	309.9
2	T2/10%	DCBLD1 ± ABL	-0.71	2.363	0.837	R.DGSLSDK~R$.F	-3.1026	1577.7
2	T2/10%	DCBLD1 ± ABL	-0.46	2.199	0.803	R.DGSLSDKR.F	-1.6422	112.4
2	T2/10%	DCBLD1 ± ABL	0.7	2.259	0.769	R.DGSLSDKR.F	-2.8508	154.8
2	T2/10%	DCBLD1 ± ABL	0.43	2.253	0.774	R.DGSLSDKR.F	-2.8508	159.4
2	T2/10%	DCBLD1 ± ABL	-0.05	2.15	0.745	R.DGSLSDKR.F	0.1134	309.9
2	T2/10%	DCBLD1 ± ABL	0.63	2.35	0.756	R.DGSLSDKR.F	0.1134	309.9
2	T2/10%	DCBLD1 ± ABL	0.44	2.47	0.809	R.DGSLSDKR.F	-3.1026	1577.7
2	T2/10%	DCBLD1 ± ABL	0.87	2.497	0.775	R.DGSLSDKR.F	-3.1026	1577.7
3	T2/10%	DCBLD1 ± ABL	0.3	2.284	0.729	R.DPVQNNFIPPIVAR$.Y	-0.1444	131.1
2	T2/10%	DCBLD1 ± ABL	0.22	3.736	0.759	R.DPVQNNFIPPIVAR$.Y	-0.2357	183.3
2	T2/10%	DCBLD1 ± ABL	0.4	3.234	0.628	R.DPVQNNFIPPIVAR$.Y	-0.2357	183.3
2	T2/10%	DCBLD1 ± ABL	0.64	3.412	0.7	R.DPVQNNFIPPIVAR$.Y	-3.5491	497.7
2	T2/10%	DCBLD1 ± ABL	0.72	3.395	0.619	R.DPVQNNFIPPIVAR$.Y	-3.5491	497.7
2	T2/10%	DCBLD1 ± ABL	0.42	4.199	0.689	R.DPVQNNFIPPIVAR.Y	-3.5461	31.9
2	T2/10%	DCBLD1 ± ABL	-1.78	4.04	0.551	R.DPVQNNFIPPIVAR.Y	-0.2357	183.3
2	T2/10%	DCBLD1 ± ABL	1.43	3.191	0.804	R.DPVQNNFIPPIVAR.Y	-0.2357	183.3
2	T2/10%	DCBLD1 ± ABL	0.83	4.786	0.681	R.DPVQNNFIPPIVAR.Y	-3.5491	497.7
2	T2/10%	DCBLD1 ± ABL	0.4	3.259	0.664	R.DVAGDISGNMVDGYR$.D	-2.368	28.7
2	T2/10%	DCBLD1 ± ABL	0.36	3.942	0.801	R.DVAGDISGNMVDGYR.D	-2.368	28.7
3	T2/10%	DCBLD1 ± ABL	-0.55	2.238	0.713	R.FESGSHISGR$.G	9.7269	509
3	T2/10%	DCBLD1 ± ABL	-0.39	2.405	0.634	R.FESGSHISGR$.G	9.3479	509
2	T2/10%	DCBLD1 ± ABL	0.49	2.386	0.56	R.FESGSHISGR$.G	-3.2404	929.8
2	T2/10%	DCBLD1 ± ABL	-0.42	2.221	0.591	R.FESGSHISGR.G	-2.4573	23.3
2	T2/10%	DCBLD1 ± ABL	0.59	2.354	0.648	R.FESGSHISGR.G	-3.2404	929.8
3	T2/10%	DCBLD1 ± ABL	-0.37	2.525	0.477	R.HEY@ALPLAPPEPEYATPIVER$.H	-0.0893	21.3
3	T2/10%	DCBLD1 ± ABL	0.44	2.673	0.006	R.HEY@ALPLAPPEPEYATPIVER$.H	-2.0952	50.1
3	T2/10%	DCBLD1 ± ABL	2.8	4.436	0.019	R.HEYALPLAPPEPEY@ATPIVER.H	-4.878	38.2
3	T2/10%	DCBLD1 ± ABL	0.66	4.558	0.001	R.HEYALPLAPPEPEY@ATPIVER.H	-2.0952	50.1
3	T2/10%	DCBLD1 ± ABL	0.84	3.183	0.632	R.HEYALPLAPPEPEYATPIVER$.H	-4.0598	170.7
3	T2/10%	DCBLD1 ± ABL	0.41	3.338	0.63	R.HEYALPLAPPEPEYATPIVER$.H	-4.0598	170.7
3	T2/10%	DCBLD1 ± ABL	-1.32	3.901	0.598	R.HEYALPLAPPEPEYATPIVER$.H	-5.3782	1193
3	T2/10%	DCBLD1 ± ABL	0.15	2.724	0.52	R.HEYALPLAPPEPEYATPIVER.H	-4.526	21.4
3	T2/10%	DCBLD1 ± ABL	0.58	3.424	0.605	R.HEYALPLAPPEPEYATPIVER.H	-4.1695	22.7
4	T2/10%	DCBLD1 ± ABL	0.51	3.773	0.562	R.HEYALPLAPPEPEYATPIVER.H	-3.896	24.2
3	T2/10%	DCBLD1 ± ABL	0.85	3.873	0.662	R.HEYALPLAPPEPEYATPIVER.H	-2.9227	62
3	T2/10%	DCBLD1 ± ABL	0.51	3.553	0.696	R.HEYALPLAPPEPEYATPIVER.H	-4.4742	77.6
3	T2/10%	DCBLD1 ± ABL	0.47	2.895	0.699	R.HEYALPLAPPEPEYATPIVER.H	-6.0966	162.4
3	T2/10%	DCBLD1 ± ABL	0.57	2.319	0.294	R.HEYALPLAPPEPEYATPIVER.H	-5.3782	1193
3	T2/10%	DCBLD1 ± ABL	0.47	4.006	0.714	R.HEYALPLAPPEPEYATPIVER.H	-5.3782	1193
3	T2/10%	DCBLD1 ± ABL	2.72	3.612	0.685	R.HEYALPLAPPEPEYATPIVER.H	-5.3782	1193
3	T2/10%	DCBLD1 ± ABL	0.28	3.567	0.516	R.HQSAEFTISYDNEK.E	-2.3767	54.6
3	T2/10%	DCBLD1 ± ABL	-0.13	2.612	0.553	R.HQSAEFTISYDNEK~.E	-2.3767	54.6
2	T2/10%	DCBLD1 ± ABL	0.53	2.252	0.18	R.KTSQSTSVSTK.K	-3.4009	30.2
2	T2/10%	DCBLD1 ± ABL	0.13	2.578	0.178	R.KTSQSTSVSTK.K	0.3784	47.2
2	T2/10%	DCBLD1 ± ABL	-0.32	2.791	0.229	R.KTSQSTSVSTK.K	0.3784	47.2
2	T2/10%	DCBLD1 ± ABL	0.39	3.71	0.318	R.KTSQSTSVSTK.K	-2.7832	213.7
2	T2/10%	DCBLD1 ± ABL	0.2	3.542	0.254	R.KTSQSTSVSTK.K	-2.7832	213.7
2	T2/10%	DCBLD1 ± ABL	0.14	3.642	0.242	R.KTSQSTSVSTK.K	-2.7832	213.7
3	T2/10%	DCBLD1 ± ABL	-0.34	2.228	0.508	R.KTSQSTSVSTKK.E	-2.8642	22.4
4	T2/10%	DCBLD1 ± ABL	0.6	2.699	0.578	R.LQDQGPSWASGDSSNNHK~PR$.E	-0.4945	28.9
3	T2/10%	DCBLD1 ± ABL	1.1	5.141	0.651	R.LQDQGPSWASGDSSNNHKPR.E	-5.1797	27
4	T2/10%	DCBLD1 ± ABL	0.38	3.183	0.604	R.LQDQGPSWASGDSSNNHKPR.E	-0.4945	28.9
4	T2/10%	DCBLD1 ± ABL	-0.18	3.753	0.643	R.LQDQGPSWASGDSSNNHKPR.E	-2.8744	104.5
2	T2/10%	DCBLD1 ± ABL	0.72	2.574	0.531	R.SLSFEPDGQIR$.A	-3.2544	459.3
2	T2/10%	DCBLD1 ± ABL	0.23	2.784	0.446	R.SLSFEPDGQIR$.A	0.0236	1067.2
2	T2/10%	DCBLD1 ± ABL	-0.77	2.25	0.394	R.SLSFEPDGQIR$.A	-3.2552	2653.1
2	T2/10%	DCBLD1 ± ABL	-0.86	2.592	0.453	R.SLSFEPDGQIR$.A	-3.2552	2653.1
2	T2/10%	DCBLD1 ± ABL	1.19	2.27	0.815	R.SLSFEPDGQIR.A	0.3398	27
2	T2/10%	DCBLD1 ± ABL	-0.17	2.411	0.784	R.SLSFEPDGQIR.A	-3.5061	38.5
2	T2/10%	DCBLD1 ± ABL	-0.74	2.416	0.832	R.SLSFEPDGQIR.A	-1.7441	51.1
2	T2/10%	DCBLD1 ± ABL	0.42	2.686	0.86	R.SLSFEPDGQIR.A	-0.9245	114.3
2	T2/10%	DCBLD1 ± ABL	0.34	2.479	0.801	R.SLSFEPDGQIR.A	-1.5681	124
2	T2/10%	DCBLD1 ± ABL	0.37	2.622	0.838	R.SLSFEPDGQIR.A	-3.2544	459.3
2	T2/10%	DCBLD1 ± ABL	0.02	2.645	0.817	R.SLSFEPDGQIR.A	-3.2544	459.3
2	T2/10%	DCBLD1 ± ABL	0.22	2.251	0.855	R.SLSFEPDGQIR.A	0.0236	1067.2
2	T2/10%	DCBLD1 ± ABL	0.53	2.663	0.797	R.SLSFEPDGQIR.A	0.0236	1067.2
2	T2/10%	DCBLD1 ± ABL	1.7	2.922	0.822	R.SLSFEPDGQIR.A	-3.2552	2653.1
2	T2/10%	DCBLD1 ± ABL	1.41	3.508	0.752	R.TTGSTQSNFNFYVK.S	-1.8612	26.9
2	T2/10%	DCBLD1 ± ABL	1.13	3.042	0.732	R.TTGSTQSNFNFYVK.S	-2.7125	32.5
3	T2/10%	DCBLD1 ± ABL	0.57	2.942	0.742	R.TTGSTQSNFNFYVK.S	-2.3025	59.5
2	T2/10%	DCBLD1 ± ABL	0.35	4.156	0.789	R.TTGSTQSNFNFYVK.S	-1.673	105.5
2	T2/10%	DCBLD1 ± ABL	0.87	3.588	0.784	R.TTGSTQSNFNFYVK.S	0.225	287.8
2	T2/10%	DCBLD1 ± ABL	1.51	3.727	0.751	R.TTGSTQSNFNFYVK.S	-9.7004	934.7
2	T2/10%	DCBLD1 ± ABL	0.45	4.18	0.772	R.TTGSTQSNFNFYVK.S	-2.9905	1052.5
2	T2/10%	DCBLD1 ± ABL	0.48	4.264	0.799	R.TTGSTQSNFNFYVK.S	-2.9905	1052.5
2	T2/10%	DCBLD1 ± ABL	1.5	3.186	0.696	R.TTGSTQSNFNFYVK~.S	-1.8612	26.9
2	T2/10%	DCBLD1 ± ABL	0.18	3.841	0.786	R.TTGSTQSNFNFYVK~.S	-1.673	105.5
2	T2/10%	DCBLD1 ± ABL	0.5	3.629	0.782	R.TTGSTQSNFNFYVK~.S	0.225	287.8
2	T2/10%	DCBLD1 ± ABL	1.33	3.873	0.731	R.TTGSTQSNFNFYVK~.S	0.225	287.8
2	T2/10%	DCBLD1 ± ABL	-0.22	3.133	0.751	R.TTGSTQSNFNFYVK~.S	-2.9905	1052.5
2	T2/10%	DCBLD1 ± ABL	0.02	4.242	0.801	R.TTGSTQSNFNFYVK~.S	-2.9905	1052.5
3	T2/10%	DCBLD1 ± ABL	-0.85	2.342	0.589	R.VVPQTWHQR$.I	-3.1248	2177.5
3	T2/10%	DCBLD1 ± ABL	0.56	2.292	0.654	R.VVPQTWHQR.I	-3.1248	2177.5
3	T2/10%	DCBLD1 ± ABL	0.75	2.447	0.734	R.VVPQTWHQR.I	-3.1248	2177.5
2	T2/10%	DCBLD1 ± ABL	-1.57	3.275	0.705	R.YEGILANGVLSR$.D	-3.9407	925
2	T2/10%	DCBLD1 ± ABL	-1.32	2.255	0.718	R.YEGILANGVLSR.D	-0.9837	37.7
3	T2/15%	DCBLD1 ± ABL	0.89	5.112	0.747	K.AAIHAGIIADELGGQISVLQR$.K	-1.7387	164.2
4	T2/15%	DCBLD1 ± ABL	0.8	3.276	0.536	K.AAIHAGIIADELGGQISVLQR.K	-1.6279	44.7
3	T2/15%	DCBLD1 ± ABL	0.15	4.456	0.777	K.AAIHAGIIADELGGQISVLQR.K	-1.5761	77.7
3	T2/15%	DCBLD1 ± ABL	0.45	4.822	0.735	K.AAIHAGIIADELGGQISVLQR.K	-1.7387	164.2
4	T2/15%	DCBLD1 ± ABL	1.97	5.18	0.057	K.AVSALATESGHPDSQK~PPTHPGTSDSY@SAPR$.D	4.2671	36
4	T2/15%	DCBLD1 ± ABL	1.56	3.767	0.023	K.AVSALATESGHPDSQK~PPTHPGTSDSY@SAPR$.D	3.6125	51.6
5	T2/15%	DCBLD1 ± ABL	-3.48	2.751	0.482	K.AVSALATESGHPDSQK~PPTHPGTSDSYSAPR$.D	-2.2166	26.6
5	T2/15%	DCBLD1 ± ABL	-3.77	4.015	0.467	K.AVSALATESGHPDSQK~PPTHPGTSDSYSAPR$.D	-3.4332	725.4
5	T2/15%	DCBLD1 ± ABL	0.21	3.796	0.456	K.AVSALATESGHPDSQKPPTHPGTSDSYSAPR.D	-4.2741	21.5
3	T2/15%	DCBLD1 ± ABL	-0.35	5.896	0.511	K.AVSALATESGHPDSQKPPTHPGTSDSYSAPR.D	-2.5286	22.1
5	T2/15%	DCBLD1 ± ABL	-0.54	2.862	0.338	K.AVSALATESGHPDSQKPPTHPGTSDSYSAPR.D	-3.7666	22.4
5	T2/15%	DCBLD1 ± ABL	-0.13	4.239	0.524	K.AVSALATESGHPDSQKPPTHPGTSDSYSAPR.D	-2.2166	26.6
4	T2/15%	DCBLD1 ± ABL	1.88	3.566	0.496	K.AVSALATESGHPDSQKPPTHPGTSDSYSAPR.D	-3.4056	30.2
5	T2/15%	DCBLD1 ± ABL	0.17	4.206	0.445	K.AVSALATESGHPDSQKPPTHPGTSDSYSAPR.D	-4.2399	61.7
4	T2/15%	DCBLD1 ± ABL	0.11	4.237	0.504	K.AVSALATESGHPDSQKPPTHPGTSDSYSAPR.D	-7.0622	261.3
5	T2/15%	DCBLD1 ± ABL	1.48	3.82	0.445	K.AVSALATESGHPDSQKPPTHPGTSDSYSAPR.D	-3.4332	725.4
2	T2/15%	DCBLD1 ± ABL	0.23	2.554	0.662	K.GSPYGSAEAQK.T	0.5538	154
5	T2/15%	DCBLD1 ± ABL	0.52	4.61	0.002	K.HS@LSSGGFSPVAGVGAQDGDYQRPHSAQPADR.G	-3.6812	25
4	T2/15%	DCBLD1 ± ABL	0.67	4.698	0.005	K.HSLS@SGGFSPVAGVGAQDGDYQRPHSAQPADR.G	-4.4535	50.9
4	T2/15%	DCBLD1 ± ABL	0.7	5.528	0.012	K.HSLS@SGGFSPVAGVGAQDGDYQRPHSAQPADR.G	-5.3974	131
4	T2/15%	DCBLD1 ± ABL	-1.21	3.602	0.009	K.HSLSS@GGFSPVAGVGAQDGDYQR$PHSAQPADR$.G	-3.8897	137.7
4	T2/15%	DCBLD1 ± ABL	0.02	7.337	0.101	K.HSLSSGGFSPVAGVGAQDGDY@QR$PHSAQPADR$.G	3.4741	37.4
4	T2/15%	DCBLD1 ± ABL	-1.55	2.937	0.278	K.HSLSSGGFSPVAGVGAQDGDYQR$PHSAQPADR$.G	-4.1808	222.4
5	T2/15%	DCBLD1 ± ABL	-0.68	3.675	0.413	K.HSLSSGGFSPVAGVGAQDGDYQR$PHSAQPADR$.G	-3.9501	291.6
4	T2/15%	DCBLD1 ± ABL	-0.14	6.481	0.625	K.HSLSSGGFSPVAGVGAQDGDYQRPHSAQPADR.G	-4.2192	22.6
4	T2/15%	DCBLD1 ± ABL	0.57	7.018	0.664	K.HSLSSGGFSPVAGVGAQDGDYQRPHSAQPADR.G	-4.1808	222.4
5	T2/15%	DCBLD1 ± ABL	0.68	3.216	0.278	K.HSLSSGGFSPVAGVGAQDGDYQRPHSAQPADR.G	-3.9501	291.6
2	T2/15%	DCBLD1 ± ABL	0.38	2.663	0.445	K.KGSPYGSAEAQK.T	0.8944	22.7
2	T2/15%	DCBLD1 ± ABL	-0.28	4.038	0.625	K.KGSPYGSAEAQK.T	-1.8184	116.2
3	T2/15%	DCBLD1 ± ABL	2.29	4.074	0.642	K.LDLITSDM*ADYQQPLM*IGTGTVTR$.K	-0.4954	21.3
2	T2/15%	DCBLD1 ± ABL	2.7	4.198	0.774	K.LDLITSDM*ADYQQPLM*IGTGTVTR$.K	-2.04	38.6
3	T2/15%	DCBLD1 ± ABL	1.69	2.757	0.505	K.LDLITSDM*ADYQQPLM*IGTGTVTR$.K	-1.8187	46.9
3	T2/15%	DCBLD1 ± ABL	1.3	4.185	0.617	K.LDLITSDM*ADYQQPLM*IGTGTVTR$.K	-2.0622	260.4
3	T2/15%	DCBLD1 ± ABL	1.33	3.274	0.558	K.LDLITSDM*ADYQQPLM*IGTGTVTR.K	-0.4954	21.3
4	T2/15%	DCBLD1 ± ABL	0.98	2.898	0.399	K.LDLITSDM*ADYQQPLM*IGTGTVTR.K	-2.4133	24.8
2	T2/15%	DCBLD1 ± ABL	2.33	5.166	0.698	K.LDLITSDM*ADYQQPLM*IGTGTVTR.K	-2.04	38.6
3	T2/15%	DCBLD1 ± ABL	0.76	2.721	0.535	K.LDLITSDM*ADYQQPLM*IGTGTVTR.K	-1.8187	46.9
3	T2/15%	DCBLD1 ± ABL	1.89	3.555	0.474	K.LDLITSDM*ADYQQPLM*IGTGTVTR.K	-2.0622	260.4
2	T2/15%	DCBLD1 ± ABL	1.65	2.29	0.51	K.TSQSTSVSTK.K	0.8982	57.1
2	T2/15%	DCBLD1 ± ABL	0.44	2.405	0.481	K.TSQSTSVSTK~.K	0.8982	57.1
2	T2/15%	DCBLD1 ± ABL	1.23	2.432	0.423	K.TSQSTSVSTK~.K	0.8982	57.1
2	T2/15%	DCBLD1 ± ABL	0.19	2.079	0.835	K.VFQGNSNFR$.D	-0.9887	183.5
4	T2/15%	DCBLD1 ± ABL	0.5	3.375	0.573	K.VFQGNSNFR$DPVQNNFIPPIVAR$.Y	-1.9963	137
3	T2/15%	DCBLD1 ± ABL	0.82	5.583	0.605	K.VFQGNSNFR$DPVQNNFIPPIVAR$.Y	-2.0393	322.4
4	T2/15%	DCBLD1 ± ABL	0.91	3.888	0.509	K.VFQGNSNFRDPVQNNFIPPIVAR.Y	-1.9963	137
3	T2/15%	DCBLD1 ± ABL	1.6	6.245	0.747	K.VFQGNSNFRDPVQNNFIPPIVAR.Y	-2.0393	322.4
2	T2/15%	DCBLD1 ± ABL	-0.16	2.639	0.116	R.AHTFSAQSGY@R$.V	3.2496	46.6
2	T2/15%	DCBLD1 ± ABL	-0.34	2.421	0.832	R.AHTFSAQSGYR$.V	-3.3598	217.1
2	T2/15%	DCBLD1 ± ABL	-0.19	2.277	0.587	R.AHTFSAQSGYR.V	-3.3598	217.1
3	T2/15%	DCBLD1 ± ABL	-1	2.358	0.563	R.AHTFSAQSGYR.V	-3.1307	1475.1
2	T2/15%	DCBLD1 ± ABL	0.23	3.587	0.819	R.DPVQNNFIPPIVAR$.Y	0.4782	40.6
3	T2/15%	DCBLD1 ± ABL	1.16	2.337	0.664	R.DPVQNNFIPPIVAR$.Y	0.268	54.2
2	T2/15%	DCBLD1 ± ABL	0.92	4.058	0.811	R.DPVQNNFIPPIVAR$.Y	-2.1209	232.7
3	T2/15%	DCBLD1 ± ABL	0.09	2.681	0.73	R.DPVQNNFIPPIVAR$.Y	-2.2259	257.5
3	T2/15%	DCBLD1 ± ABL	0.2	2.212	0.691	R.DPVQNNFIPPIVAR.Y	0.268	54.2
2	T2/15%	DCBLD1 ± ABL	1.03	3.916	0.608	R.DPVQNNFIPPIVAR.Y	-2.1209	232.7
2	T2/15%	DCBLD1 ± ABL	-1.39	3.953	0.658	R.DVAGDISGNM*VDGYR$.D	0.8086	47.9
2	T2/15%	DCBLD1 ± ABL	-0.58	3.409	0.669	R.DVAGDISGNM*VDGYR$.D	-1.9657	333.9
3	T2/15%	DCBLD1 ± ABL	-0.18	2.47	0.688	R.DVAGDISGNM*VDGYR.D	-1.622	39.4
2	T2/15%	DCBLD1 ± ABL	0.36	3.509	0.795	R.DVAGDISGNM*VDGYR.D	0.8086	47.9
3	T2/15%	DCBLD1 ± ABL	0.6	2.356	0.691	R.DVAGDISGNM*VDGYR.D	-2.0227	139
2	T2/15%	DCBLD1 ± ABL	0.81	3.518	0.788	R.DVAGDISGNM*VDGYR.D	-1.9657	333.9
2	T2/15%	DCBLD1 ± ABL	1.01	3.622	0.767	R.DVAGDISGNMVDGYR$.D	-1.566	33.7
3	T2/15%	DCBLD1 ± ABL	-0.61	2.636	0.694	R.DVAGDISGNMVDGYR.D	-1.4654	24.2
2	T2/15%	DCBLD1 ± ABL	0.5	4.085	0.857	R.DVAGDISGNMVDGYR.D	-1.566	33.7
2	T2/15%	DCBLD1 ± ABL	0.97	2.355	0.426	R.EWLEIDLGEK.K	0.4581	33.2
2	T2/15%	DCBLD1 ± ABL	0.84	2.737	0.336	R.EWLEIDLGEK.K	-1.7537	252.2
2	T2/15%	DCBLD1 ± ABL	0.32	2.542	0.817	R.EWLEIDLGEK~.K	-1.7537	252.2
3	T2/15%	DCBLD1 ± ABL	0.57	2.778	0.45	R.EWLEIDLGEKK.K	-0.9978	46.9
2	T2/15%	DCBLD1 ± ABL	0.66	2.211	0.776	R.FESGSHISGR$.G	0.418	100.2
3	T2/15%	DCBLD1 ± ABL	0.4	2.658	0.722	R.FESGSHISGR$.G	8.803	631.8
3	T2/15%	DCBLD1 ± ABL	1.09	2.321	0.828	R.FESGSHISGR$.G	9.2966	1211.2
2	T2/15%	DCBLD1 ± ABL	1.07	4.637	0.767	R.HEYALPLAPPEPEYATPIVER.H	-3.8121	20.3
4	T2/15%	DCBLD1 ± ABL	-0.02	4.357	0.644	R.HEYALPLAPPEPEYATPIVER.H	-4.8181	29.4
3	T2/15%	DCBLD1 ± ABL	0.92	3.762	0.711	R.HEYALPLAPPEPEYATPIVER.H	-4.3113	343.7
3	T2/15%	DCBLD1 ± ABL	0.56	4.294	0.382	R.HQS@AEFTISYDNEK~EM*TQK~.L	0.6098	24.9
4	T2/15%	DCBLD1 ± ABL	-1.13	2.962	0.209	R.HQS@AEFTISYDNEK~EM*TQK~.L	-1.7743	47.7
4	T2/15%	DCBLD1 ± ABL	-0.24	2.537	0.143	R.HQS@AEFTISYDNEKEM*TQK.L	-1.7743	47.7
3	T2/15%	DCBLD1 ± ABL	-0.63	4.352	0.08	R.HQS@AEFTISYDNEKEM*TQK.L	-1.7119	90.2
3	T2/15%	DCBLD1 ± ABL	0.37	4.692	0.099	R.HQS@AEFTISYDNEKEM*TQK.L	-1.7119	90.2
3	T2/15%	DCBLD1 ± ABL	0.34	3.597	0.551	R.HQSAEFTISYDNEK.E	-1.7155	36.9
3	T2/15%	DCBLD1 ± ABL	-0.46	3.199	0.558	R.HQSAEFTISYDNEK~.E	-1.7155	36.9
3	T2/15%	DCBLD1 ± ABL	0.48	6.815	0.743	R.HQSAEFTISYDNEK~EM*TQK~.L	-1.6286	64.6
3	T2/15%	DCBLD1 ± ABL	-0.09	6.477	0.022	R.HQSAEFTISYDNEKEM*TQK.L	-1.6286	64.6
4	T2/15%	DCBLD1 ± ABL	1.38	3.241	0.583	R.HQSAEFTISYDNEKEMTQK.L	0.3272	24.7
3	T2/15%	DCBLD1 ± ABL	-0.07	5.64	0.689	R.LQDQGPSWASGDSSNNHK~PR$.E	-2.2527	39.4
4	T2/15%	DCBLD1 ± ABL	-0.53	4.328	0.623	R.LQDQGPSWASGDSSNNHK~PR$.E	-2.1525	227.1
3	T2/15%	DCBLD1 ± ABL	0.49	3.602	0.654	R.LQDQGPSWASGDSSNNHKPR.E	-2.2527	39.4
4	T2/15%	DCBLD1 ± ABL	0.06	4.185	0.628	R.LQDQGPSWASGDSSNNHKPR.E	-2.1525	227.1
2	T2/15%	DCBLD1 ± ABL	0.43	2.73	0.505	R.SLSFEPDGQIR$.A	0.548	79.9
2	T2/15%	DCBLD1 ± ABL	0.85	2.692	0.431	R.SLSFEPDGQIR$.A	0.706	347
2	T2/15%	DCBLD1 ± ABL	0.14	2.77	0.48	R.SLSFEPDGQIR$.A	-1.7987	1607.4
2	T2/15%	DCBLD1 ± ABL	-0.33	2.73	0.422	R.SLSFEPDGQIR$.A	-1.7987	1607.4
3	T2/15%	DCBLD1 ± ABL	0.26	2.717	0.555	R.SLSFEPDGQIR.A	-1.748	65.3
2	T2/15%	DCBLD1 ± ABL	-2.45	2.595	0.78	R.SLSFEPDGQIR.A	0.706	347
2	T2/15%	DCBLD1 ± ABL	0.52	2.751	0.773	R.SLSFEPDGQIR.A	-1.7987	1607.4
2	T2/15%	DCBLD1 ± ABL	0.35	3.221	0.75	R.TTGSTQSNFNFYVK.S	-1.5103	32.6
2	T2/15%	DCBLD1 ± ABL	0.36	3.509	0.764	R.TTGSTQSNFNFYVK.S	0.6762	52
3	T2/15%	DCBLD1 ± ABL	0.4	3.227	0.605	R.TTGSTQSNFNFYVK.S	-1.646	175.1
2	T2/15%	DCBLD1 ± ABL	0.51	4.07	0.723	R.TTGSTQSNFNFYVK.S	-1.6336	476.5
2	T2/15%	DCBLD1 ± ABL	0.91	3.729	0.763	R.TTGSTQSNFNFYVK.S	-1.6336	476.5
2	T2/15%	DCBLD1 ± ABL	1.01	3.369	0.761	R.TTGSTQSNFNFYVK~.S	-1.5103	32.6
2	T2/15%	DCBLD1 ± ABL	0.41	3.772	0.774	R.TTGSTQSNFNFYVK~.S	0.6762	52
3	T2/15%	DCBLD1 ± ABL	0.38	3.097	0.689	R.TTGSTQSNFNFYVK~.S	-1.646	175.1
2	T2/15%	DCBLD1 ± ABL	0.09	3.982	0.787	R.TTGSTQSNFNFYVK~.S	-1.6336	476.5
2	T2/15%	DCBLD1 ± ABL	-0.33	2.287	0.658	R.VPGPQPGHK.H	-2.7741	483.9
2	T2/15%	DCBLD1 ± ABL	-0.04	2.991	0.604	R.VVPQTWHQR$.I	0.9637	28.1
3	T2/15%	DCBLD1 ± ABL	-0.28	2.889	0.508	R.VVPQTWHQR$.I	-1.6246	1372.3
3	T2/15%	DCBLD1 ± ABL	0.89	2.257	0.593	R.VVPQTWHQR.I	-1.6246	1372.3
3	T2/15%	DCBLD1 ± ABL	-0.12	2.26	0.573	R.YEGILANGVLSR.D	-2.3284	40.2
2	T2/15%	DCBLD1 ± ABL	0.27	3.067	0.641	R.YEGILANGVLSR.D	-1.7936	278.2
4	T3/10%	DCBLD1 ± ABL	1.02	2.717	0.001	K.AVSALATESGHPDSQK~PPTHPGT@SDSYSAPR$.D	2.815	23.6
4	T3/10%	DCBLD1 ± ABL	0.4	2.495	0.002	K.AVSALATESGHPDSQK~PPTHPGTSDSYS@APR$.D	5.1752	85
4	T3/10%	DCBLD1 ± ABL	0.14	4.556	0.738	K.AVSALATESGHPDSQKPPTHPGTSDSYSAPR.D	-4.2104	56.7
2	T3/10%	DCBLD1 ± ABL	-0.19	2.147	0.842	K.GSPYGSAEAQK.T	-2.732	670.5
5	T3/10%	DCBLD1 ± ABL	-0.27	2.922	0.74	K.HSLSSGGFSPVAGVGAQDGDYQRPHSAQPADR.G	-6.4869	80.8
3	T3/10%	DCBLD1 ± ABL	-1.26	2.749	0.583	K.KGSPYGSAEAQK.T	-2.5658	157.6
2	T3/10%	DCBLD1 ± ABL	0.2	2.31	0.374	K.TSQSTSVSTK.K	1.5438	154.9
2	T3/10%	DCBLD1 ± ABL	0.24	2.59	0.415	K.TSQSTSVSTK.K	-2.5026	342.5
3	T3/10%	DCBLD1 ± ABL	0.76	3.532	0.845	K.VFQGNSNFR$DPVQNNFIPPIVAR$.Y	1.0632	42.2
3	T3/10%	DCBLD1 ± ABL	0.02	2.424	0.851	R.AHTFSAQSGYR$.V	-0.2025	95.1
3	T3/10%	DCBLD1 ± ABL	-0.11	2.25	0.785	R.AHTFSAQSGYR.V	-3.8065	718.4
2	T3/10%	DCBLD1 ± ABL	-0.68	2.075	0.89	R.DGSLSDK~R$.F	1.3604	146.3
2	T3/10%	DCBLD1 ± ABL	0.16	2.117	0.916	R.DGSLSDK~R$.F	1.3604	146.3
2	T3/10%	DCBLD1 ± ABL	0.43	2.278	0.848	R.DGSLSDKR.F	-2.7002	646.4
2	T3/10%	DCBLD1 ± ABL	0.94	2.188	0.848	R.DGSLSDKR.F	-2.7002	646.4
2	T3/10%	DCBLD1 ± ABL	0.23	2.645	0.986	R.DPVQNNFIPPIVAR$.Y	0.9681	119.6
2	T3/10%	DCBLD1 ± ABL	-0.11	2.608	0.928	R.DPVQNNFIPPIVAR$.Y	0.9681	119.6
3	T3/10%	DCBLD1 ± ABL	0.66	2.252	0.987	R.DPVQNNFIPPIVAR.Y	-2.7896	56
2	T3/10%	DCBLD1 ± ABL	-0.34	2.597	0.892	R.DPVQNNFIPPIVAR.Y	0.9681	119.6
2	T3/10%	DCBLD1 ± ABL	0.61	3.011	0.932	R.DPVQNNFIPPIVAR.Y	-3.0713	310
2	T3/10%	DCBLD1 ± ABL	0.12	2.342	0.895	R.DVAGDISGNMVDGYR$.D	1.004	44.9
2	T3/10%	DCBLD1 ± ABL	2.33	3.198	0.916	R.DVAGDISGNMVDGYR.D	1.004	44.9
2	T3/10%	DCBLD1 ± ABL	0.24	2.283	0.871	R.FESGSHISGR$.G	1.3845	131
2	T3/10%	DCBLD1 ± ABL	-0.17	2.076	0.881	R.FESGSHISGR.G	-2.4441	611.3
3	T3/10%	DCBLD1 ± ABL	0.3	3.394	0.748	R.HEYALPLAPPEPEYATPIVER$.H	-2.6301	31.3
3	T3/10%	DCBLD1 ± ABL	0.43	2.46	0.779	R.HEYALPLAPPEPEYATPIVER$.H	-2.6301	31.3
3	T3/10%	DCBLD1 ± ABL	-0.28	3.35	0.787	R.HEYALPLAPPEPEYATPIVER.H	-3.5881	27.2
3	T3/10%	DCBLD1 ± ABL	0.2	3.488	0.788	R.HQSAEFTISYDNEK.E	-2.7623	47.9
2	T3/10%	DCBLD1 ± ABL	0.29	2.881	0.251	R.KTSQSTSVSTK.K	-2.4906	116.2
3	T3/10%	DCBLD1 ± ABL	-0.81	2.81	0.911	R.LQDQGPSWASGDSSNNHK~PR$.E	-2.6057	23.5
4	T3/10%	DCBLD1 ± ABL	-0.57	2.804	0.791	R.LQDQGPSWASGDSSNNHKPR.E	-2.3538	67.1
2	T3/10%	DCBLD1 ± ABL	0.75	2.453	0.882	R.TTGSTQSNFNFYVK.S	-2.7789	60.1
2	T3/10%	DCBLD1 ± ABL	-0.1	3.052	0.908	R.TTGSTQSNFNFYVK.S	1.1292	103.2
2	T3/10%	DCBLD1 ± ABL	0.28	2.656	0.871	R.TTGSTQSNFNFYVK~.S	1.1292	103.2
2	T3/10%	DCBLD1 ± ABL	0.19	2.156	0.807	R.TTGSTQSNFNFYVK~.S	1.1292	103.2
2	T3/10%	DCBLD1 ± ABL	-0.17	3.077	0.877	R.TTGSTQSNFNFYVK~.S	-2.7533	162.2
2	T3/10%	DCBLD1 ± ABL	0.01	2.457	0.928	R.YEGILANGVLSR.D	1.3498	60.6
3	T3/15%	DCBLD1 ± ABL	0.96	4.702	0.718	K.AAIHAGIIADELGGQISVLQR$.K	-0.1037	48.5
3	T3/15%	DCBLD1 ± ABL	1.3	3.611	0.714	K.AAIHAGIIADELGGQISVLQR.K	-4.987	44.7
3	T3/15%	DCBLD1 ± ABL	0.7	4.187	0.764	K.AAIHAGIIADELGGQISVLQR.K	-0.1037	48.5
4	T3/15%	DCBLD1 ± ABL	0.97	3.964	0.556	K.AVSALATESGHPDSQKPPTHPGTSDSYSAPR.D	-4.1083	38.1
4	T3/15%	DCBLD1 ± ABL	0.21	5.753	0.554	K.AVSALATESGHPDSQKPPTHPGTSDSYSAPR.D	-4.2677	68.8
5	T3/15%	DCBLD1 ± ABL	0.01	3.124	0.505	K.AVSALATESGHPDSQKPPTHPGTSDSYSAPR.D	-6.2699	81.8
5	T3/15%	DCBLD1 ± ABL	0.54	4.308	0.515	K.AVSALATESGHPDSQKPPTHPGTSDSYSAPR.D	-3.895	179.4
4	T3/15%	DCBLD1 ± ABL	0.7	4.404	0.01	K.HSLS@SGGFSPVAGVGAQDGDYQRPHSAQPADR.G	-4.2756	25
4	T3/15%	DCBLD1 ± ABL	-0.35	3.127	0.01	K.HSLSSGGFS@PVAGVGAQDGDYQRPHSAQPADR.G	-4.9328	34.2
4	T3/15%	DCBLD1 ± ABL	0.23	6.957	0.633	K.HSLSSGGFSPVAGVGAQDGDYQRPHSAQPADR.G	-5.2338	30.8
5	T3/15%	DCBLD1 ± ABL	0.34	5.371	0.546	K.HSLSSGGFSPVAGVGAQDGDYQRPHSAQPADR.G	-5.3849	39.1
4	T3/15%	DCBLD1 ± ABL	0.47	5.522	0.542	K.HSLSSGGFSPVAGVGAQDGDYQRPHSAQPADR.G	-5.8997	50.1
5	T3/15%	DCBLD1 ± ABL	-0.06	3	0.125	K.HSLSSGGFSPVAGVGAQDGDYQRPHSAQPADR.G	-6.4313	71.3
3	T3/15%	DCBLD1 ± ABL	-0.41	2.402	0.441	K.KGSPYGSAEAQK.T	-1.8013	48.2
3	T3/15%	DCBLD1 ± ABL	1.24	3.755	0.565	K.LDLITSDM*ADYQQPLM*IGTGTVTR$.K	-1.2903	62.5
3	T3/15%	DCBLD1 ± ABL	0.73	3.195	0.512	K.LDLITSDM*ADYQQPLM*IGTGTVTR$.K	-4.0272	194.3
3	T3/15%	DCBLD1 ± ABL	1.07	3.597	0.537	K.LDLITSDM*ADYQQPLM*IGTGTVTR.K	-1.2903	62.5
3	T3/15%	DCBLD1 ± ABL	0.85	3.491	0.479	K.LDLITSDM*ADYQQPLM*IGTGTVTR.K	-7.7831	184.8
3	T3/15%	DCBLD1 ± ABL	1.24	4.14	0.603	K.LDLITSDM*ADYQQPLM*IGTGTVTR.K	-6.7221	185.3
3	T3/15%	DCBLD1 ± ABL	0.96	4.861	0.557	K.LDLITSDM*ADYQQPLM*IGTGTVTR.K	-4.0272	194.3
2	T3/15%	DCBLD1 ± ABL	0.8	2.304	0.545	K.TSQSTSVSTK.K	-2.9139	254.6
2	T3/15%	DCBLD1 ± ABL	1.04	2.521	0.511	K.TSQSTSVSTK.K	-2.9139	254.6
2	T3/15%	DCBLD1 ± ABL	1.03	2.595	0.469	K.TSQSTSVSTK.K	-0.1532	392
2	T3/15%	DCBLD1 ± ABL	0.62	2.079	0.511	K.TSQSTSVSTK~.K	-0.1532	392
3	T3/15%	DCBLD1 ± ABL	-0.25	4.104	0.621	K.VFQGNSNFR$DPVQNNFIPPIVAR$.Y	-3.7789	317.7
4	T3/15%	DCBLD1 ± ABL	1.01	2.79	0.547	K.VFQGNSNFRDPVQNNFIPPIVAR.Y	-6.6314	84.8
3	T3/15%	DCBLD1 ± ABL	0.43	5.447	0.711	K.VFQGNSNFRDPVQNNFIPPIVAR.Y	-7.4445	291.1
3	T3/15%	DCBLD1 ± ABL	0.49	4.576	0.65	K.VFQGNSNFRDPVQNNFIPPIVAR.Y	-7.4445	291.1
3	T3/15%	DCBLD1 ± ABL	0.6	5.882	0.622	K.VFQGNSNFRDPVQNNFIPPIVAR.Y	-3.7789	317.7
4	T3/15%	DCBLD1 ± ABL	0.7	3.319	0.615	R.AGRHEYALPLAPPEPEYATPIVER.H	-4.3938	39.5
4	T3/15%	DCBLD1 ± ABL	0.95	2.517	0.061	R.AHTFSAQSGY@R$VPGPQPGHK~.H	1.5308	20
2	T3/15%	DCBLD1 ± ABL	-0.33	3.812	0.784	R.DPVQNNFIPPIVAR$.Y	-0.4316	81.5
2	T3/15%	DCBLD1 ± ABL	-0.93	3.189	0.877	R.DPVQNNFIPPIVAR$.Y	-0.4316	81.5
3	T3/15%	DCBLD1 ± ABL	0.74	2.483	0.604	R.DPVQNNFIPPIVAR$.Y	-0.7222	132.7
2	T3/15%	DCBLD1 ± ABL	-0.47	4.73	0.705	R.DPVQNNFIPPIVAR.Y	-3.1886	48.4
2	T3/15%	DCBLD1 ± ABL	-0.32	4.023	0.61	R.DPVQNNFIPPIVAR.Y	-0.4316	81.5
3	T3/15%	DCBLD1 ± ABL	0.31	3.238	0.664	R.DPVQNNFIPPIVAR.Y	-0.7222	132.7
2	T3/15%	DCBLD1 ± ABL	0.15	3.407	0.718	R.DVAGDISGNM*VDGYR$.D	-0.0986	30.8
2	T3/15%	DCBLD1 ± ABL	1.19	3.268	0.688	R.DVAGDISGNM*VDGYR$.D	-3.0947	94.5
2	T3/15%	DCBLD1 ± ABL	0.53	3.482	0.659	R.DVAGDISGNM*VDGYR$.D	-3.0947	94.5
2	T3/15%	DCBLD1 ± ABL	0.01	3.333	0.687	R.DVAGDISGNM*VDGYR$.D	-0.3586	125
2	T3/15%	DCBLD1 ± ABL	-0.82	3.352	0.607	R.DVAGDISGNM*VDGYR$.D	-0.3586	125
2	T3/15%	DCBLD1 ± ABL	0.41	3.206	0.8	R.DVAGDISGNM*VDGYR.D	-0.0986	30.8
2	T3/15%	DCBLD1 ± ABL	0.36	3.398	0.834	R.DVAGDISGNM*VDGYR.D	-6.1591	87.7
2	T3/15%	DCBLD1 ± ABL	0.37	3.805	0.784	R.DVAGDISGNM*VDGYR.D	-0.3586	125
2	T3/15%	DCBLD1 ± ABL	-0.34	2.162	0.667	R.FESGSHISGR$.G	-0.408	209.1
3	T3/15%	DCBLD1 ± ABL	0.28	2.404	0.729	R.FESGSHISGR$.G	8.4324	589
2	T3/15%	DCBLD1 ± ABL	0.24	2.076	0.519	R.FESGSHISGR.G	-3.3265	186.6
2	T3/15%	DCBLD1 ± ABL	-0.48	2.23	0.624	R.FESGSHISGR.G	-0.408	209.1
3	T3/15%	DCBLD1 ± ABL	0.01	4.131	0.747	R.HEYALPLAPPEPEYATPIVER.H	-5.4176	46
3	T3/15%	DCBLD1 ± ABL	0.67	3.474	0.671	R.HEYALPLAPPEPEYATPIVER.H	-5.4547	50.5
3	T3/15%	DCBLD1 ± ABL	0.48	3.397	0.672	R.HEYALPLAPPEPEYATPIVER.H	-6.7146	185.1
3	T3/15%	DCBLD1 ± ABL	-0.56	3.534	0.575	R.HQSAEFTISYDNEK.E	-0.7207	23
3	T3/15%	DCBLD1 ± ABL	-1.31	2.405	0.509	R.HQSAEFTISYDNEK~EM*TQK~.L	-3.1636	23.3
2	T3/15%	DCBLD1 ± ABL	0.44	2.564	0.407	R.SLSFEPDGQIR$.A	-0.2009	555.4
2	T3/15%	DCBLD1 ± ABL	-0.08	2.729	0.553	R.SLSFEPDGQIR$.A	-3.5616	1213.1
2	T3/15%	DCBLD1 ± ABL	0.26	2.098	0.79	R.SLSFEPDGQIR.A	-0.2009	555.4
2	T3/15%	DCBLD1 ± ABL	0.09	2.633	0.877	R.SLSFEPDGQIR.A	-0.2009	555.4
2	T3/15%	DCBLD1 ± ABL	0.11	2.254	0.848	R.SLSFEPDGQIR.A	-5.9713	1151.1
2	T3/15%	DCBLD1 ± ABL	0.13	2.543	0.812	R.SLSFEPDGQIR.A	-3.5616	1213.1
2	T3/15%	DCBLD1 ± ABL	0.59	2.671	0.818	R.SLSFEPDGQIR.A	-3.5616	1213.1
2	T3/15%	DCBLD1 ± ABL	1.1	4.12	0.796	R.TTGSTQSNFNFYVK.S	-3.2765	26.5
3	T3/15%	DCBLD1 ± ABL	0.76	2.499	0.626	R.TTGSTQSNFNFYVK.S	-0.2055	66.8
3	T3/15%	DCBLD1 ± ABL	1.27	2.826	0.697	R.TTGSTQSNFNFYVK.S	-6.2128	117.6
2	T3/15%	DCBLD1 ± ABL	0.72	3.965	0.774	R.TTGSTQSNFNFYVK.S	-0.1293	137.9
3	T3/15%	DCBLD1 ± ABL	0.77	2.297	0.556	R.TTGSTQSNFNFYVK~.S	-0.2055	66.8
2	T3/15%	DCBLD1 ± ABL	3.15	3.291	0.722	R.TTGSTQSNFNFYVK~.S	-0.1293	137.9
2	T3/15%	DCBLD1 ± ABL	0.92	3.424	0.799	R.TTGSTQSNFNFYVK~.S	-0.1293	137.9
2	T3/15%	DCBLD1 ± ABL	0.3	3.233	0.782	R.TTGSTQSNFNFYVK~.S	-3.4906	285.5
2	T3/15%	DCBLD1 ± ABL	0.51	2.796	0.736	R.YEGILANGVLSR$.D	-0.0157	38.8
2	T3/15%	DCBLD1 ± ABL	0.45	2.99	0.721	R.YEGILANGVLSR$.D	-3.5831	312.2
2	T3/15%	DCBLD1 ± ABL	0.74	2.969	0.608	R.YEGILANGVLSR.D	-0.0157	38.8
2	T3/15%	DCBLD1 ± ABL	0.42	2.461	0.672	R.YEGILANGVLSR.D	-7.7571	288.3
2	T3/15%	DCBLD1 ± ABL	0.46	3.302	0.66	R.YEGILANGVLSR.D	-3.5831	312.2
3	T1/10%	DCBLD2 ± ABL	2.65	3.699	0.373	K.AGK~PGLPAPDELVY@QVPQSTQEVSGAGR$.D	4.3123	20.3
3	T1/10%	DCBLD2 ± ABL	2.41	3.631	0.49	K.AGK~PGLPAPDELVY@QVPQSTQEVSGAGR$.D	2.5462	20.5
3	T1/10%	DCBLD2 ± ABL	1.57	2.411	0.461	K.AGK~PGLPAPDELVY@QVPQSTQEVSGAGR$.D	2.5462	20.5
3	T1/10%	DCBLD2 ± ABL	1.32	3.429	0.47	K.AGK~PGLPAPDELVY@QVPQSTQEVSGAGR$.D	6.0848	21.2
3	T1/10%	DCBLD2 ± ABL	0.14	2.737	0.307	K.AGK~PGLPAPDELVY@QVPQSTQEVSGAGR$.D	1.8721	24.1
3	T1/10%	DCBLD2 ± ABL	0.75	3.853	0.422	K.AGK~PGLPAPDELVY@QVPQSTQEVSGAGR$.D	1.8721	24.1
3	T1/10%	DCBLD2 ± ABL	0.82	3.287	0.502	K.AGK~PGLPAPDELVY@QVPQSTQEVSGAGR$.D	5.0189	27.9
3	T1/10%	DCBLD2 ± ABL	1.59	3.907	0.448	K.AGK~PGLPAPDELVY@QVPQSTQEVSGAGR$.D	0.5019	33.5
3	T1/10%	DCBLD2 ± ABL	1.27	3.636	0.496	K.AGK~PGLPAPDELVY@QVPQSTQEVSGAGR$.D	0.5019	33.5
3	T1/10%	DCBLD2 ± ABL	0.99	4.363	0.491	K.AGK~PGLPAPDELVY@QVPQSTQEVSGAGR$.D	4.7996	40.9
3	T1/10%	DCBLD2 ± ABL	1.24	3.849	0.525	K.AGK~PGLPAPDELVY@QVPQSTQEVSGAGR$.D	4.1054	42.8
3	T1/10%	DCBLD2 ± ABL	0.93	3.183	0.206	K.AGK~PGLPAPDELVY@QVPQSTQEVSGAGR$.D	6.0006	45
3	T1/10%	DCBLD2 ± ABL	0.62	5.554	0.516	K.AGK~PGLPAPDELVY@QVPQSTQEVSGAGR$.D	5.4024	45
3	T1/10%	DCBLD2 ± ABL	1.07	2.786	0.341	K.AGK~PGLPAPDELVY@QVPQSTQEVSGAGR$.D	5.1097	49.6
3	T1/10%	DCBLD2 ± ABL	3.65	3.82	0.469	K.AGK~PGLPAPDELVY@QVPQSTQEVSGAGR$.D	6.1649	49.6
3	T1/10%	DCBLD2 ± ABL	1.13	3.55	0.391	K.AGK~PGLPAPDELVY@QVPQSTQEVSGAGR$.D	5.1097	49.6
3	T1/10%	DCBLD2 ± ABL	2.66	2.893	0.478	K.AGK~PGLPAPDELVY@QVPQSTQEVSGAGR$.D	6.1649	49.6
3	T1/10%	DCBLD2 ± ABL	0.76	4.46	0.495	K.AGK~PGLPAPDELVY@QVPQSTQEVSGAGR$.D	5.1097	53.1
3	T1/10%	DCBLD2 ± ABL	0.84	3.934	0.464	K.AGK~PGLPAPDELVY@QVPQSTQEVSGAGR$.D	5.1097	53.1
3	T1/10%	DCBLD2 ± ABL	2.13	4.632	0.495	K.AGK~PGLPAPDELVY@QVPQSTQEVSGAGR$.D	3.9328	61.9
3	T1/10%	DCBLD2 ± ABL	0.72	5.284	0.509	K.AGK~PGLPAPDELVY@QVPQSTQEVSGAGR$.D	6.2634	69.6
3	T1/10%	DCBLD2 ± ABL	0.6	4.154	0.482	K.AGK~PGLPAPDELVY@QVPQSTQEVSGAGR$.D	6.2634	69.8
3	T1/10%	DCBLD2 ± ABL	1.15	3.938	0.49	K.AGK~PGLPAPDELVY@QVPQSTQEVSGAGR$.D	4.8309	115.5
3	T1/10%	DCBLD2 ± ABL	0.69	4.63	0.447	K.AGK~PGLPAPDELVY@QVPQSTQEVSGAGR$.D	5.2739	156.6
3	T1/10%	DCBLD2 ± ABL	0.82	3.502	0.111	K.AGK~PGLPAPDELVY@QVPQSTQEVSGAGR$.D	4.996	166.7
3	T1/10%	DCBLD2 ± ABL	2.18	5.22	0.504	K.AGK~PGLPAPDELVY@QVPQSTQEVSGAGR$.D	6.9488	213.8
3	T1/10%	DCBLD2 ± ABL	1.36	2.974	0.04	K.AGK~PGLPAPDELVY@QVPQSTQEVSGAGR$.D	6.7146	500.4
3	T1/10%	DCBLD2 ± ABL	-0.06	5.252	0.436	K.AGK~PGLPAPDELVY@QVPQSTQEVSGAGR$.D	6.7146	500.4
3	T1/10%	DCBLD2 ± ABL	0.5	3.815	0.507	K.AGK~PGLPAPDELVY@QVPQSTQEVSGAGR$.D	6.7146	500.4
3	T1/10%	DCBLD2 ± ABL	2	4.357	0.518	K.AGK~PGLPAPDELVY@QVPQSTQEVSGAGR$.D	6.7146	500.4
3	T1/10%	DCBLD2 ± ABL	-1.73	2.857	0.381	K.AGK~PGLPAPDELVYQVPQSTQEVSGAGR$.D	-2.0592	20.4
3	T1/10%	DCBLD2 ± ABL	-1.02	2.381	0.518	K.AGK~PGLPAPDELVYQVPQSTQEVSGAGR$.D	-2.2023	23.8
3	T1/10%	DCBLD2 ± ABL	-0.2	3.826	0.543	K.AGK~PGLPAPDELVYQVPQSTQEVSGAGR$.D	-2.3586	54.4
3	T1/10%	DCBLD2 ± ABL	1.07	3.474	0.405	K.AGK~PGLPAPDELVYQVPQSTQEVSGAGR$.D	-1.5197	131.2
3	T1/10%	DCBLD2 ± ABL	0.38	2.926	0.472	K.AGK~PGLPAPDELVYQVPQSTQEVSGAGR$.D	-1.6956	131.8
3	T1/10%	DCBLD2 ± ABL	-0.8	3.694	0.466	K.AGK~PGLPAPDELVYQVPQSTQEVSGAGR$.D	-1.074	139.1
3	T1/10%	DCBLD2 ± ABL	-0.02	2.801	0.482	K.AGK~PGLPAPDELVYQVPQSTQEVSGAGR$.D	-1.074	139.1
3	T1/10%	DCBLD2 ± ABL	0.72	2.491	0.274	K.AGK~PGLPAPDELVYQVPQSTQEVSGAGR$.D	-1.0393	198.9
3	T1/10%	DCBLD2 ± ABL	1.44	4.196	0.446	K.AGK~PGLPAPDELVYQVPQSTQEVSGAGR$.D	-1.0393	198.9
3	T1/10%	DCBLD2 ± ABL	1.43	4.712	0.52	K.AGK~PGLPAPDELVYQVPQSTQEVSGAGR$.D	-0.7251	216.7
3	T1/10%	DCBLD2 ± ABL	-1	4.143	0.543	K.AGK~PGLPAPDELVYQVPQSTQEVSGAGR$.D	-0.7251	216.7
3	T1/10%	DCBLD2 ± ABL	0.15	5.356	0.546	K.AGK~PGLPAPDELVYQVPQSTQEVSGAGR$.D	-1.2779	320.1
3	T1/10%	DCBLD2 ± ABL	-0.19	2.341	0.385	K.AGK~PGLPAPDELVYQVPQSTQEVSGAGR$.D	-1.2779	320.1
3	T1/10%	DCBLD2 ± ABL	-1.58	5.249	0.535	K.AGK~PGLPAPDELVYQVPQSTQEVSGAGR$.D	-2.5408	1044.9
3	T1/10%	DCBLD2 ± ABL	-0.36	4.201	0.564	K.AGK~PGLPAPDELVYQVPQSTQEVSGAGR$.D	-2.5408	1044.9
3	T1/10%	DCBLD2 ± ABL	-0.36	4.21	0.458	K.AGK~PGLPAPDELVYQVPQSTQEVSGAGR$.D	-2.5408	1044.9
3	T1/10%	DCBLD2 ± ABL	-0.57	4.723	0.408	K.AGK~PGLPAPDELVYQVPQSTQEVSGAGR$.D	-2.5408	1044.9
3	T1/10%	DCBLD2 ± ABL	-0.7	4.795	0.562	K.AGK~PGLPAPDELVYQVPQSTQEVSGAGR$.D	-2.5408	1044.9
3	T1/10%	DCBLD2 ± ABL	0.56	4.569	0.569	K.AGK~PGLPAPDELVYQVPQSTQEVSGAGR$.D	-0.6528	1326.3
3	T1/10%	DCBLD2 ± ABL	1.34	4.225	0.485	K.AGK~PGLPAPDELVYQVPQSTQEVSGAGR$.D	-0.6528	1326.3
3	T1/10%	DCBLD2 ± ABL	0.14	3.437	0.515	K.AGKPGLPAPDELVY@QVPQSTQEVSGAGR.D	5.27	103.2
3	T1/10%	DCBLD2 ± ABL	0.1	4.952	0.514	K.AGKPGLPAPDELVY@QVPQSTQEVSGAGR.D	4.856	103.8
3	T1/10%	DCBLD2 ± ABL	1.2	5.488	0.587	K.AGKPGLPAPDELVYQVPQSTQEVSGAGR.D	-2.0592	20.4
4	T1/10%	DCBLD2 ± ABL	1.4	3.81	0.538	K.AGKPGLPAPDELVYQVPQSTQEVSGAGR.D	-1.8848	25.3
4	T1/10%	DCBLD2 ± ABL	1.66	2.704	0.463	K.AGKPGLPAPDELVYQVPQSTQEVSGAGR.D	-5.6109	29.4
3	T1/10%	DCBLD2 ± ABL	0.17	3.959	0.577	K.AGKPGLPAPDELVYQVPQSTQEVSGAGR.D	-1.7985	35
3	T1/10%	DCBLD2 ± ABL	0.58	3.067	0.465	K.AGKPGLPAPDELVYQVPQSTQEVSGAGR.D	-4.5162	98.6
3	T1/10%	DCBLD2 ± ABL	0.95	5.741	0.56	K.AGKPGLPAPDELVYQVPQSTQEVSGAGR.D	-1.5197	131.2
3	T1/10%	DCBLD2 ± ABL	0.76	4.606	0.6	K.AGKPGLPAPDELVYQVPQSTQEVSGAGR.D	-1.6956	131.8
3	T1/10%	DCBLD2 ± ABL	0.46	4.671	0.551	K.AGKPGLPAPDELVYQVPQSTQEVSGAGR.D	-1.074	139.1
3	T1/10%	DCBLD2 ± ABL	0.32	2.656	0.43	K.AGKPGLPAPDELVYQVPQSTQEVSGAGR.D	-1.0393	198.9
3	T1/10%	DCBLD2 ± ABL	0.97	2.498	0.45	K.AGKPGLPAPDELVYQVPQSTQEVSGAGR.D	-1.0393	198.9
3	T1/10%	DCBLD2 ± ABL	1.94	4.343	0.542	K.AGKPGLPAPDELVYQVPQSTQEVSGAGR.D	-1.0393	198.9
3	T1/10%	DCBLD2 ± ABL	0.83	3.151	0.601	K.AGKPGLPAPDELVYQVPQSTQEVSGAGR.D	-0.7251	216.7
3	T1/10%	DCBLD2 ± ABL	-0.16	5.411	0.542	K.AGKPGLPAPDELVYQVPQSTQEVSGAGR.D	-0.7251	216.7
3	T1/10%	DCBLD2 ± ABL	0.09	2.63	0.437	K.AGKPGLPAPDELVYQVPQSTQEVSGAGR.D	-1.2779	320.1
3	T1/10%	DCBLD2 ± ABL	1.28	4.522	0.545	K.AGKPGLPAPDELVYQVPQSTQEVSGAGR.D	-1.2779	320.1
3	T1/10%	DCBLD2 ± ABL	0.66	3.647	0.649	K.AGKPGLPAPDELVYQVPQSTQEVSGAGR.D	-1.2779	320.1
3	T1/10%	DCBLD2 ± ABL	2.62	4.319	0.606	K.AGKPGLPAPDELVYQVPQSTQEVSGAGR.D	-2.5408	1044.9
3	T1/10%	DCBLD2 ± ABL	1.87	4.92	0.553	K.AGKPGLPAPDELVYQVPQSTQEVSGAGR.D	-2.5408	1044.9
3	T1/10%	DCBLD2 ± ABL	0.51	4.949	0.557	K.AGKPGLPAPDELVYQVPQSTQEVSGAGR.D	-2.5408	1044.9
3	T1/10%	DCBLD2 ± ABL	1.12	5.111	0.525	K.AGKPGLPAPDELVYQVPQSTQEVSGAGR.D	-0.6528	1326.3
3	T1/10%	DCBLD2 ± ABL	3.72	4.845	0.555	K.AGKPGLPAPDELVYQVPQSTQEVSGAGR.D	-0.6528	1326.3
3	T1/10%	DCBLD2 ± ABL	0.26	3.74	0.491	K.AGKPGLPAPDELVYQVPQSTQEVSGAGR.D	-0.6528	1326.3
2	T1/10%	DCBLD2 ± ABL	1.11	4.438	0.006	K.ATGNQPPPLVGT@YNTLLSR$.T	4.2046	85.8
2	T1/10%	DCBLD2 ± ABL	1.34	2.193	0.003	K.ATGNQPPPLVGT@YNTLLSR$.T	4.2046	85.8
2	T1/10%	DCBLD2 ± ABL	1.14	2.845	0.003	K.ATGNQPPPLVGT@YNTLLSR$.T	4.601	156.7
2	T1/10%	DCBLD2 ± ABL	0.92	2.361	0.006	K.ATGNQPPPLVGT@YNTLLSR$.T	4.601	156.7
2	T1/10%	DCBLD2 ± ABL	2.4	2.759	0.003	K.ATGNQPPPLVGT@YNTLLSR$.T	4.6124	236.5
2	T1/10%	DCBLD2 ± ABL	0.91	2.189	0.004	K.ATGNQPPPLVGT@YNTLLSR.T	4.2168	138.8
2	T1/10%	DCBLD2 ± ABL	0.67	4.558	0.029	K.ATGNQPPPLVGTY@NTLLSR$.T	4.1609	24.6
3	T1/10%	DCBLD2 ± ABL	1.34	3.871	0.029	K.ATGNQPPPLVGTY@NTLLSR$.T	2.8573	26.1
2	T1/10%	DCBLD2 ± ABL	0.31	3.046	0.027	K.ATGNQPPPLVGTY@NTLLSR$.T	4.1754	32.8
2	T1/10%	DCBLD2 ± ABL	0.92	4.134	0.004	K.ATGNQPPPLVGTY@NTLLSR$.T	4.3012	36
3	T1/10%	DCBLD2 ± ABL	0.74	5.78	0.04	K.ATGNQPPPLVGTY@NTLLSR$.T	4.8789	50.2
2	T1/10%	DCBLD2 ± ABL	0.61	4.674	0.03	K.ATGNQPPPLVGTY@NTLLSR$.T	4.688	51.5
3	T1/10%	DCBLD2 ± ABL	1.42	4.976	0.02	K.ATGNQPPPLVGTY@NTLLSR$.T	4.1213	85.5
3	T1/10%	DCBLD2 ± ABL	0.39	3.536	0.048	K.ATGNQPPPLVGTY@NTLLSR$.T	3.9848	115.8
3	T1/10%	DCBLD2 ± ABL	0.84	4.439	0.035	K.ATGNQPPPLVGTY@NTLLSR$.T	3.3902	129.3
3	T1/10%	DCBLD2 ± ABL	0.84	4.815	0.026	K.ATGNQPPPLVGTY@NTLLSR$.T	3.3902	129.3
3	T1/10%	DCBLD2 ± ABL	1.32	3.653	0.052	K.ATGNQPPPLVGTY@NTLLSR$.T	3.3902	129.3
2	T1/10%	DCBLD2 ± ABL	0.54	2.968	0	K.ATGNQPPPLVGTY@NTLLSR$.T	4.2168	138.8
2	T1/10%	DCBLD2 ± ABL	1.59	2.974	0.008	K.ATGNQPPPLVGTY@NTLLSR$.T	4.2168	138.8
2	T1/10%	DCBLD2 ± ABL	2.02	5.128	0.034	K.ATGNQPPPLVGTY@NTLLSR$.T	4.6124	236.5
2	T1/10%	DCBLD2 ± ABL	2	3.223	0.018	K.ATGNQPPPLVGTY@NTLLSR$.T	4.6124	236.5
3	T1/10%	DCBLD2 ± ABL	1.52	5.128	0.024	K.ATGNQPPPLVGTY@NTLLSR$.T	4.4203	305.7
3	T1/10%	DCBLD2 ± ABL	1.6	5.454	0.026	K.ATGNQPPPLVGTY@NTLLSR$.T	4.4203	305.7
3	T1/10%	DCBLD2 ± ABL	-0.25	2.724	0.046	K.ATGNQPPPLVGTY@NTLLSR.T	3.9522	62.7
2	T1/10%	DCBLD2 ± ABL	2.11	2.176	0.009	K.ATGNQPPPLVGTYNT@LLSR.T	4.6124	236.5
2	T1/10%	DCBLD2 ± ABL	-0.78	2.3	0.025	K.ATGNQPPPLVGTYNTLLS@R.T	4.601	156.7
2	T1/10%	DCBLD2 ± ABL	1.16	2.348	0.676	K.ATGNQPPPLVGTYNTLLSR$.T	-0.136	111
2	T1/10%	DCBLD2 ± ABL	0.67	2.034	0.602	K.ATGNQPPPLVGTYNTLLSR$.T	-0.3111	114.6
2	T1/10%	DCBLD2 ± ABL	0.59	2.311	0.564	K.ATGNQPPPLVGTYNTLLSR$.T	-0.3111	114.6
3	T1/10%	DCBLD2 ± ABL	1.42	3.697	0.667	K.ATGNQPPPLVGTYNTLLSR$.T	-0.3593	114.7
2	T1/10%	DCBLD2 ± ABL	1.7	3.302	0.709	K.ATGNQPPPLVGTYNTLLSR$.T	-0.4171	120.4
2	T1/10%	DCBLD2 ± ABL	1.1	3.716	0.756	K.ATGNQPPPLVGTYNTLLSR$.T	0.4887	128.9
3	T1/10%	DCBLD2 ± ABL	1.18	4.065	0.685	K.ATGNQPPPLVGTYNTLLSR$.T	0.5101	131.7
3	T1/10%	DCBLD2 ± ABL	3.02	2.701	0.329	K.ATGNQPPPLVGTYNTLLSR$.T	-1.0642	142.7
3	T1/10%	DCBLD2 ± ABL	2.24	2.302	0.611	K.ATGNQPPPLVGTYNTLLSR$.T	-0.2165	145.9
3	T1/10%	DCBLD2 ± ABL	1.18	4.261	0.542	K.ATGNQPPPLVGTYNTLLSR$.T	-0.2165	145.9
2	T1/10%	DCBLD2 ± ABL	3.57	2.376	0.691	K.ATGNQPPPLVGTYNTLLSR$.T	-0.6346	157.1
3	T1/10%	DCBLD2 ± ABL	1.34	3.726	0.604	K.ATGNQPPPLVGTYNTLLSR$.T	-0.5874	179.3
2	T1/10%	DCBLD2 ± ABL	0.53	3.066	0.705	K.ATGNQPPPLVGTYNTLLSR$.T	-0.2792	295.8
2	T1/10%	DCBLD2 ± ABL	0.84	4.677	0.733	K.ATGNQPPPLVGTYNTLLSR$.T	-0.2792	295.8
3	T1/10%	DCBLD2 ± ABL	1.23	5.075	0.703	K.ATGNQPPPLVGTYNTLLSR$.T	-0.1196	297
2	T1/10%	DCBLD2 ± ABL	0.59	4.52	0.757	K.ATGNQPPPLVGTYNTLLSR$.T	0.1265	584.1
2	T1/10%	DCBLD2 ± ABL	0.8	3.43	0.674	K.ATGNQPPPLVGTYNTLLSR$.T	0.1265	584.1
3	T1/10%	DCBLD2 ± ABL	0.68	2.368	0.506	K.ATGNQPPPLVGTYNTLLSR$.T	0.3518	805.5
3	T1/10%	DCBLD2 ± ABL	1.33	4.651	0.737	K.ATGNQPPPLVGTYNTLLSR$.T	0.3518	805.5
3	T1/10%	DCBLD2 ± ABL	1.26	4.043	0.704	K.ATGNQPPPLVGTYNTLLSR$.T	0.3518	805.5
3	T1/10%	DCBLD2 ± ABL	1.51	2.458	0.564	K.ATGNQPPPLVGTYNTLLSR$.T	-1.372	1028.2
3	T1/10%	DCBLD2 ± ABL	1.07	4.894	0.745	K.ATGNQPPPLVGTYNTLLSR$.T	-1.372	1028.2
3	T1/10%	DCBLD2 ± ABL	0.98	3.32	0.673	K.ATGNQPPPLVGTYNTLLSR$.T	-1.372	1028.2
2	T1/10%	DCBLD2 ± ABL	0.09	4.332	0.779	K.ATGNQPPPLVGTYNTLLSR$.T	-1.4432	1233.5
2	T1/10%	DCBLD2 ± ABL	-0.08	4.615	0.754	K.ATGNQPPPLVGTYNTLLSR$.T	-1.4432	1233.5
2	T1/10%	DCBLD2 ± ABL	1.73	3.355	0.76	K.ATGNQPPPLVGTYNTLLSR.T	-0.136	111
2	T1/10%	DCBLD2 ± ABL	0.84	2.478	0.789	K.ATGNQPPPLVGTYNTLLSR.T	-0.3111	114.6
3	T1/10%	DCBLD2 ± ABL	-0.07	2.314	0.728	K.ATGNQPPPLVGTYNTLLSR.T	-0.3593	114.7
2	T1/10%	DCBLD2 ± ABL	1.85	4.227	0.829	K.ATGNQPPPLVGTYNTLLSR.T	-0.4171	120.4
2	T1/10%	DCBLD2 ± ABL	1.21	3.465	0.804	K.ATGNQPPPLVGTYNTLLSR.T	0.4887	128.9
3	T1/10%	DCBLD2 ± ABL	1.11	3.569	0.668	K.ATGNQPPPLVGTYNTLLSR.T	0.5101	131.7
3	T1/10%	DCBLD2 ± ABL	2.29	4.219	0.544	K.ATGNQPPPLVGTYNTLLSR.T	-1.0642	142.7
3	T1/10%	DCBLD2 ± ABL	1.54	2.912	0.612	K.ATGNQPPPLVGTYNTLLSR.T	-0.2165	145.9
3	T1/10%	DCBLD2 ± ABL	0.8	4.39	0.571	K.ATGNQPPPLVGTYNTLLSR.T	-0.2165	145.9
2	T1/10%	DCBLD2 ± ABL	3.39	2.118	0.683	K.ATGNQPPPLVGTYNTLLSR.T	-0.6346	157.1
3	T1/10%	DCBLD2 ± ABL	-0.05	2.674	0.658	K.ATGNQPPPLVGTYNTLLSR.T	-0.5874	179.3
3	T1/10%	DCBLD2 ± ABL	-0.18	2.201	0.581	K.ATGNQPPPLVGTYNTLLSR.T	-0.5874	179.3
2	T1/10%	DCBLD2 ± ABL	0.85	2.056	0.729	K.ATGNQPPPLVGTYNTLLSR.T	-0.2792	295.8
2	T1/10%	DCBLD2 ± ABL	1.33	4.601	0.82	K.ATGNQPPPLVGTYNTLLSR.T	-0.2792	295.8
3	T1/10%	DCBLD2 ± ABL	1.63	3.88	0.401	K.ATGNQPPPLVGTYNTLLSR.T	-0.1196	297
2	T1/10%	DCBLD2 ± ABL	2.27	2.577	0.695	K.ATGNQPPPLVGTYNTLLSR.T	0.1265	584.1
2	T1/10%	DCBLD2 ± ABL	1.26	4.477	0.821	K.ATGNQPPPLVGTYNTLLSR.T	0.1265	584.1
2	T1/10%	DCBLD2 ± ABL	1.01	3.135	0.684	K.ATGNQPPPLVGTYNTLLSR.T	0.1265	584.1
3	T1/10%	DCBLD2 ± ABL	2.09	5.47	0.559	K.ATGNQPPPLVGTYNTLLSR.T	0.3518	805.5
3	T1/10%	DCBLD2 ± ABL	0.69	3.914	0.695	K.ATGNQPPPLVGTYNTLLSR.T	0.3518	805.5
3	T1/10%	DCBLD2 ± ABL	1.57	2.994	0.716	K.ATGNQPPPLVGTYNTLLSR.T	-1.372	1028.2
3	T1/10%	DCBLD2 ± ABL	2.46	5.568	0.574	K.ATGNQPPPLVGTYNTLLSR.T	-1.372	1028.2
3	T1/10%	DCBLD2 ± ABL	1.16	2.832	0.772	K.ATGNQPPPLVGTYNTLLSR.T	-1.372	1028.2
2	T1/10%	DCBLD2 ± ABL	1.11	2.044	0.705	K.ATGNQPPPLVGTYNTLLSR.T	-1.4432	1233.5
2	T1/10%	DCBLD2 ± ABL	1.44	4.873	0.802	K.ATGNQPPPLVGTYNTLLSR.T	-1.4432	1233.5
2	T1/10%	DCBLD2 ± ABL	0.34	4.283	0.673	K.ATGNQPPPLVGTYNTLLSR.T	-1.4432	1233.5
4	T1/10%	DCBLD2 ± ABL	0.78	2.654	0.056	K.AVDHEET@PVRYSSSEVNHLSPR.E	0.0916	194
4	T1/10%	DCBLD2 ± ABL	0.42	2.513	0.072	K.AVDHEET@PVRYSSSEVNHLSPR.E	-0.9881	259.5
2	T1/10%	DCBLD2 ± ABL	-0.15	2.229	0.825	K.AVDHEETPVR$.Y	0.392	84.3
3	T1/10%	DCBLD2 ± ABL	-0.99	2.472	0.666	K.AVDHEETPVR$.Y	0.3035	298.2
2	T1/10%	DCBLD2 ± ABL	-0.05	2.02	0.776	K.AVDHEETPVR$.Y	0.4472	399.5
2	T1/10%	DCBLD2 ± ABL	0.16	2.265	0.811	K.AVDHEETPVR$.Y	-0.2303	495.1
2	T1/10%	DCBLD2 ± ABL	-0.09	2.151	0.822	K.AVDHEETPVR$.Y	-0.2303	495.1
2	T1/10%	DCBLD2 ± ABL	-0.38	2.495	0.774	K.AVDHEETPVR$.Y	2.0941	578.1
2	T1/10%	DCBLD2 ± ABL	0.13	2.526	0.808	K.AVDHEETPVR$.Y	0.7089	1068
2	T1/10%	DCBLD2 ± ABL	-0.16	2.346	0.775	K.AVDHEETPVR$.Y	0.7134	1152
2	T1/10%	DCBLD2 ± ABL	-0.3	2.32	0.835	K.AVDHEETPVR$.Y	-0.636	1245.3
3	T1/10%	DCBLD2 ± ABL	-2.68	2.333	0.703	K.AVDHEETPVR$.Y	2.3684	1314
3	T1/10%	DCBLD2 ± ABL	-0.23	2.245	0.805	K.AVDHEETPVR$.Y	2.3684	1314
3	T1/10%	DCBLD2 ± ABL	-1.59	2.555	0.715	K.AVDHEETPVR$.Y	0.2055	1479.8
3	T1/10%	DCBLD2 ± ABL	-0.48	2.338	0.744	K.AVDHEETPVR$.Y	-0.1282	1654.8
3	T1/10%	DCBLD2 ± ABL	0.49	3.35	0.792	K.AVDHEETPVR$.Y	0.6281	3196.9
3	T1/10%	DCBLD2 ± ABL	-0.17	2.791	0.824	K.AVDHEETPVR$.Y	0.6281	3196.9
3	T1/10%	DCBLD2 ± ABL	0.14	2.965	0.769	K.AVDHEETPVR$.Y	0.7589	3347
3	T1/10%	DCBLD2 ± ABL	-1.62	2.203	0.718	K.AVDHEETPVR$.Y	0.7589	3347
3	T1/10%	DCBLD2 ± ABL	-2.83	3.294	0.809	K.AVDHEETPVR$.Y	-0.5617	3410.5
3	T1/10%	DCBLD2 ± ABL	-0.46	2.666	0.789	K.AVDHEETPVR$.Y	-0.5617	3410.5
4	T1/10%	DCBLD2 ± ABL	0.47	4.647	0.015	K.AVDHEETPVR$Y@SSSEVNHLSPR$.E	5.334	53.3
3	T1/10%	DCBLD2 ± ABL	0.8	2.935	0.001	K.AVDHEETPVR$YS@SSEVNHLSPR$.E	4.155	25.6
3	T1/10%	DCBLD2 ± ABL	0.4	4.235	0.089	K.AVDHEETPVR$YS@SSEVNHLSPR$.E	-0.9116	52.5
4	T1/10%	DCBLD2 ± ABL	0.95	3.916	0.054	K.AVDHEETPVR$YS@SSEVNHLSPR$.E	5.8403	182.5
4	T1/10%	DCBLD2 ± ABL	-1.47	2.633	0.03	K.AVDHEETPVR$YSS@SEVNHLSPR$.E	0.1155	35.4
4	T1/10%	DCBLD2 ± ABL	0.1	2.68	0.051	K.AVDHEETPVR$YSS@SEVNHLSPR$.E	0.0916	194
4	T1/10%	DCBLD2 ± ABL	-0.16	3.276	0.07	K.AVDHEETPVR$YSS@SEVNHLSPR$.E	-0.9881	259.5
4	T1/10%	DCBLD2 ± ABL	-0.03	3.198	0.001	K.AVDHEETPVR$YSSS@EVNHLSPR$.E	2.0058	20.4
2	T1/10%	DCBLD2 ± ABL	-0.43	2.121	0.753	K.AVDHEETPVR.Y	0.4472	399.5
2	T1/10%	DCBLD2 ± ABL	0.1	2.407	0.841	K.AVDHEETPVR.Y	-0.2303	495.1
2	T1/10%	DCBLD2 ± ABL	0.36	2.222	0.728	K.AVDHEETPVR.Y	0.7089	1068
2	T1/10%	DCBLD2 ± ABL	0.4	2.173	0.824	K.AVDHEETPVR.Y	0.7134	1152
3	T1/10%	DCBLD2 ± ABL	1.98	2.89	0.823	K.AVDHEETPVR.Y	0.6281	3196.9
3	T1/10%	DCBLD2 ± ABL	0.27	2.273	0.737	K.AVDHEETPVR.Y	0.6281	3196.9
4	T1/10%	DCBLD2 ± ABL	0.07	2.736	0.003	K.AVDHEETPVRYS@SSEVNHLSPR.E	0.0916	194
3	T1/10%	DCBLD2 ± ABL	0	2.602	0.011	K.AVDHEETPVRYSSS@EVNHLSPR.E	-0.9116	52.5
4	T1/10%	DCBLD2 ± ABL	0.38	2.68	0.009	K.AVDHEETPVRYSSS@EVNHLSPR.E	-0.9881	259.5
2	T1/10%	DCBLD2 ± ABL	-0.06	2.091	0.389	K.DYHQDVR$.N	0.9041	571.3
2	T1/10%	DCBLD2 ± ABL	0.15	2.015	0.657	K.DYHQDVR$.N	0.9041	571.3
2	T1/10%	DCBLD2 ± ABL	-0.06	2.082	0.672	K.DYHQDVR.N	-0.4275	3980.1
2	T1/10%	DCBLD2 ± ABL	0.01	2.249	0.793	K.IFQGNK~DYHQDVR$.N	0.7635	27.5
2	T1/10%	DCBLD2 ± ABL	0.34	3.422	0.772	K.IFQGNK~DYHQDVR$.N	0.0017	34.7
3	T1/10%	DCBLD2 ± ABL	0.83	2.908	0.536	K.IFQGNK~DYHQDVR$.N	-0.4772	38.6
3	T1/10%	DCBLD2 ± ABL	-0.09	3.097	0.699	K.IFQGNK~DYHQDVR$.N	0.2552	51.1
3	T1/10%	DCBLD2 ± ABL	0.37	2.253	0.708	K.IFQGNK~DYHQDVR$.N	2.296	67.3
3	T1/10%	DCBLD2 ± ABL	0.25	3.203	0.677	K.IFQGNK~DYHQDVR$.N	-0.5581	438.5
3	T1/10%	DCBLD2 ± ABL	-0.18	2.964	0.578	K.IFQGNK~DYHQDVR$.N	0.8343	654.6
4	T1/10%	DCBLD2 ± ABL	-0.38	2.852	0.513	K.IFQGNK~DYHQDVR$.N	-0.5244	738.9
4	T1/10%	DCBLD2 ± ABL	-0.88	2.875	0.465	K.IFQGNK~DYHQDVR$.N	1.052	1529.4
4	T1/10%	DCBLD2 ± ABL	0.89	2.458	0.483	K.IFQGNK~DYHQDVR$.N	1.052	1529.4
4	T1/10%	DCBLD2 ± ABL	0.08	2.736	0.583	K.IFQGNK~DYHQDVR$.N	1.052	1529.4
2	T1/10%	DCBLD2 ± ABL	-0.5	3.405	0.809	K.IFQGNKDYHQDVR.N	0.7635	27.5
2	T1/10%	DCBLD2 ± ABL	0.62	2.667	0.692	K.IFQGNKDYHQDVR.N	0.0017	34.7
3	T1/10%	DCBLD2 ± ABL	-0.43	3.078	0.627	K.IFQGNKDYHQDVR.N	-0.4772	38.6
4	T1/10%	DCBLD2 ± ABL	-0.27	2.588	0.54	K.IFQGNKDYHQDVR.N	-0.8256	77.8
3	T1/10%	DCBLD2 ± ABL	0.56	3.127	0.657	K.IFQGNKDYHQDVR.N	-0.5581	438.5
3	T1/10%	DCBLD2 ± ABL	0.08	3.112	0.577	K.IFQGNKDYHQDVR.N	0.8343	654.6
4	T1/10%	DCBLD2 ± ABL	0.1	2.914	0.577	K.IFQGNKDYHQDVR.N	-0.5244	738.9
3	T1/10%	DCBLD2 ± ABL	0.57	6.26	0.724	K.ITGIITTGSTMVEHNYYVSAYR$.I	0.7718	32.1
3	T1/10%	DCBLD2 ± ABL	-0.53	3.892	0.651	K.ITGIITTGSTMVEHNYYVSAYR$.I	2.0132	33.1
3	T1/10%	DCBLD2 ± ABL	1.34	4.713	0.59	K.ITGIITTGSTMVEHNYYVSAYR$.I	-1.4119	59.2
3	T1/10%	DCBLD2 ± ABL	0.47	6.045	0.634	K.ITGIITTGSTMVEHNYYVSAYR$.I	0.5075	110.2
3	T1/10%	DCBLD2 ± ABL	1.75	4.276	0.431	K.ITGIITTGSTMVEHNYYVSAYR$.I	0.5075	110.2
3	T1/10%	DCBLD2 ± ABL	1.62	6.331	0.69	K.ITGIITTGSTMVEHNYYVSAYR$.I	-0.5172	115.4
3	T1/10%	DCBLD2 ± ABL	2.83	4.384	0.639	K.ITGIITTGSTMVEHNYYVSAYR$.I	-0.5172	115.4
3	T1/10%	DCBLD2 ± ABL	1.44	5.358	0.572	K.ITGIITTGSTMVEHNYYVSAYR.I	0.7718	32.1
3	T1/10%	DCBLD2 ± ABL	-0.92	3.363	0.549	K.ITGIITTGSTMVEHNYYVSAYR.I	2.0132	33.1
3	T1/10%	DCBLD2 ± ABL	-0.4	4.262	0.577	K.ITGIITTGSTMVEHNYYVSAYR.I	0.5075	110.2
3	T1/10%	DCBLD2 ± ABL	1.1	3.253	0.51	K.ITGIITTGSTMVEHNYYVSAYR.I	0.5075	110.2
3	T1/10%	DCBLD2 ± ABL	1.12	2.823	0.5	K.ITGIITTGSTMVEHNYYVSAYR.I	-0.5172	115.4
3	T1/10%	DCBLD2 ± ABL	1.13	5.455	0.61	K.ITGIITTGSTMVEHNYYVSAYR.I	-0.5172	115.4
3	T1/10%	DCBLD2 ± ABL	0.88	5.656	0.67	K.ITGIITTGSTMVEHNYYVSAYR.I	-0.5172	115.4
4	T1/10%	DCBLD2 ± ABL	1.37	2.881	0.667	K.KITGIITTGSTMVEHNYYVSAYR.I	0.9978	34.8
4	T1/10%	DCBLD2 ± ABL	1.19	4.806	0.69	K.KITGIITTGSTMVEHNYYVSAYR.I	0.0012	38.8
3	T1/10%	DCBLD2 ± ABL	1.25	4.941	0.714	K.KITGIITTGSTMVEHNYYVSAYR.I	0.8619	148.3
4	T1/10%	DCBLD2 ± ABL	2.31	4.689	0.708	K.KITGIITTGSTMVEHNYYVSAYR.I	0.7688	541.4
3	T1/10%	DCBLD2 ± ABL	2.52	3.28	0.683	K.KKTEGTYDLPYWDR.A	-0.6531	61.9
3	T1/10%	DCBLD2 ± ABL	0.94	2.773	0.649	K.KKTEGTYDLPYWDR.A	0.9672	110.8
3	T1/10%	DCBLD2 ± ABL	1.39	2.266	0.474	K.KTEGTYDLPYWDR.A	-0.2185	74.8
2	T1/10%	DCBLD2 ± ABL	0.18	3.867	0.731	K.KTEGTYDLPYWDR.A	0.9569	95
3	T1/10%	DCBLD2 ± ABL	0.49	2.355	0.353	K.KTEGTYDLPYWDR.A	0.664	365.2
3	T1/10%	DCBLD2 ± ABL	1.05	2.72	0.42	K.KTEGTYDLPYWDR.A	-0.6314	847.2
3	T1/10%	DCBLD2 ± ABL	0.86	2.723	0.483	K.KTEGTYDLPYWDR.A	-0.6314	847.2
3	T1/10%	DCBLD2 ± ABL	0.24	2.426	0.576	K.LISEEDLAANDILDYK~DDDDK~V.-	-0.5387	26.7
3	T1/10%	DCBLD2 ± ABL	-1.22	2.501	0.561	K.LISEEDLAANDILDYK~DDDDK~V.-	-0.4486	34.5
3	T1/10%	DCBLD2 ± ABL	1.41	3.651	0.645	K.LISEEDLAANDILDYK~DDDDK~V.-	-0.5811	36.1
3	T1/10%	DCBLD2 ± ABL	1.07	2.409	0.609	K.LISEEDLAANDILDYK~DDDDK~V.-	-0.5811	36.1
3	T1/10%	DCBLD2 ± ABL	0.08	4.104	0.656	K.LISEEDLAANDILDYK~DDDDK~V.-	-0.5811	36.1
2	T1/10%	DCBLD2 ± ABL	-0.02	5.677	0.756	K.LISEEDLAANDILDYK~DDDDK~V.-	-0.7119	37.1
2	T1/10%	DCBLD2 ± ABL	0.86	4.456	0.735	K.LISEEDLAANDILDYK~DDDDK~V.-	0.6821	43.7
3	T1/10%	DCBLD2 ± ABL	1.15	2.205	0.551	K.LISEEDLAANDILDYK~DDDDK~V.-	-0.5678	45.3
3	T1/10%	DCBLD2 ± ABL	-3.79	3.252	0.387	K.LISEEDLAANDILDYK~DDDDK~V.-	-0.5025	60.5
3	T1/10%	DCBLD2 ± ABL	1.09	3.005	0.508	K.LISEEDLAANDILDYK~DDDDK~V.-	-0.7275	62.5
3	T1/10%	DCBLD2 ± ABL	0.57	4.521	0.657	K.LISEEDLAANDILDYK~DDDDK~V.-	-0.7275	62.5
3	T1/10%	DCBLD2 ± ABL	-2.99	2.808	0.432	K.LISEEDLAANDILDYK~DDDDK~V.-	-0.7275	62.5
3	T1/10%	DCBLD2 ± ABL	0.75	4.68	0.659	K.LISEEDLAANDILDYK~DDDDK~V.-	0.7542	66.5
3	T1/10%	DCBLD2 ± ABL	1.44	4.11	0.556	K.LISEEDLAANDILDYK~DDDDK~V.-	-0.3558	76.3
3	T1/10%	DCBLD2 ± ABL	0.98	6.418	0.597	K.LISEEDLAANDILDYK~DDDDK~V.-	-0.3558	76.3
3	T1/10%	DCBLD2 ± ABL	0.99	6.523	0.633	K.LISEEDLAANDILDYK~DDDDK~V.-	2.0864	164.8
3	T1/10%	DCBLD2 ± ABL	0.68	4.902	0.69	K.LISEEDLAANDILDYK~DDDDK~V.-	2.0864	164.8
3	T1/10%	DCBLD2 ± ABL	2.37	6.008	0.61	K.LISEEDLAANDILDYK~DDDDK~V.-	0.7825	275.1
3	T1/10%	DCBLD2 ± ABL	3.33	4.474	0.701	K.LISEEDLAANDILDYK~DDDDK~V.-	0.7825	275.1
3	T1/10%	DCBLD2 ± ABL	1.14	4.247	0.556	K.LISEEDLAANDILDYK~DDDDK~V.-	0.197	277.8
3	T1/10%	DCBLD2 ± ABL	0.98	2.404	0.429	K.LISEEDLAANDILDYK~DDDDK~V.-	0.197	277.8
3	T1/10%	DCBLD2 ± ABL	1.27	6.847	0.575	K.LISEEDLAANDILDYK~DDDDK~V.-	0.7883	480.9
3	T1/10%	DCBLD2 ± ABL	-0.48	5.218	0.602	K.LISEEDLAANDILDYK~DDDDK~V.-	-0.6028	1734.7
3	T1/10%	DCBLD2 ± ABL	-0.32	6.154	0.618	K.LISEEDLAANDILDYK~DDDDK~V.-	-0.6028	1734.7
3	T1/10%	DCBLD2 ± ABL	0.54	5.905	0.58	K.LISEEDLAANDILDYK~DDDDK~V.-	-0.6028	1734.7
3	T1/10%	DCBLD2 ± ABL	0.5	5.96	0.604	K.LISEEDLAANDILDYK~DDDDK~V.-	-0.6028	1734.7
3	T1/10%	DCBLD2 ± ABL	-0.09	6.302	0.603	K.LISEEDLAANDILDYK~DDDDK~V.-	-0.6028	1734.7
3	T1/10%	DCBLD2 ± ABL	1.03	5.879	0.652	K.LISEEDLAANDILDYK~DDDDK~V.-	-0.6028	1734.7
3	T1/10%	DCBLD2 ± ABL	0.56	4.228	0.471	K.LISEEDLAANDILDYK~DDDDK~V.-	-0.6028	1734.7
3	T1/10%	DCBLD2 ± ABL	0.11	6.527	0.589	K.LISEEDLAANDILDYK~DDDDK~V.-	0.8279	2080.4
3	T1/10%	DCBLD2 ± ABL	2.11	6.762	0.649	K.LISEEDLAANDILDYK~DDDDK~V.-	0.8279	2080.4
3	T1/10%	DCBLD2 ± ABL	1.35	6.272	0.579	K.LISEEDLAANDILDYK~DDDDK~V.-	0.8279	2080.4
3	T1/10%	DCBLD2 ± ABL	1.01	5.983	0.646	K.LISEEDLAANDILDYK~DDDDK~V.-	0.8279	2080.4
3	T1/10%	DCBLD2 ± ABL	1.72	5.801	0.674	K.LISEEDLAANDILDYK~DDDDK~V.-	0.8279	2080.4
3	T1/10%	DCBLD2 ± ABL	1.51	5.125	0.702	K.LISEEDLAANDILDYK~DDDDK~V.-	0.8279	2080.4
3	T1/10%	DCBLD2 ± ABL	1.78	5.405	0.717	K.LISEEDLAANDILDYK~DDDDK~V.-	0.8279	2080.4
3	T1/10%	DCBLD2 ± ABL	0.5	3.802	0.415	K.LISEEDLAANDILDYK~DDDDK~V.-	0.8279	2080.4
3	T1/10%	DCBLD2 ± ABL	1	4.406	0.656	K.LISEEDLAANDILDYK~DDDDK~V.-	0.8279	2080.4
3	T1/10%	DCBLD2 ± ABL	0	4.478	0.628	K.LISEEDLAANDILDYK~DDDDK~V.-	0.8279	2080.4
3	T1/10%	DCBLD2 ± ABL	-1.87	2.906	0.628	K.LISEEDLAANDILDYK~DDDDK~V.-	0.8279	2080.4
3	T1/10%	DCBLD2 ± ABL	-0.46	5.209	0.609	K.LISEEDLAANDILDYK~DDDDK~V.-	0.8279	2080.4
3	T1/10%	DCBLD2 ± ABL	0.19	3.417	0.423	K.LISEEDLAANDILDYK~DDDDK~V.-	0.8279	2080.4
3	T1/10%	DCBLD2 ± ABL	1.69	3.017	0.646	K.LISEEDLAANDILDYK~DDDDK~V.-	0.8279	2080.4
3	T1/10%	DCBLD2 ± ABL	-0.53	3.215	0.624	K.LISEEDLAANDILDYKDDDDKV.-	-0.3762	22.5
2	T1/10%	DCBLD2 ± ABL	2.61	4.134	0.609	K.LISEEDLAANDILDYKDDDDKV.-	-0.6415	26.1
3	T1/10%	DCBLD2 ± ABL	0.8	2.731	0.605	K.LISEEDLAANDILDYKDDDDKV.-	-0.614	27.5
3	T1/10%	DCBLD2 ± ABL	0.34	2.502	0.672	K.LISEEDLAANDILDYKDDDDKV.-	-0.4909	30.9
3	T1/10%	DCBLD2 ± ABL	0.08	2.31	0.541	K.LISEEDLAANDILDYKDDDDKV.-	-0.4909	30.9
3	T1/10%	DCBLD2 ± ABL	1.67	3.502	0.483	K.LISEEDLAANDILDYKDDDDKV.-	-0.8065	31.2
3	T1/10%	DCBLD2 ± ABL	0.83	2.984	0.534	K.LISEEDLAANDILDYKDDDDKV.-	-0.5387	33.5
3	T1/10%	DCBLD2 ± ABL	1.03	3.966	0.677	K.LISEEDLAANDILDYKDDDDKV.-	-0.9039	33.8
3	T1/10%	DCBLD2 ± ABL	0.77	2.201	0.418	K.LISEEDLAANDILDYKDDDDKV.-	-0.4486	34.5
3	T1/10%	DCBLD2 ± ABL	0.65	3.599	0.65	K.LISEEDLAANDILDYKDDDDKV.-	-0.4486	34.5
3	T1/10%	DCBLD2 ± ABL	0.36	2.75	0.49	K.LISEEDLAANDILDYKDDDDKV.-	-0.5811	36.1
3	T1/10%	DCBLD2 ± ABL	0.99	3.865	0.631	K.LISEEDLAANDILDYKDDDDKV.-	-0.5811	36.1
3	T1/10%	DCBLD2 ± ABL	-0.06	3.173	0.67	K.LISEEDLAANDILDYKDDDDKV.-	-0.5811	36.1
3	T1/10%	DCBLD2 ± ABL	-0.43	3.19	0.594	K.LISEEDLAANDILDYKDDDDKV.-	-0.5811	36.1
3	T1/10%	DCBLD2 ± ABL	0.07	2.431	0.601	K.LISEEDLAANDILDYKDDDDKV.-	-0.5811	36.1
2	T1/10%	DCBLD2 ± ABL	1.04	6.426	0.656	K.LISEEDLAANDILDYKDDDDKV.-	-0.7119	37.1
3	T1/10%	DCBLD2 ± ABL	1.07	4.133	0.594	K.LISEEDLAANDILDYKDDDDKV.-	-0.27	40.1
2	T1/10%	DCBLD2 ± ABL	1.32	5.906	0.638	K.LISEEDLAANDILDYKDDDDKV.-	0.6821	43.7
2	T1/10%	DCBLD2 ± ABL	0.88	2.52	0.531	K.LISEEDLAANDILDYKDDDDKV.-	0.6821	43.7
3	T1/10%	DCBLD2 ± ABL	-0.22	4.167	0.616	K.LISEEDLAANDILDYKDDDDKV.-	-0.5678	45.3
3	T1/10%	DCBLD2 ± ABL	1.57	5.08	0.627	K.LISEEDLAANDILDYKDDDDKV.-	-0.7275	62.5
3	T1/10%	DCBLD2 ± ABL	1.67	4.704	0.617	K.LISEEDLAANDILDYKDDDDKV.-	-0.7275	62.5
3	T1/10%	DCBLD2 ± ABL	1.72	3.605	0.581	K.LISEEDLAANDILDYKDDDDKV.-	-0.7275	62.5
3	T1/10%	DCBLD2 ± ABL	3.68	3.243	0.338	K.LISEEDLAANDILDYKDDDDKV.-	-0.7275	62.5
3	T1/10%	DCBLD2 ± ABL	1.38	5.49	0.605	K.LISEEDLAANDILDYKDDDDKV.-	-0.3558	76.3
3	T1/10%	DCBLD2 ± ABL	1.38	5.779	0.581	K.LISEEDLAANDILDYKDDDDKV.-	-0.3558	76.3
3	T1/10%	DCBLD2 ± ABL	1.05	2.841	0.533	K.LISEEDLAANDILDYKDDDDKV.-	2.0864	164.8
3	T1/10%	DCBLD2 ± ABL	0.86	3.832	0.6	K.LISEEDLAANDILDYKDDDDKV.-	2.0864	164.8
3	T1/10%	DCBLD2 ± ABL	2.44	6.076	0.596	K.LISEEDLAANDILDYKDDDDKV.-	0.7825	275.1
3	T1/10%	DCBLD2 ± ABL	1.61	6.101	0.507	K.LISEEDLAANDILDYKDDDDKV.-	0.197	277.8
3	T1/10%	DCBLD2 ± ABL	2.16	6.201	0.524	K.LISEEDLAANDILDYKDDDDKV.-	0.7883	480.9
3	T1/10%	DCBLD2 ± ABL	0.89	4.881	0.553	K.LISEEDLAANDILDYKDDDDKV.-	0.7883	480.9
3	T1/10%	DCBLD2 ± ABL	1.52	3.47	0.683	K.LISEEDLAANDILDYKDDDDKV.-	0.7883	480.9
3	T1/10%	DCBLD2 ± ABL	-0.31	3.823	0.618	K.LISEEDLAANDILDYKDDDDKV.-	0.7883	480.9
3	T1/10%	DCBLD2 ± ABL	1.06	5.458	0.589	K.LISEEDLAANDILDYKDDDDKV.-	-0.6028	1734.7
3	T1/10%	DCBLD2 ± ABL	2.97	5.447	0.585	K.LISEEDLAANDILDYKDDDDKV.-	-0.6028	1734.7
3	T1/10%	DCBLD2 ± ABL	0.87	5.478	0.513	K.LISEEDLAANDILDYKDDDDKV.-	-0.6028	1734.7
3	T1/10%	DCBLD2 ± ABL	1.14	5.13	0.63	K.LISEEDLAANDILDYKDDDDKV.-	-0.6028	1734.7
3	T1/10%	DCBLD2 ± ABL	0.49	4.948	0.578	K.LISEEDLAANDILDYKDDDDKV.-	-0.6028	1734.7
3	T1/10%	DCBLD2 ± ABL	1.14	5.609	0.578	K.LISEEDLAANDILDYKDDDDKV.-	-0.6028	1734.7
3	T1/10%	DCBLD2 ± ABL	1.24	4.904	0.477	K.LISEEDLAANDILDYKDDDDKV.-	-0.6028	1734.7
3	T1/10%	DCBLD2 ± ABL	3.2	5.902	0.536	K.LISEEDLAANDILDYKDDDDKV.-	0.8279	2080.4
3	T1/10%	DCBLD2 ± ABL	2.64	6.326	0.549	K.LISEEDLAANDILDYKDDDDKV.-	0.8279	2080.4
3	T1/10%	DCBLD2 ± ABL	3.79	5.139	0.559	K.LISEEDLAANDILDYKDDDDKV.-	0.8279	2080.4
3	T1/10%	DCBLD2 ± ABL	1.36	4.272	0.563	K.LISEEDLAANDILDYKDDDDKV.-	0.8279	2080.4
3	T1/10%	DCBLD2 ± ABL	2.1	3.855	0.518	K.LISEEDLAANDILDYKDDDDKV.-	0.8279	2080.4
3	T1/10%	DCBLD2 ± ABL	0.78	3.688	0.604	K.LISEEDLAANDILDYKDDDDKV.-	0.8279	2080.4
3	T1/10%	DCBLD2 ± ABL	0.47	3.717	0.629	K.LISEEDLAANDILDYKDDDDKV.-	0.8279	2080.4
3	T1/10%	DCBLD2 ± ABL	1.36	3.255	0.669	K.LISEEDLAANDILDYKDDDDKV.-	0.8279	2080.4
2	T1/10%	DCBLD2 ± ABL	0.54	3.079	0.696	K.TEGTYDLPYWDR$.A	0.2598	32.1
2	T1/10%	DCBLD2 ± ABL	-0.27	2.033	0.61	K.TEGTYDLPYWDR$.A	0.4195	68.8
2	T1/10%	DCBLD2 ± ABL	0.45	2.982	0.659	K.TEGTYDLPYWDR$.A	0.6107	349.8
2	T1/10%	DCBLD2 ± ABL	0.45	3.154	0.658	K.TEGTYDLPYWDR$.A	0.6107	349.8
2	T1/10%	DCBLD2 ± ABL	0.42	2.995	0.604	K.TEGTYDLPYWDR$.A	2.1473	515.6
2	T1/10%	DCBLD2 ± ABL	0.58	3.615	0.697	K.TEGTYDLPYWDR$.A	2.1473	515.6
2	T1/10%	DCBLD2 ± ABL	0.18	2.901	0.648	K.TEGTYDLPYWDR$.A	0.5222	736.7
2	T1/10%	DCBLD2 ± ABL	0.52	3.246	0.72	K.TEGTYDLPYWDR$.A	0.5222	736.7
2	T1/10%	DCBLD2 ± ABL	0.39	2.65	0.64	K.TEGTYDLPYWDR$.A	-0.7053	1629.3
2	T1/10%	DCBLD2 ± ABL	0.09	2.989	0.571	K.TEGTYDLPYWDR$.A	-0.7053	1629.3
2	T1/10%	DCBLD2 ± ABL	-1.85	2.355	0.658	K.TEGTYDLPYWDR.A	0.2598	32.1
2	T1/10%	DCBLD2 ± ABL	-0.49	2.956	0.497	K.TEGTYDLPYWDR.A	0.6107	349.8
2	T1/10%	DCBLD2 ± ABL	0.33	2.559	0.518	K.TEGTYDLPYWDR.A	0.6107	349.8
2	T1/10%	DCBLD2 ± ABL	0.8	2.718	0.63	K.TEGTYDLPYWDR.A	2.1473	515.6
2	T1/10%	DCBLD2 ± ABL	-0.28	2.547	0.548	K.TEGTYDLPYWDR.A	0.5222	736.7
2	T1/10%	DCBLD2 ± ABL	0.61	3.182	0.487	K.TEGTYDLPYWDR.A	0.5222	736.7
2	T1/10%	DCBLD2 ± ABL	0.84	2.588	0.563	K.TEGTYDLPYWDR.A	-0.7053	1629.3
2	T1/10%	DCBLD2 ± ABL	1.27	3.02	0.43	K.TEGTYDLPYWDR.A	-0.7053	1629.3
2	T1/10%	DCBLD2 ± ABL	0.25	2.934	0.425	K.TEGTYDLPYWDR.A	-0.7053	1629.3
2	T1/10%	DCBLD2 ± ABL	0.95	2.701	0.862	K.WTVYR$EPGVEQDK~.I	2.6596	27
3	T1/10%	DCBLD2 ± ABL	0.94	2.243	0.364	K.WTVYR$EPGVEQDK~.I	0.8556	40.2
2	T1/10%	DCBLD2 ± ABL	1.04	3.286	0.802	K.WTVYR$EPGVEQDK~.I	0.7872	47.3
3	T1/10%	DCBLD2 ± ABL	-0.2	2.286	0.365	K.WTVYR$EPGVEQDK~.I	-0.257	55.6
3	T1/10%	DCBLD2 ± ABL	0.58	2.925	0.555	K.WTVYR$EPGVEQDK~.I	2.4146	229
3	T1/10%	DCBLD2 ± ABL	0.62	3.371	0.564	K.WTVYR$EPGVEQDK~IFQGNK~.D	0.4905	53.2
5	T1/10%	DCBLD2 ± ABL	0.21	3.37	0.369	K.WTVYR$EPGVEQDK~IFQGNK~DYHQDVR$.N	0.6169	80.2
2	T1/10%	DCBLD2 ± ABL	0.76	2.754	0.495	K.WTVYREPGVEQDK.I	0.7872	47.3
3	T1/10%	DCBLD2 ± ABL	0.14	2.702	0.549	K.WTVYREPGVEQDK~.I	0.8409	751.2
3	T1/10%	DCBLD2 ± ABL	0.65	3.351	0.606	K.WTVYREPGVEQDKIFQGNK.D	0.4905	53.2
4	T1/10%	DCBLD2 ± ABL	1.09	2.645	0.24	K.WTVYREPGVEQDKIFQGNK.D	0.5775	231.1
5	T1/10%	DCBLD2 ± ABL	0.44	3.824	0.375	K.WTVYREPGVEQDKIFQGNKDYHQDVR.N	0.6169	80.2
3	T1/10%	DCBLD2 ± ABL	0.28	3.143	0.515	K.YC^PAGC^LLPFAEISGTIPHGYR.D	-0.8642	533.9
2	T1/10%	DCBLD2 ± ABL	0.92	2.863	0.663	R.AAAAAPAWAALPLSR$.S	0.4043	84.4
2	T1/10%	DCBLD2 ± ABL	1.23	2.856	0.693	R.EPGVEQDK~IFQGNK~.D	0.8536	35
3	T1/10%	DCBLD2 ± ABL	0.85	2.201	0.622	R.EPGVEQDK~IFQGNK~.D	-0.385	62
2	T1/10%	DCBLD2 ± ABL	0.17	2.702	0.671	R.EPGVEQDK~IFQGNK~.D	-0.5837	78.3
3	T1/10%	DCBLD2 ± ABL	0.22	2.389	0.488	R.EPGVEQDK~IFQGNK~.D	1.921	85.7
3	T1/10%	DCBLD2 ± ABL	0.17	2.425	0.511	R.EPGVEQDK~IFQGNK~.D	0.7938	349.5
3	T1/10%	DCBLD2 ± ABL	0.32	2.29	0.57	R.EPGVEQDK~IFQGNK~.D	-0.7033	711
4	T1/10%	DCBLD2 ± ABL	0.53	4.065	0.672	R.EPGVEQDK~IFQGNK~DYHQDVR$.N	-1.1129	24.2
4	T1/10%	DCBLD2 ± ABL	0.49	3.347	0.551	R.EPGVEQDK~IFQGNK~DYHQDVR$.N	0.8818	156.2
3	T1/10%	DCBLD2 ± ABL	-0.02	2.396	0.562	R.EPGVEQDKIFQGNK.D	0.0883	31.4
2	T1/10%	DCBLD2 ± ABL	0.26	2.504	0.816	R.EPGVEQDKIFQGNK.D	0.8536	35
3	T1/10%	DCBLD2 ± ABL	0.58	2.836	0.741	R.EPGVEQDKIFQGNK.D	-0.385	62
2	T1/10%	DCBLD2 ± ABL	1.11	3.419	0.754	R.EPGVEQDKIFQGNK.D	-0.5837	78.3
2	T1/10%	DCBLD2 ± ABL	0.81	2.668	0.837	R.EPGVEQDKIFQGNK.D	-0.5837	78.3
3	T1/10%	DCBLD2 ± ABL	0.55	2.462	0.663	R.EPGVEQDKIFQGNK.D	0.7938	349.5
3	T1/10%	DCBLD2 ± ABL	0.57	2.222	0.655	R.EPGVEQDKIFQGNK.D	-0.7033	711
3	T1/10%	DCBLD2 ± ABL	0.19	2.45	0.734	R.EPGVEQDKIFQGNK.D	-0.7033	711
4	T1/10%	DCBLD2 ± ABL	-0.16	3.209	0.525	R.EPGVEQDKIFQGNKDYHQDVR.N	-1.1129	24.2
5	T1/10%	DCBLD2 ± ABL	0.02	3.107	0.485	R.EPGVEQDKIFQGNKDYHQDVR.N	0.3399	150
4	T1/10%	DCBLD2 ± ABL	1.12	4.013	0.585	R.EPGVEQDKIFQGNKDYHQDVR.N	0.8818	156.2
3	T1/10%	DCBLD2 ± ABL	2.02	3.546	0.607	R.EVTTVLQADSAEYAQPLVGGIVGTLHQR$.S	-1.3519	50.2
3	T1/10%	DCBLD2 ± ABL	2.05	2.413	0.508	R.EVTTVLQADSAEYAQPLVGGIVGTLHQR$.S	-0.3761	94.7
3	T1/10%	DCBLD2 ± ABL	1.7	4.813	0.661	R.EVTTVLQADSAEYAQPLVGGIVGTLHQR$.S	0.1143	95.2
4	T1/10%	DCBLD2 ± ABL	2.03	3.735	0.46	R.EVTTVLQADSAEYAQPLVGGIVGTLHQR$.S	-0.4	119.4
4	T1/10%	DCBLD2 ± ABL	1.69	2.97	0.258	R.EVTTVLQADSAEYAQPLVGGIVGTLHQR$.S	-0.4	119.4
3	T1/10%	DCBLD2 ± ABL	0.68	3.67	0.641	R.EVTTVLQADSAEYAQPLVGGIVGTLHQR$.S	-0.3742	154.3
3	T1/10%	DCBLD2 ± ABL	1.9	5.234	0.643	R.EVTTVLQADSAEYAQPLVGGIVGTLHQR$.S	-0.5481	205.9
3	T1/10%	DCBLD2 ± ABL	1.79	4.661	0.52	R.EVTTVLQADSAEYAQPLVGGIVGTLHQR$.S	-0.5481	205.9
4	T1/10%	DCBLD2 ± ABL	1.5	3.75	0.615	R.EVTTVLQADSAEYAQPLVGGIVGTLHQR$.S	0.0592	305
3	T1/10%	DCBLD2 ± ABL	0.95	3.815	0.664	R.EVTTVLQADSAEYAQPLVGGIVGTLHQR$.S	-0.0675	801.5
3	T1/10%	DCBLD2 ± ABL	1.01	6.449	0.686	R.EVTTVLQADSAEYAQPLVGGIVGTLHQR$.S	-0.0675	801.5
3	T1/10%	DCBLD2 ± ABL	0.51	3.831	0.594	R.EVTTVLQADSAEYAQPLVGGIVGTLHQR$.S	-0.0675	801.5
3	T1/10%	DCBLD2 ± ABL	0.49	3.796	0.604	R.EVTTVLQADSAEYAQPLVGGIVGTLHQR$.S	-1.5224	1194.7
3	T1/10%	DCBLD2 ± ABL	0.38	4.661	0.607	R.EVTTVLQADSAEYAQPLVGGIVGTLHQR$.S	-1.5224	1194.7
4	T1/10%	DCBLD2 ± ABL	0.78	2.747	0.259	R.EVTTVLQADSAEYAQPLVGGIVGTLHQR.S	-1.2791	22.8
3	T1/10%	DCBLD2 ± ABL	1.74	4.944	0.542	R.EVTTVLQADSAEYAQPLVGGIVGTLHQR.S	-0.3761	94.7
3	T1/10%	DCBLD2 ± ABL	3.42	4.258	0.627	R.EVTTVLQADSAEYAQPLVGGIVGTLHQR.S	0.1143	95.2
4	T1/10%	DCBLD2 ± ABL	1.34	3.108	0.451	R.EVTTVLQADSAEYAQPLVGGIVGTLHQR.S	-0.4	119.4
3	T1/10%	DCBLD2 ± ABL	0.93	3.137	0.48	R.EVTTVLQADSAEYAQPLVGGIVGTLHQR.S	-0.3742	154.3
3	T1/10%	DCBLD2 ± ABL	2.29	5.625	0.588	R.EVTTVLQADSAEYAQPLVGGIVGTLHQR.S	-0.5481	205.9
4	T1/10%	DCBLD2 ± ABL	0.77	2.489	0.329	R.EVTTVLQADSAEYAQPLVGGIVGTLHQR.S	0.0592	305
4	T1/10%	DCBLD2 ± ABL	1.94	3.312	0.432	R.EVTTVLQADSAEYAQPLVGGIVGTLHQR.S	0.0592	305
4	T1/10%	DCBLD2 ± ABL	2.05	3.913	0.436	R.EVTTVLQADSAEYAQPLVGGIVGTLHQR.S	-1.5448	638.9
3	T1/10%	DCBLD2 ± ABL	1.03	3.733	0.459	R.EVTTVLQADSAEYAQPLVGGIVGTLHQR.S	-0.0675	801.5
3	T1/10%	DCBLD2 ± ABL	2.68	5.889	0.593	R.EVTTVLQADSAEYAQPLVGGIVGTLHQR.S	-0.0675	801.5
3	T1/10%	DCBLD2 ± ABL	2.49	5.842	0.62	R.EVTTVLQADSAEYAQPLVGGIVGTLHQR.S	-1.5224	1194.7
2	T1/10%	DCBLD2 ± ABL	0.43	2.106	0.736	R.GFLASYSVIDK.Q	0.1999	127
2	T1/10%	DCBLD2 ± ABL	1	2.482	0.758	R.GFLASYSVIDK.Q	2.1298	297.6
2	T1/10%	DCBLD2 ± ABL	1.25	2.592	0.663	R.GFLASYSVIDK.Q	0.9212	327.3
2	T1/10%	DCBLD2 ± ABL	1.35	2.446	0.724	R.GFLASYSVIDK.Q	-0.4373	2839.7
2	T1/10%	DCBLD2 ± ABL	0.75	2.532	0.754	R.GFLASYSVIDK.Q	-0.4373	2839.7
2	T1/10%	DCBLD2 ± ABL	0.65	2.139	0.765	R.GFLASYSVIDK~.Q	0.9163	46.1
2	T1/10%	DCBLD2 ± ABL	-0.59	2.464	0.826	R.GFLASYSVIDK~.Q	0.1999	127
2	T1/10%	DCBLD2 ± ABL	0.87	2.421	0.848	R.GFLASYSVIDK~.Q	2.1298	297.6
2	T1/10%	DCBLD2 ± ABL	0.97	2.516	0.655	R.GFLASYSVIDK~.Q	0.9212	327.3
2	T1/10%	DCBLD2 ± ABL	0.65	2.329	0.828	R.GFLASYSVIDK~.Q	-0.4373	2839.7
2	T1/10%	DCBLD2 ± ABL	0.49	2.208	0.75	R.GFLASYSVIDK~.Q	-0.4373	2839.7
2	T1/10%	DCBLD2 ± ABL	1.78	2.463	0.817	R.GFLASYSVIDK~.Q	-0.4373	2839.7
2	T1/10%	DCBLD2 ± ABL	0.45	2.012	0.771	R.ILYSDDGQK~.W	0.8447	3083.3
2	T1/10%	DCBLD2 ± ABL	0.44	2.264	0.821	R.ILYSDDGQK~.W	-0.5208	5008.3
3	T1/10%	DCBLD2 ± ABL	0.83	3.277	0.668	R.ILYSDDGQK~WTVYR$.E	1.3167	112.2
3	T1/10%	DCBLD2 ± ABL	0.98	2.915	0.598	R.ILYSDDGQK~WTVYR$EPGVEQDK~.I	0.7517	32.6
4	T1/10%	DCBLD2 ± ABL	-0.04	2.902	0.431	R.ILYSDDGQK~WTVYR$EPGVEQDK~.I	0.4845	58.4
2	T1/10%	DCBLD2 ± ABL	0.02	2.259	0.757	R.ILYSDDGQKWTVYR.E	1.3683	28.6
3	T1/10%	DCBLD2 ± ABL	0.48	3.088	0.662	R.ILYSDDGQKWTVYR.E	1.3167	112.2
3	T1/10%	DCBLD2 ± ABL	1	2.866	0.568	R.ILYSDDGQKWTVYREPGVEQDK.I	0.7517	32.6
2	T1/10%	DCBLD2 ± ABL	-1.12	2.013	0.719	R.IYNGIGVSR$.T	-0.0314	1567.2
2	T1/10%	DCBLD2 ± ABL	0.25	2.052	0.59	R.NNFLPPIIAR$.F	0.2897	573.2
2	T1/10%	DCBLD2 ± ABL	0.34	2.168	0.616	R.NNFLPPIIAR$.F	2.0768	2030.1
2	T1/10%	DCBLD2 ± ABL	-0.82	2	0.558	R.NNFLPPIIAR$.F	-0.6997	4136
2	T1/10%	DCBLD2 ± ABL	1.58	2.261	0.638	R.NNFLPPIIAR$.F	0.6595	8887.9
2	T1/10%	DCBLD2 ± ABL	1.44	2.306	0.705	R.NNFLPPIIAR$.F	0.6595	8887.9
2	T1/10%	DCBLD2 ± ABL	0.24	2.187	0.677	R.NNFLPPIIAR.F	0.2897	573.2
2	T1/10%	DCBLD2 ± ABL	1.18	2.303	0.713	R.NNFLPPIIAR.F	0.2897	573.2
2	T1/10%	DCBLD2 ± ABL	2.37	2.265	0.723	R.NNFLPPIIAR.F	2.0768	2030.1
2	T1/10%	DCBLD2 ± ABL	2.15	2.11	0.72	R.NNFLPPIIAR.F	2.0768	2030.1
2	T1/10%	DCBLD2 ± ABL	2.18	2.279	0.723	R.NNFLPPIIAR.F	-0.6997	4136
2	T1/10%	DCBLD2 ± ABL	3.48	2.247	0.714	R.NNFLPPIIAR.F	-0.6997	4136
2	T1/10%	DCBLD2 ± ABL	2.31	2.312	0.684	R.NNFLPPIIAR.F	-0.6997	4136
2	T1/10%	DCBLD2 ± ABL	1.55	2.194	0.689	R.NNFLPPIIAR.F	-0.6997	4136
2	T1/10%	DCBLD2 ± ABL	1.75	2.236	0.679	R.NNFLPPIIAR.F	-0.6997	4136
2	T1/10%	DCBLD2 ± ABL	3.17	2.331	0.802	R.NNFLPPIIAR.F	0.6595	8887.9
2	T1/10%	DCBLD2 ± ABL	1.42	2.119	0.66	R.NNFLPPIIAR.F	0.6595	8887.9
2	T1/10%	DCBLD2 ± ABL	0.01	2.122	0.51	R.NTTVTPNVTK.D	0.451	170.7
3	T1/10%	DCBLD2 ± ABL	-0.24	2.534	0.649	R.SSNEFPAQTEQTTASPDIR$.N	0.8529	52.5
3	T1/10%	DCBLD2 ± ABL	0.35	3.974	0.74	R.SSNEFPAQTEQTTASPDIR$.N	3.7527	57.7
2	T1/10%	DCBLD2 ± ABL	-0.13	4.148	0.843	R.SSNEFPAQTEQTTASPDIR$.N	0.7451	118.8
2	T1/10%	DCBLD2 ± ABL	0.1	3.471	0.787	R.SSNEFPAQTEQTTASPDIR$.N	0.7451	118.8
3	T1/10%	DCBLD2 ± ABL	0.22	3.094	0.604	R.SSNEFPAQTEQTTASPDIR$.N	0.5638	394.8
3	T1/10%	DCBLD2 ± ABL	0.35	3.279	0.697	R.SSNEFPAQTEQTTASPDIR$.N	0.5638	394.8
2	T1/10%	DCBLD2 ± ABL	0.36	3.692	0.761	R.SSNEFPAQTEQTTASPDIR$.N	0.5625	498.3
2	T1/10%	DCBLD2 ± ABL	0.6	5.9	0.791	R.SSNEFPAQTEQTTASPDIR$.N	0.5625	498.3
3	T1/10%	DCBLD2 ± ABL	-0.9	3.557	0.637	R.SSNEFPAQTEQTTASPDIR.N	0.8529	52.5
2	T1/10%	DCBLD2 ± ABL	0.62	4.217	0.685	R.SSNEFPAQTEQTTASPDIR.N	3.7284	93.4
2	T1/10%	DCBLD2 ± ABL	-0.06	3.204	0.827	R.SSNEFPAQTEQTTASPDIR.N	0.7451	118.8
3	T1/10%	DCBLD2 ± ABL	0.62	4.03	0.775	R.SSNEFPAQTEQTTASPDIR.N	0.5638	394.8
3	T1/10%	DCBLD2 ± ABL	0.57	3.757	0.641	R.SSNEFPAQTEQTTASPDIR.N	0.5638	394.8
2	T1/10%	DCBLD2 ± ABL	0.66	3.925	0.67	R.SSNEFPAQTEQTTASPDIR.N	0.5625	498.3
2	T1/10%	DCBLD2 ± ABL	0.81	3.409	0.792	R.SSNEFPAQTEQTTASPDIR.N	0.5625	498.3
2	T1/10%	DCBLD2 ± ABL	1.19	2.061	0.471	R.TRPLEQK.L	1.0966	2486
2	T1/10%	DCBLD2 ± ABL	1.01	2.047	0.467	R.TRPLEQK.L	1.0966	2486
2	T1/10%	DCBLD2 ± ABL	0.15	2.024	0.481	R.TRPLEQK.L	0.9099	2844.6
2	T1/10%	DCBLD2 ± ABL	-0.19	2.127	0.697	R.VNPTQWQQK.I	2.2026	772.3
2	T1/10%	DCBLD2 ± ABL	1.36	2.027	0.663	R.VNPTQWQQK.I	0.885	1899.9
2	T1/10%	DCBLD2 ± ABL	-0.6	2.323	0.785	R.VNPTQWQQK~.I	0.2103	123.4
2	T1/10%	DCBLD2 ± ABL	0.05	2.168	0.879	R.VNPTQWQQK~.I	0.885	1899.9
2	T1/10%	DCBLD2 ± ABL	-0.79	2.113	0.703	R.VNPTQWQQK~.I	-0.4997	3852.8
2	T1/10%	DCBLD2 ± ABL	0.28	2.298	0.824	R.VNPTQWQQK~.I	-0.4997	3852.8
3	T1/10%	DCBLD2 ± ABL	-0.25	2.376	0.056	R.Y@SSSEVNHLSPR$.E	3.5485	21.3
2	T1/10%	DCBLD2 ± ABL	-0.16	2.929	0.013	R.Y@SSSEVNHLSPR$.E	4.1753	26
2	T1/10%	DCBLD2 ± ABL	-0.39	4.26	0.036	R.Y@SSSEVNHLSPR$.E	4.5707	36.3
2	T1/10%	DCBLD2 ± ABL	0.48	2.571	0.002	R.Y@SSSEVNHLSPR$.E	4.5043	38.2
3	T1/10%	DCBLD2 ± ABL	1.24	3.035	0.115	R.Y@SSSEVNHLSPR$.E	4.5907	40.4
3	T1/10%	DCBLD2 ± ABL	1.17	2.918	0.102	R.Y@SSSEVNHLSPR$.E	4.6064	51.1
2	T1/10%	DCBLD2 ± ABL	0.27	3.593	0.02	R.Y@SSSEVNHLSPR$.E	4.6267	54.2
3	T1/10%	DCBLD2 ± ABL	0.44	2.998	0.132	R.Y@SSSEVNHLSPR$.E	4.8318	69.3
2	T1/10%	DCBLD2 ± ABL	0.13	3.037	0.024	R.Y@SSSEVNHLSPR$.E	4.4636	84.2
2	T1/10%	DCBLD2 ± ABL	-0.28	3.018	0.012	R.Y@SSSEVNHLSPR.E	4.4233	110.6
3	T1/10%	DCBLD2 ± ABL	0.86	2.456	0.083	R.YSS@SEVNHLSPR$.E	-0.1646	23.3
2	T1/10%	DCBLD2 ± ABL	0.29	2.364	0.044	R.YSS@SEVNHLSPR$.E	-0.702	179.8
2	T1/10%	DCBLD2 ± ABL	-0.69	2.116	0.005	R.YSS@SEVNHLSPR.E	4.5673	83.2
2	T1/10%	DCBLD2 ± ABL	0.3	2.038	0.008	R.YSSS@EVNHLSPR$.E	1.0806	20.9
2	T1/10%	DCBLD2 ± ABL	-1.39	2.133	0.775	R.YSSSEVNHLSPR$.E	-0.6959	21.3
3	T1/10%	DCBLD2 ± ABL	1.05	3.165	0.733	R.YSSSEVNHLSPR$.E	-0.7245	77.3
2	T1/10%	DCBLD2 ± ABL	1.28	3.293	0.69	R.YSSSEVNHLSPR$.E	0.3642	82.6
2	T1/10%	DCBLD2 ± ABL	0.55	2.993	0.748	R.YSSSEVNHLSPR$.E	0.6849	103.9
2	T1/10%	DCBLD2 ± ABL	0.1	3.533	0.682	R.YSSSEVNHLSPR$.E	-0.2703	131.6
2	T1/10%	DCBLD2 ± ABL	-0.24	2.369	0.651	R.YSSSEVNHLSPR$.E	1.8245	178.6
2	T1/10%	DCBLD2 ± ABL	0.78	2.918	0.686	R.YSSSEVNHLSPR$.E	1.8245	178.6
3	T1/10%	DCBLD2 ± ABL	-0.02	2.946	0.691	R.YSSSEVNHLSPR$.E	-0.2084	202.7
3	T1/10%	DCBLD2 ± ABL	-0.37	2.428	0.636	R.YSSSEVNHLSPR$.E	-3.5739	450.2
2	T1/10%	DCBLD2 ± ABL	0.2	3.445	0.661	R.YSSSEVNHLSPR$.E	0.8202	548
3	T1/10%	DCBLD2 ± ABL	-0.17	2.287	0.571	R.YSSSEVNHLSPR$.E	0.5229	761.3
3	T1/10%	DCBLD2 ± ABL	-0.4	2.473	0.599	R.YSSSEVNHLSPR$.E	0.5229	761.3
2	T1/10%	DCBLD2 ± ABL	-0.03	3.353	0.703	R.YSSSEVNHLSPR$.E	-0.673	773.8
2	T1/10%	DCBLD2 ± ABL	0.01	2.478	0.796	R.YSSSEVNHLSPR$.E	-0.673	773.8
3	T1/10%	DCBLD2 ± ABL	0.26	3.379	0.757	R.YSSSEVNHLSPR$.E	0.1911	862
3	T1/10%	DCBLD2 ± ABL	0.52	3.001	0.783	R.YSSSEVNHLSPR$.E	1.8448	927
3	T1/10%	DCBLD2 ± ABL	-0.53	3.164	0.674	R.YSSSEVNHLSPR$.E	-0.2424	1500
3	T1/10%	DCBLD2 ± ABL	-0.82	3.193	0.603	R.YSSSEVNHLSPR$.E	0.6906	1615.7
3	T1/10%	DCBLD2 ± ABL	-0.49	2.62	0.677	R.YSSSEVNHLSPR$.E	0.6906	1615.7
3	T1/10%	DCBLD2 ± ABL	0.95	2.98	0.66	R.YSSSEVNHLSPR$.E	0.7231	4514.5
3	T1/10%	DCBLD2 ± ABL	0.28	2.653	0.649	R.YSSSEVNHLSPR$.E	0.7231	4514.5
3	T1/10%	DCBLD2 ± ABL	-0.51	3.322	0.746	R.YSSSEVNHLSPR$.E	-0.6375	4754.7
3	T1/10%	DCBLD2 ± ABL	-0.01	3.193	0.763	R.YSSSEVNHLSPR$.E	-0.6375	4754.7
2	T1/10%	DCBLD2 ± ABL	0.23	3.218	0.804	R.YSSSEVNHLSPR.E	0.3642	82.6
2	T1/10%	DCBLD2 ± ABL	-0.01	2.35	0.67	R.YSSSEVNHLSPR.E	0.6849	103.9
2	T1/10%	DCBLD2 ± ABL	0.03	3.47	0.751	R.YSSSEVNHLSPR.E	-0.2703	131.6
2	T1/10%	DCBLD2 ± ABL	-0.17	3.132	0.824	R.YSSSEVNHLSPR.E	1.8245	178.6
3	T1/10%	DCBLD2 ± ABL	0.23	2.773	0.542	R.YSSSEVNHLSPR.E	-0.2084	202.7
2	T1/10%	DCBLD2 ± ABL	-0.53	2.975	0.718	R.YSSSEVNHLSPR.E	0.5814	260.3
2	T1/10%	DCBLD2 ± ABL	0.35	2.674	0.581	R.YSSSEVNHLSPR.E	0.8202	548
3	T1/10%	DCBLD2 ± ABL	0.07	2.762	0.685	R.YSSSEVNHLSPR.E	0.5229	761.3
2	T1/10%	DCBLD2 ± ABL	0.23	2.912	0.648	R.YSSSEVNHLSPR.E	-0.673	773.8
2	T1/10%	DCBLD2 ± ABL	0.36	3.062	0.7	R.YSSSEVNHLSPR.E	-0.673	773.8
3	T1/10%	DCBLD2 ± ABL	0.49	2.956	0.698	R.YSSSEVNHLSPR.E	0.1911	862
3	T1/10%	DCBLD2 ± ABL	0.19	2.949	0.785	R.YSSSEVNHLSPR.E	1.8448	927
3	T1/10%	DCBLD2 ± ABL	0.92	3.387	0.787	R.YSSSEVNHLSPR.E	-0.2424	1500
3	T1/10%	DCBLD2 ± ABL	-1.23	3.066	0.688	R.YSSSEVNHLSPR.E	0.6906	1615.7
3	T1/10%	DCBLD2 ± ABL	0.63	3.385	0.688	R.YSSSEVNHLSPR.E	-0.6375	4754.7
3	T1/10%	DCBLD2 ± ABL	3.37	3.158	0.766	R.YSSSEVNHLSPR.E	-0.6375	4754.7
3	T1/15%	DCBLD2 ± ABL	0.29	4.924	0.494	K.AGK~PGLPAPDELVY@QVPQSTQEVSGAGR$.D	4.6981	21.9
3	T1/15%	DCBLD2 ± ABL	3.31	3.789	0.417	K.AGK~PGLPAPDELVY@QVPQSTQEVSGAGR$.D	4.7118	35.1
3	T1/15%	DCBLD2 ± ABL	1.2	4.642	0.521	K.AGK~PGLPAPDELVY@QVPQSTQEVSGAGR$.D	4.3848	35.2
3	T1/15%	DCBLD2 ± ABL	1.79	5.813	0.473	K.AGK~PGLPAPDELVY@QVPQSTQEVSGAGR$.D	4.6337	36.8
3	T1/15%	DCBLD2 ± ABL	0.65	5.494	0.489	K.AGK~PGLPAPDELVY@QVPQSTQEVSGAGR$.D	4.1552	39.7
3	T1/15%	DCBLD2 ± ABL	0.72	4.634	0.49	K.AGK~PGLPAPDELVY@QVPQSTQEVSGAGR$.D	4.1552	39.7
3	T1/15%	DCBLD2 ± ABL	0.23	4.707	0.221	K.AGK~PGLPAPDELVY@QVPQSTQEVSGAGR$.D	7.8564	223.8
3	T1/15%	DCBLD2 ± ABL	1	5.358	0.553	K.AGK~PGLPAPDELVY@QVPQSTQEVSGAGR$.D	6.4253	223.8
3	T1/15%	DCBLD2 ± ABL	0.9	4.744	0.534	K.AGK~PGLPAPDELVY@QVPQSTQEVSGAGR$.D	5.7905	243.4
3	T1/15%	DCBLD2 ± ABL	0.83	5.38	0.513	K.AGK~PGLPAPDELVY@QVPQSTQEVSGAGR$.D	5.7905	243.4
3	T1/15%	DCBLD2 ± ABL	0.46	4.75	0.459	K.AGK~PGLPAPDELVY@QVPQSTQEVSGAGR$.D	5.7905	243.4
3	T1/15%	DCBLD2 ± ABL	-0.02	5.597	0.444	K.AGK~PGLPAPDELVYQVPQSTQEVSGAGR$.D	-0.3346	22.7
3	T1/15%	DCBLD2 ± ABL	0.08	4.514	0.569	K.AGK~PGLPAPDELVYQVPQSTQEVSGAGR$.D	-0.9355	30.5
3	T1/15%	DCBLD2 ± ABL	-0.64	4.076	0.495	K.AGK~PGLPAPDELVYQVPQSTQEVSGAGR$.D	-1.3143	43.2
3	T1/15%	DCBLD2 ± ABL	3.23	4.366	0.564	K.AGK~PGLPAPDELVYQVPQSTQEVSGAGR$.D	-0.7435	64.6
3	T1/15%	DCBLD2 ± ABL	0.41	2.746	0.32	K.AGK~PGLPAPDELVYQVPQSTQEVSGAGR$.D	-1.7441	64.9
4	T1/15%	DCBLD2 ± ABL	0.84	3.732	0.452	K.AGK~PGLPAPDELVYQVPQSTQEVSGAGR$.D	-0.6082	93.9
3	T1/15%	DCBLD2 ± ABL	0.97	4.565	0.455	K.AGK~PGLPAPDELVYQVPQSTQEVSGAGR$.D	-1.7135	111.8
3	T1/15%	DCBLD2 ± ABL	0.56	4.182	0.53	K.AGK~PGLPAPDELVYQVPQSTQEVSGAGR$.D	-1.7135	111.8
3	T1/15%	DCBLD2 ± ABL	0.28	5.858	0.559	K.AGK~PGLPAPDELVYQVPQSTQEVSGAGR$.D	-2.1545	153.7
3	T1/15%	DCBLD2 ± ABL	-0.26	5.489	0.444	K.AGK~PGLPAPDELVYQVPQSTQEVSGAGR$.D	-0.8364	576.6
3	T1/15%	DCBLD2 ± ABL	-2.04	4.722	0.384	K.AGK~PGLPAPDELVYQVPQSTQEVSGAGR$.D	-2.1924	868.8
3	T1/15%	DCBLD2 ± ABL	-0.73	5.549	0.509	K.AGK~PGLPAPDELVYQVPQSTQEVSGAGR$.D	-2.1924	868.8
3	T1/15%	DCBLD2 ± ABL	-0.59	5.189	0.364	K.AGKPGLPAPDELVY@QVPQSTQEVSGAGR.D	5.7905	243.4
3	T1/15%	DCBLD2 ± ABL	0.23	5.834	0.573	K.AGKPGLPAPDELVYQVPQSTQEVSGAGR.D	-0.3346	22.7
4	T1/15%	DCBLD2 ± ABL	-0.71	2.436	0.114	K.AGKPGLPAPDELVYQVPQSTQEVSGAGR.D	-2.5953	29
3	T1/15%	DCBLD2 ± ABL	0.3	5.578	0.528	K.AGKPGLPAPDELVYQVPQSTQEVSGAGR.D	-0.9355	30.5
3	T1/15%	DCBLD2 ± ABL	-0.02	4.345	0.566	K.AGKPGLPAPDELVYQVPQSTQEVSGAGR.D	-1.3143	43.2
3	T1/15%	DCBLD2 ± ABL	1.01	3.337	0.466	K.AGKPGLPAPDELVYQVPQSTQEVSGAGR.D	-0.7435	64.6
3	T1/15%	DCBLD2 ± ABL	0.15	4.69	0.537	K.AGKPGLPAPDELVYQVPQSTQEVSGAGR.D	-1.7441	64.9
4	T1/15%	DCBLD2 ± ABL	1.09	5.011	0.495	K.AGKPGLPAPDELVYQVPQSTQEVSGAGR.D	-2.533	80.2
4	T1/15%	DCBLD2 ± ABL	0.87	4.596	0.44	K.AGKPGLPAPDELVYQVPQSTQEVSGAGR.D	-0.6082	93.9
3	T1/15%	DCBLD2 ± ABL	0.79	4.3	0.581	K.AGKPGLPAPDELVYQVPQSTQEVSGAGR.D	-1.7135	111.8
3	T1/15%	DCBLD2 ± ABL	0.59	4.512	0.541	K.AGKPGLPAPDELVYQVPQSTQEVSGAGR.D	-1.7135	111.8
3	T1/15%	DCBLD2 ± ABL	1.08	4.836	0.534	K.AGKPGLPAPDELVYQVPQSTQEVSGAGR.D	-2.1545	153.7
3	T1/15%	DCBLD2 ± ABL	0.62	4.611	0.539	K.AGKPGLPAPDELVYQVPQSTQEVSGAGR.D	-0.8364	576.6
3	T1/15%	DCBLD2 ± ABL	1.56	4.933	0.511	K.AGKPGLPAPDELVYQVPQSTQEVSGAGR.D	-0.8364	576.6
3	T1/15%	DCBLD2 ± ABL	0.67	5.837	0.516	K.AGKPGLPAPDELVYQVPQSTQEVSGAGR.D	-2.1924	868.8
3	T1/15%	DCBLD2 ± ABL	2.06	5.29	0.508	K.AGKPGLPAPDELVYQVPQSTQEVSGAGR.D	-2.1924	868.8
3	T1/15%	DCBLD2 ± ABL	1.94	4.189	0.021	K.ATGNQPPPLVGTY@NTLLSR$.T	0.0875	25.5
3	T1/15%	DCBLD2 ± ABL	0.86	4.721	0.033	K.ATGNQPPPLVGTY@NTLLSR$.T	4.2859	31.7
2	T1/15%	DCBLD2 ± ABL	0.53	5.014	0.036	K.ATGNQPPPLVGTY@NTLLSR$.T	4.2556	65.9
2	T1/15%	DCBLD2 ± ABL	0.34	4.766	0.044	K.ATGNQPPPLVGTY@NTLLSR$.T	4.2556	65.9
2	T1/15%	DCBLD2 ± ABL	0.43	4.923	0.029	K.ATGNQPPPLVGTY@NTLLSR$.T	4.3558	127.4
3	T1/15%	DCBLD2 ± ABL	0.52	5.635	0.042	K.ATGNQPPPLVGTY@NTLLSR$.T	4.327	175.5
3	T1/15%	DCBLD2 ± ABL	0.83	6.175	0.033	K.ATGNQPPPLVGTY@NTLLSR$.T	4.327	175.5
3	T1/15%	DCBLD2 ± ABL	1.11	5.984	0.036	K.ATGNQPPPLVGTY@NTLLSR$.T	4.2272	221.8
3	T1/15%	DCBLD2 ± ABL	0.62	6.05	0.037	K.ATGNQPPPLVGTY@NTLLSR$.T	4.2272	221.8
2	T1/15%	DCBLD2 ± ABL	1.09	4.498	0.026	K.ATGNQPPPLVGTY@NTLLSR.T	4.3558	127.4
3	T1/15%	DCBLD2 ± ABL	1.5	5.771	0.052	K.ATGNQPPPLVGTY@NTLLSR.T	4.2272	221.8
3	T1/15%	DCBLD2 ± ABL	0.31	5.398	0.048	K.ATGNQPPPLVGTY@NTLLSR.T	4.2272	221.8
2	T1/15%	DCBLD2 ± ABL	0.19	2.671	0.568	K.ATGNQPPPLVGTYNTLLSR$.T	-1.1541	46.6
2	T1/15%	DCBLD2 ± ABL	3.16	4.603	0.781	K.ATGNQPPPLVGTYNTLLSR$.T	-0.1214	55.9
2	T1/15%	DCBLD2 ± ABL	-0.47	3.866	0.759	K.ATGNQPPPLVGTYNTLLSR$.T	-1.1205	72.1
2	T1/15%	DCBLD2 ± ABL	0.32	3.352	0.658	K.ATGNQPPPLVGTYNTLLSR$.T	-1.1458	73.4
3	T1/15%	DCBLD2 ± ABL	1.39	3.642	0.679	K.ATGNQPPPLVGTYNTLLSR$.T	-0.7161	74
3	T1/15%	DCBLD2 ± ABL	1.17	4.854	0.672	K.ATGNQPPPLVGTYNTLLSR$.T	-0.0457	145.5
3	T1/15%	DCBLD2 ± ABL	1.96	4.46	0.624	K.ATGNQPPPLVGTYNTLLSR$.T	-0.0457	145.5
3	T1/15%	DCBLD2 ± ABL	-0.25	3.53	0.547	K.ATGNQPPPLVGTYNTLLSR$.T	-1.4305	171
2	T1/15%	DCBLD2 ± ABL	1.75	4.222	0.771	K.ATGNQPPPLVGTYNTLLSR$.T	0.0259	277.5
2	T1/15%	DCBLD2 ± ABL	0.62	3.967	0.753	K.ATGNQPPPLVGTYNTLLSR$.T	0.0259	277.5
3	T1/15%	DCBLD2 ± ABL	0.42	3.973	0.459	K.ATGNQPPPLVGTYNTLLSR$.T	-1.1967	317.3
3	T1/15%	DCBLD2 ± ABL	0.94	5.574	0.654	K.ATGNQPPPLVGTYNTLLSR$.T	-1.1967	317.3
2	T1/15%	DCBLD2 ± ABL	1.33	3.997	0.7	K.ATGNQPPPLVGTYNTLLSR$.T	-1.0129	696.9
2	T1/15%	DCBLD2 ± ABL	0.33	4.642	0.793	K.ATGNQPPPLVGTYNTLLSR$.T	-1.0129	696.9
3	T1/15%	DCBLD2 ± ABL	0.8	5.08	0.704	K.ATGNQPPPLVGTYNTLLSR$.T	-0.0155	917.2
3	T1/15%	DCBLD2 ± ABL	2.06	4.285	0.58	K.ATGNQPPPLVGTYNTLLSR$.T	-0.9952	1267.5
3	T1/15%	DCBLD2 ± ABL	0.35	5.1	0.685	K.ATGNQPPPLVGTYNTLLSR$.T	-0.9952	1267.5
2	T1/15%	DCBLD2 ± ABL	0.87	2.476	0.677	K.ATGNQPPPLVGTYNTLLSR.T	-0.5698	22.4
3	T1/15%	DCBLD2 ± ABL	2.75	5.131	0.677	K.ATGNQPPPLVGTYNTLLSR.T	-1.3245	25.5
2	T1/15%	DCBLD2 ± ABL	1.27	3.511	0.789	K.ATGNQPPPLVGTYNTLLSR.T	-1.1541	46.6
2	T1/15%	DCBLD2 ± ABL	2.3	4.498	0.783	K.ATGNQPPPLVGTYNTLLSR.T	-0.1214	55.9
2	T1/15%	DCBLD2 ± ABL	0.05	3.523	0.796	K.ATGNQPPPLVGTYNTLLSR.T	-1.1458	73.4
2	T1/15%	DCBLD2 ± ABL	1.11	4.656	0.779	K.ATGNQPPPLVGTYNTLLSR.T	-1.1458	73.4
3	T1/15%	DCBLD2 ± ABL	1.18	4.094	0.601	K.ATGNQPPPLVGTYNTLLSR.T	-0.7161	74
3	T1/15%	DCBLD2 ± ABL	-0.23	3.191	0.692	K.ATGNQPPPLVGTYNTLLSR.T	-0.1267	145.5
3	T1/15%	DCBLD2 ± ABL	1.07	5.909	0.634	K.ATGNQPPPLVGTYNTLLSR.T	-1.4305	171
2	T1/15%	DCBLD2 ± ABL	1.56	3.611	0.759	K.ATGNQPPPLVGTYNTLLSR.T	0.0259	277.5
2	T1/15%	DCBLD2 ± ABL	0.75	4.909	0.826	K.ATGNQPPPLVGTYNTLLSR.T	0.0259	277.5
3	T1/15%	DCBLD2 ± ABL	0.7	4.396	0.656	K.ATGNQPPPLVGTYNTLLSR.T	-1.1967	317.3
3	T1/15%	DCBLD2 ± ABL	1.3	5.902	0.628	K.ATGNQPPPLVGTYNTLLSR.T	-1.1967	317.3
2	T1/15%	DCBLD2 ± ABL	0.67	4.17	0.781	K.ATGNQPPPLVGTYNTLLSR.T	-1.0129	696.9
2	T1/15%	DCBLD2 ± ABL	0.61	4.428	0.769	K.ATGNQPPPLVGTYNTLLSR.T	-1.0129	696.9
3	T1/15%	DCBLD2 ± ABL	1.69	4.032	0.724	K.ATGNQPPPLVGTYNTLLSR.T	-0.0155	917.2
3	T1/15%	DCBLD2 ± ABL	1.99	5.675	0.602	K.ATGNQPPPLVGTYNTLLSR.T	-0.0155	917.2
3	T1/15%	DCBLD2 ± ABL	-0.04	4.933	0.58	K.ATGNQPPPLVGTYNTLLSR.T	-0.0155	917.2
3	T1/15%	DCBLD2 ± ABL	1.83	5.844	0.563	K.ATGNQPPPLVGTYNTLLSR.T	-0.9952	1267.5
3	T1/15%	DCBLD2 ± ABL	0.64	3.565	0.723	K.ATGNQPPPLVGTYNTLLSR.T	-0.9952	1267.5
2	T1/15%	DCBLD2 ± ABL	-0.07	2.215	0.611	K.AVDHEET@PVR$.Y	-0.141	71.9
2	T1/15%	DCBLD2 ± ABL	-0.01	2.465	0.898	K.AVDHEETPVR$.Y	0.6262	829.7
2	T1/15%	DCBLD2 ± ABL	-0.34	2.463	0.839	K.AVDHEETPVR$.Y	0.6262	829.7
2	T1/15%	DCBLD2 ± ABL	-0.09	2.852	0.944	K.AVDHEETPVR$.Y	0.0668	987.8
2	T1/15%	DCBLD2 ± ABL	-0.72	2.394	0.91	K.AVDHEETPVR$.Y	0.0668	987.8
2	T1/15%	DCBLD2 ± ABL	-0.01	2.71	0.804	K.AVDHEETPVR$.Y	0.0668	987.8
3	T1/15%	DCBLD2 ± ABL	-3.49	3.693	0.897	K.AVDHEETPVR$.Y	-0.0117	2851.2
3	T1/15%	DCBLD2 ± ABL	-3.51	2.754	0.896	K.AVDHEETPVR$.Y	-0.0117	2851.2
3	T1/15%	DCBLD2 ± ABL	-0.67	2.872	0.904	K.AVDHEETPVR$.Y	-0.0117	2851.2
3	T1/15%	DCBLD2 ± ABL	-0.72	3.229	0.878	K.AVDHEETPVR$.Y	0.6063	5044.1
3	T1/15%	DCBLD2 ± ABL	-3.13	3.227	0.911	K.AVDHEETPVR$.Y	0.6063	5044.1
4	T1/15%	DCBLD2 ± ABL	0.25	3.395	0.016	K.AVDHEETPVR$Y@SSSEVNHLSPR$.E	-0.4601	655.8
3	T1/15%	DCBLD2 ± ABL	0.02	3.51	0.064	K.AVDHEETPVR$YS@SSEVNHLSPR$.E	-0.0837	29.3
3	T1/15%	DCBLD2 ± ABL	0.66	3.819	0.035	K.AVDHEETPVR$YS@SSEVNHLSPR$.E	-0.425	61.3
2	T1/15%	DCBLD2 ± ABL	-1.31	2.625	0.695	K.AVDHEETPVR.Y	0.6262	829.7
2	T1/15%	DCBLD2 ± ABL	-1.68	2.53	0.686	K.AVDHEETPVR.Y	0.0668	987.8
2	T1/15%	DCBLD2 ± ABL	-0.56	2.485	0.822	K.AVDHEETPVR.Y	0.0668	987.8
3	T1/15%	DCBLD2 ± ABL	0.89	2.363	0.817	K.AVDHEETPVR.Y	-0.0117	2851.2
3	T1/15%	DCBLD2 ± ABL	0.58	3.508	0.062	K.AVDHEETPVRYS@SSEVNHLSPR.E	-0.0837	29.3
3	T1/15%	DCBLD2 ± ABL	0.83	3.211	0.046	K.AVDHEETPVRYS@SSEVNHLSPR.E	-0.425	61.3
4	T1/15%	DCBLD2 ± ABL	1.26	2.835	0.005	K.AVDHEETPVRYS@SSEVNHLSPR.E	-0.4601	655.8
4	T1/15%	DCBLD2 ± ABL	0.2	3.127	0.032	K.AVDHEETPVRYSSS@EVNHLSPR.E	-0.1648	277.4
2	T1/15%	DCBLD2 ± ABL	-0.53	2.284	0.565	K.DYHQDVR$.N	0.7039	899.5
2	T1/15%	DCBLD2 ± ABL	0.93	2.031	0.675	K.DYHQDVR.N	0.7039	899.5
2	T1/15%	DCBLD2 ± ABL	-0.06	2.091	0.705	K.DYHQDVR.N	0.0769	1606.9
2	T1/15%	DCBLD2 ± ABL	0.61	2.036	0.649	K.DYHQDVR.N	0.0769	1606.9
4	T1/15%	DCBLD2 ± ABL	3.2	8.508	0.048	K.EAGYADLDPYNSPGQEVYHAYAEPLPITGPEYATPIIM*DMSGHPTTSVGQPSTSTFK.A	-1.359	49.9
4	T1/15%	DCBLD2 ± ABL	3.7	6.681	0.014	K.EAGYADLDPYNSPGQEVYHAYAEPLPITGPEYATPIIMDM*SGHPTTSVGQPSTSTFK.A	-1.6598	105.7
4	T1/15%	DCBLD2 ± ABL	3.23	6.324	0.341	K.EAGYADLDPYNSPGQEVYHAYAEPLPITGPEYATPIIMDMSGHPTTSVGQPSTSTFK~.A	-1.6645	138.9
2	T1/15%	DCBLD2 ± ABL	-0.27	2.008	0.802	K.FTQPLQPR$.S	0.7841	4025.7
2	T1/15%	DCBLD2 ± ABL	1.78	2.232	0.752	K.FTQPLQPR.S	0.0598	3314.4
3	T1/15%	DCBLD2 ± ABL	0.64	4.44	0.635	K.GNEITLLFM*SGIHVSGR$.G	0.2777	26.4
3	T1/15%	DCBLD2 ± ABL	1.77	3.962	0.665	K.GNEITLLFM*SGIHVSGR$.G	0.2777	26.4
3	T1/15%	DCBLD2 ± ABL	0.2	3.57	0.653	K.GNEITLLFM*SGIHVSGR$.G	-0.094	31
3	T1/15%	DCBLD2 ± ABL	-0.67	4.623	0.642	K.GNEITLLFM*SGIHVSGR$.G	0.5188	40.9
3	T1/15%	DCBLD2 ± ABL	2.06	4.128	0.599	K.GNEITLLFM*SGIHVSGR$.G	-0.1957	45.4
3	T1/15%	DCBLD2 ± ABL	0.93	4.358	0.714	K.GNEITLLFM*SGIHVSGR$.G	-0.4213	53.9
3	T1/15%	DCBLD2 ± ABL	0.16	4.471	0.687	K.GNEITLLFM*SGIHVSGR$.G	0.2824	54.9
2	T1/15%	DCBLD2 ± ABL	2.92	5.026	0.642	K.GNEITLLFM*SGIHVSGR$.G	0.4772	57.6
3	T1/15%	DCBLD2 ± ABL	0.02	4.182	0.718	K.GNEITLLFM*SGIHVSGR$.G	0.0989	66.1
3	T1/15%	DCBLD2 ± ABL	2.73	4.243	0.651	K.GNEITLLFM*SGIHVSGR$.G	0.3356	73.8
3	T1/15%	DCBLD2 ± ABL	0.1	3.048	0.592	K.GNEITLLFM*SGIHVSGR$.G	0.4879	79.1
3	T1/15%	DCBLD2 ± ABL	0.33	3.681	0.707	K.GNEITLLFM*SGIHVSGR$.G	0.4879	79.1
3	T1/15%	DCBLD2 ± ABL	0.45	2.939	0.619	K.GNEITLLFM*SGIHVSGR$.G	0.4879	79.1
3	T1/15%	DCBLD2 ± ABL	1.61	4.588	0.688	K.GNEITLLFM*SGIHVSGR$.G	0.2434	256.7
3	T1/15%	DCBLD2 ± ABL	1.29	4.542	0.632	K.GNEITLLFM*SGIHVSGR$.G	0.2434	256.7
3	T1/15%	DCBLD2 ± ABL	0.52	4.617	0.654	K.GNEITLLFM*SGIHVSGR$.G	0.2434	256.7
3	T1/15%	DCBLD2 ± ABL	1.84	2.302	0.536	K.GNEITLLFM*SGIHVSGR$.G	1.0267	747.5
3	T1/15%	DCBLD2 ± ABL	1.25	4.495	0.711	K.GNEITLLFM*SGIHVSGR$.G	-0.0119	1687.6
3	T1/15%	DCBLD2 ± ABL	-0.03	2.702	0.628	K.GNEITLLFM*SGIHVSGR.G	-0.1029	24.6
3	T1/15%	DCBLD2 ± ABL	0.03	3.475	0.645	K.GNEITLLFM*SGIHVSGR.G	0.869	25.9
3	T1/15%	DCBLD2 ± ABL	0.68	3.84	0.548	K.GNEITLLFM*SGIHVSGR.G	0.2777	26.4
3	T1/15%	DCBLD2 ± ABL	-0.48	3.933	0.673	K.GNEITLLFM*SGIHVSGR.G	0.079	31.9
3	T1/15%	DCBLD2 ± ABL	0.69	3.753	0.596	K.GNEITLLFM*SGIHVSGR.G	-0.1957	45.4
3	T1/15%	DCBLD2 ± ABL	-0.23	3.459	0.632	K.GNEITLLFM*SGIHVSGR.G	0.3733	48.7
3	T1/15%	DCBLD2 ± ABL	-0.43	3.782	0.712	K.GNEITLLFM*SGIHVSGR.G	0.2824	54.9
3	T1/15%	DCBLD2 ± ABL	-2.17	3.661	0.599	K.GNEITLLFM*SGIHVSGR.G	0.2824	54.9
2	T1/15%	DCBLD2 ± ABL	-1.52	4.691	0.52	K.GNEITLLFM*SGIHVSGR.G	0.5363	57
2	T1/15%	DCBLD2 ± ABL	1.91	5.339	0.5	K.GNEITLLFM*SGIHVSGR.G	0.4772	57.6
3	T1/15%	DCBLD2 ± ABL	-2.18	3.126	0.617	K.GNEITLLFM*SGIHVSGR.G	0.0989	66.1
3	T1/15%	DCBLD2 ± ABL	-1.07	2.897	0.598	K.GNEITLLFM*SGIHVSGR.G	0.0989	66.1
3	T1/15%	DCBLD2 ± ABL	-0.48	3.184	0.647	K.GNEITLLFM*SGIHVSGR.G	0.0989	66.1
3	T1/15%	DCBLD2 ± ABL	1.06	3.867	0.679	K.GNEITLLFM*SGIHVSGR.G	0.3356	73.8
3	T1/15%	DCBLD2 ± ABL	0.29	2.877	0.716	K.GNEITLLFM*SGIHVSGR.G	0.4879	79.1
3	T1/15%	DCBLD2 ± ABL	0.1	3.545	0.656	K.GNEITLLFM*SGIHVSGR.G	0.4879	79.1
3	T1/15%	DCBLD2 ± ABL	0.33	2.767	0.737	K.GNEITLLFM*SGIHVSGR.G	0.4879	79.1
3	T1/15%	DCBLD2 ± ABL	-0.14	2.907	0.665	K.GNEITLLFM*SGIHVSGR.G	0.4879	79.1
3	T1/15%	DCBLD2 ± ABL	2.95	3.906	0.65	K.GNEITLLFM*SGIHVSGR.G	0.1026	85.4
3	T1/15%	DCBLD2 ± ABL	1.75	4.108	0.625	K.GNEITLLFM*SGIHVSGR.G	0.1026	85.4
3	T1/15%	DCBLD2 ± ABL	1.07	4.224	0.635	K.GNEITLLFM*SGIHVSGR.G	0.1026	85.4
3	T1/15%	DCBLD2 ± ABL	2.24	4.01	0.634	K.GNEITLLFM*SGIHVSGR.G	-1.2107	115.3
3	T1/15%	DCBLD2 ± ABL	0.68	4.056	0.634	K.GNEITLLFM*SGIHVSGR.G	0.2434	256.7
3	T1/15%	DCBLD2 ± ABL	0.7	4.558	0.586	K.GNEITLLFM*SGIHVSGR.G	0.0086	612.5
3	T1/15%	DCBLD2 ± ABL	1.21	3.906	0.61	K.GNEITLLFM*SGIHVSGR.G	0.0086	612.5
3	T1/15%	DCBLD2 ± ABL	1.57	3.953	0.713	K.GNEITLLFM*SGIHVSGR.G	1.0267	747.5
3	T1/15%	DCBLD2 ± ABL	3.02	4.21	0.635	K.GNEITLLFM*SGIHVSGR.G	0.0086	1687.6
2	T1/15%	DCBLD2 ± ABL	3.11	4.823	0.694	K.GNEITLLFMSGIHVSGR$.G	0.8947	26.9
3	T1/15%	DCBLD2 ± ABL	-1.05	3.117	0.578	K.GNEITLLFMSGIHVSGR$.G	0.6784	34.6
3	T1/15%	DCBLD2 ± ABL	3.09	4.176	0.722	K.GNEITLLFMSGIHVSGR$.G	0.0094	35.9
3	T1/15%	DCBLD2 ± ABL	-0.81	3.355	0.686	K.GNEITLLFMSGIHVSGR$.G	-0.2124	37.3
3	T1/15%	DCBLD2 ± ABL	-3.17	2.397	0.707	K.GNEITLLFMSGIHVSGR$.G	0.0198	39.8
3	T1/15%	DCBLD2 ± ABL	0.43	2.986	0.756	K.GNEITLLFMSGIHVSGR$.G	0.0746	40.6
3	T1/15%	DCBLD2 ± ABL	-0.92	3.68	0.728	K.GNEITLLFMSGIHVSGR$.G	0.2539	50.7
2	T1/15%	DCBLD2 ± ABL	1.94	4.859	0.769	K.GNEITLLFMSGIHVSGR$.G	-0.4041	54.6
3	T1/15%	DCBLD2 ± ABL	2.33	3.972	0.595	K.GNEITLLFMSGIHVSGR$.G	0.5279	60.4
3	T1/15%	DCBLD2 ± ABL	2.26	3.84	0.61	K.GNEITLLFMSGIHVSGR$.G	0.5279	60.4
3	T1/15%	DCBLD2 ± ABL	1.17	3.707	0.715	K.GNEITLLFMSGIHVSGR$.G	0.8177	60.7
3	T1/15%	DCBLD2 ± ABL	2.02	4.372	0.611	K.GNEITLLFMSGIHVSGR$.G	0.0119	113.4
3	T1/15%	DCBLD2 ± ABL	0.78	4.327	0.737	K.GNEITLLFMSGIHVSGR$.G	0.0119	113.4
3	T1/15%	DCBLD2 ± ABL	1.49	4.149	0.701	K.GNEITLLFMSGIHVSGR$.G	0.1651	168.2
3	T1/15%	DCBLD2 ± ABL	3.75	3.816	0.616	K.GNEITLLFMSGIHVSGR$.G	1.0837	239.9
3	T1/15%	DCBLD2 ± ABL	2.82	4.728	0.728	K.GNEITLLFMSGIHVSGR$.G	1.0837	239.9
3	T1/15%	DCBLD2 ± ABL	1.65	3.302	0.661	K.GNEITLLFMSGIHVSGR$.G	1.0837	239.9
3	T1/15%	DCBLD2 ± ABL	3.67	4.757	0.662	K.GNEITLLFMSGIHVSGR$.G	0.0609	1432.2
3	T1/15%	DCBLD2 ± ABL	2.22	4.873	0.709	K.GNEITLLFMSGIHVSGR$.G	0.0609	1432.2
3	T1/15%	DCBLD2 ± ABL	2.15	4.684	0.746	K.GNEITLLFMSGIHVSGR$.G	0.0609	1432.2
3	T1/15%	DCBLD2 ± ABL	1.31	5.064	0.712	K.GNEITLLFMSGIHVSGR$.G	0.0609	1432.2
3	T1/15%	DCBLD2 ± ABL	-2.13	2.697	0.707	K.GNEITLLFMSGIHVSGR.G	0.725	28.5
3	T1/15%	DCBLD2 ± ABL	0.11	3.173	0.812	K.GNEITLLFMSGIHVSGR.G	0.6784	34.6
3	T1/15%	DCBLD2 ± ABL	0.09	2.492	0.763	K.GNEITLLFMSGIHVSGR.G	-0.2124	37.3
3	T1/15%	DCBLD2 ± ABL	0.45	3.341	0.775	K.GNEITLLFMSGIHVSGR.G	0.0198	39.8
3	T1/15%	DCBLD2 ± ABL	-0.05	2.444	0.751	K.GNEITLLFMSGIHVSGR.G	0.3239	42.5
3	T1/15%	DCBLD2 ± ABL	0.8	3.157	0.795	K.GNEITLLFMSGIHVSGR.G	-0.3295	46.1
3	T1/15%	DCBLD2 ± ABL	-0.01	2.896	0.707	K.GNEITLLFMSGIHVSGR.G	0.2539	50.7
3	T1/15%	DCBLD2 ± ABL	1.67	4.284	0.782	K.GNEITLLFMSGIHVSGR.G	0.5279	60.4
3	T1/15%	DCBLD2 ± ABL	2.55	3.969	0.729	K.GNEITLLFMSGIHVSGR.G	0.5279	60.4
3	T1/15%	DCBLD2 ± ABL	1.28	3.089	0.661	K.GNEITLLFMSGIHVSGR.G	0.8177	60.7
3	T1/15%	DCBLD2 ± ABL	1.68	3.317	0.652	K.GNEITLLFMSGIHVSGR.G	0.0119	113.4
3	T1/15%	DCBLD2 ± ABL	0.78	4.236	0.798	K.GNEITLLFMSGIHVSGR.G	0.1651	168.2
3	T1/15%	DCBLD2 ± ABL	1.73	3.615	0.731	K.GNEITLLFMSGIHVSGR.G	1.0837	239.9
3	T1/15%	DCBLD2 ± ABL	0.1	2.532	0.603	K.GNEITLLFMSGIHVSGR.G	1.0837	239.9
3	T1/15%	DCBLD2 ± ABL	3.47	4.397	0.708	K.GNEITLLFMSGIHVSGR.G	0.0609	1432.2
3	T1/15%	DCBLD2 ± ABL	3.28	4.431	0.796	K.GNEITLLFMSGIHVSGR.G	0.0609	1432.2
3	T1/15%	DCBLD2 ± ABL	2.27	4.507	0.766	K.GNEITLLFMSGIHVSGR.G	0.0609	1432.2
3	T1/15%	DCBLD2 ± ABL	1.93	4.531	0.78	K.GNEITLLFMSGIHVSGR.G	0.0609	1432.2
3	T1/15%	DCBLD2 ± ABL	0.61	3.42	0.688	K.IFQGNK~DYHQDVR$.N	0.1594	245.9
3	T1/15%	DCBLD2 ± ABL	1.21	2.476	0.525	K.IFQGNK~DYHQDVR$.N	0.1594	245.9
3	T1/15%	DCBLD2 ± ABL	0.17	3.814	0.723	K.IFQGNK~DYHQDVR$.N	0.9185	332.5
4	T1/15%	DCBLD2 ± ABL	-0.21	2.633	0.495	K.IFQGNK~DYHQDVR$.N	0.8011	1075.4
3	T1/15%	DCBLD2 ± ABL	1.55	3.55	0.531	K.IFQGNKDYHQDVR$.N	0.1594	245.9
3	T1/15%	DCBLD2 ± ABL	-0.69	3.077	0.574	K.IFQGNKDYHQDVR.N	0.7412	55.9
3	T1/15%	DCBLD2 ± ABL	-0.45	3.736	0.578	K.IFQGNKDYHQDVR.N	0.1106	72.5
3	T1/15%	DCBLD2 ± ABL	0.49	3.513	0.692	K.IFQGNKDYHQDVR.N	0.1594	245.9
3	T1/15%	DCBLD2 ± ABL	0.23	3.053	0.685	K.IFQGNKDYHQDVR.N	0.9185	332.5
4	T1/15%	DCBLD2 ± ABL	0.35	2.562	0.543	K.IFQGNKDYHQDVR.N	0.3424	476.4
4	T1/15%	DCBLD2 ± ABL	-0.22	2.778	0.561	K.IFQGNKDYHQDVR.N	0.3424	476.4
3	T1/15%	DCBLD2 ± ABL	0.86	3.384	0.656	K.ITGIITTGSTM*VEHNYYVSAYR$.I	0.5368	20.1
3	T1/15%	DCBLD2 ± ABL	1.51	2.662	0.497	K.ITGIITTGSTM*VEHNYYVSAYR$.I	0.9466	20.4
3	T1/15%	DCBLD2 ± ABL	2.63	2.479	0.498	K.ITGIITTGSTM*VEHNYYVSAYR$.I	0.6908	20.6
4	T1/15%	DCBLD2 ± ABL	2.66	2.711	0.281	K.ITGIITTGSTM*VEHNYYVSAYR$.I	0.4066	21.5
3	T1/15%	DCBLD2 ± ABL	0.94	4.729	0.723	K.ITGIITTGSTM*VEHNYYVSAYR$.I	1.0298	23.4
3	T1/15%	DCBLD2 ± ABL	0.73	3.61	0.661	K.ITGIITTGSTM*VEHNYYVSAYR$.I	0.2907	28.7
3	T1/15%	DCBLD2 ± ABL	1.12	4.112	0.661	K.ITGIITTGSTM*VEHNYYVSAYR$.I	0.2907	28.7
3	T1/15%	DCBLD2 ± ABL	-0.04	4.927	0.732	K.ITGIITTGSTM*VEHNYYVSAYR$.I	0.7473	28.8
3	T1/15%	DCBLD2 ± ABL	1.1	3.151	0.6	K.ITGIITTGSTM*VEHNYYVSAYR$.I	0.3549	34.7
3	T1/15%	DCBLD2 ± ABL	-0.06	2.877	0.633	K.ITGIITTGSTM*VEHNYYVSAYR$.I	1.0314	35.3
3	T1/15%	DCBLD2 ± ABL	1.33	3.194	0.545	K.ITGIITTGSTM*VEHNYYVSAYR$.I	1.0314	35.3
3	T1/15%	DCBLD2 ± ABL	0.79	5.386	0.651	K.ITGIITTGSTM*VEHNYYVSAYR$.I	0.6815	38.1
3	T1/15%	DCBLD2 ± ABL	0.32	3.772	0.73	K.ITGIITTGSTM*VEHNYYVSAYR$.I	0.8086	38.6
3	T1/15%	DCBLD2 ± ABL	1.31	4.829	0.543	K.ITGIITTGSTM*VEHNYYVSAYR$.I	0.4006	39.9
3	T1/15%	DCBLD2 ± ABL	0.47	3.881	0.572	K.ITGIITTGSTM*VEHNYYVSAYR$.I	0.5622	42.2
3	T1/15%	DCBLD2 ± ABL	0.56	4.582	0.667	K.ITGIITTGSTM*VEHNYYVSAYR$.I	0.2406	42.5
4	T1/15%	DCBLD2 ± ABL	2.27	3.039	0.463	K.ITGIITTGSTM*VEHNYYVSAYR$.I	0.6028	45.6
3	T1/15%	DCBLD2 ± ABL	0.99	5.17	0.606	K.ITGIITTGSTM*VEHNYYVSAYR$.I	0.5838	49
3	T1/15%	DCBLD2 ± ABL	1.12	5.11	0.689	K.ITGIITTGSTM*VEHNYYVSAYR$.I	-0.9632	49.6
2	T1/15%	DCBLD2 ± ABL	2.19	5.737	0.716	K.ITGIITTGSTM*VEHNYYVSAYR$.I	0.113	50
3	T1/15%	DCBLD2 ± ABL	0.85	5.155	0.719	K.ITGIITTGSTM*VEHNYYVSAYR$.I	0.7096	58.1
3	T1/15%	DCBLD2 ± ABL	0.43	5.313	0.693	K.ITGIITTGSTM*VEHNYYVSAYR$.I	0.7096	58.1
4	T1/15%	DCBLD2 ± ABL	0.21	3.868	0.606	K.ITGIITTGSTM*VEHNYYVSAYR$.I	0.8054	61
3	T1/15%	DCBLD2 ± ABL	0.4	4.713	0.661	K.ITGIITTGSTM*VEHNYYVSAYR$.I	-0.0343	61.3
3	T1/15%	DCBLD2 ± ABL	1.67	4.705	0.588	K.ITGIITTGSTM*VEHNYYVSAYR$.I	-0.078	97.5
3	T1/15%	DCBLD2 ± ABL	2.82	3.89	0.511	K.ITGIITTGSTM*VEHNYYVSAYR$.I	-0.078	97.5
3	T1/15%	DCBLD2 ± ABL	1.17	5.21	0.659	K.ITGIITTGSTM*VEHNYYVSAYR$.I	-0.078	97.5
3	T1/15%	DCBLD2 ± ABL	0.88	6.275	0.666	K.ITGIITTGSTM*VEHNYYVSAYR$.I	-0.078	97.5
3	T1/15%	DCBLD2 ± ABL	0.85	6.085	0.655	K.ITGIITTGSTM*VEHNYYVSAYR$.I	0.6939	130.3
3	T1/15%	DCBLD2 ± ABL	0.45	4.671	0.655	K.ITGIITTGSTM*VEHNYYVSAYR$.I	0.6939	130.3
3	T1/15%	DCBLD2 ± ABL	0.22	5.711	0.698	K.ITGIITTGSTM*VEHNYYVSAYR$.I	0.0079	131.6
3	T1/15%	DCBLD2 ± ABL	-1.28	5.328	0.67	K.ITGIITTGSTM*VEHNYYVSAYR$.I	0.0079	131.6
3	T1/15%	DCBLD2 ± ABL	0.39	5.649	0.722	K.ITGIITTGSTM*VEHNYYVSAYR$.I	0.0079	133
3	T1/15%	DCBLD2 ± ABL	0.23	4.391	0.67	K.ITGIITTGSTM*VEHNYYVSAYR$.I	0.0079	133
3	T1/15%	DCBLD2 ± ABL	0.42	4.711	0.713	K.ITGIITTGSTM*VEHNYYVSAYR$.I	0.1	133
3	T1/15%	DCBLD2 ± ABL	0.4	3.946	0.742	K.ITGIITTGSTM*VEHNYYVSAYR$.I	0.1	133
3	T1/15%	DCBLD2 ± ABL	0.49	5.213	0.718	K.ITGIITTGSTM*VEHNYYVSAYR$.I	-0.1749	133
3	T1/15%	DCBLD2 ± ABL	0.5	4.322	0.628	K.ITGIITTGSTM*VEHNYYVSAYR$.I	-0.1749	133
3	T1/15%	DCBLD2 ± ABL	0.32	4.351	0.699	K.ITGIITTGSTM*VEHNYYVSAYR$.I	-0.1749	133
3	T1/15%	DCBLD2 ± ABL	0.73	3.07	0.688	K.ITGIITTGSTM*VEHNYYVSAYR$.I	-0.1749	133
3	T1/15%	DCBLD2 ± ABL	0.5	4.18	0.669	K.ITGIITTGSTM*VEHNYYVSAYR$.I	-0.1749	133
3	T1/15%	DCBLD2 ± ABL	0.32	3.512	0.669	K.ITGIITTGSTM*VEHNYYVSAYR$.I	-0.1749	133
3	T1/15%	DCBLD2 ± ABL	0.66	4.816	0.694	K.ITGIITTGSTM*VEHNYYVSAYR$.I	-0.1749	133
3	T1/15%	DCBLD2 ± ABL	1.33	4.952	0.678	K.ITGIITTGSTM*VEHNYYVSAYR$.I	-0.1749	133
3	T1/15%	DCBLD2 ± ABL	0.15	3.802	0.662	K.ITGIITTGSTM*VEHNYYVSAYR$.I	-0.1749	133
4	T1/15%	DCBLD2 ± ABL	1.04	4.548	0.522	K.ITGIITTGSTM*VEHNYYVSAYR$.I	0.3758	152.1
3	T1/15%	DCBLD2 ± ABL	-0.26	5.853	0.667	K.ITGIITTGSTM*VEHNYYVSAYR$.I	0.4417	171.8
3	T1/15%	DCBLD2 ± ABL	0.76	5.826	0.694	K.ITGIITTGSTM*VEHNYYVSAYR$.I	0.4417	171.8
3	T1/15%	DCBLD2 ± ABL	1.72	4.29	0.613	K.ITGIITTGSTM*VEHNYYVSAYR$.I	-0.078	208.2
3	T1/15%	DCBLD2 ± ABL	2.79	4.834	0.57	K.ITGIITTGSTM*VEHNYYVSAYR$.I	0.1341	295.7
3	T1/15%	DCBLD2 ± ABL	0.75	5.779	0.687	K.ITGIITTGSTM*VEHNYYVSAYR$.I	0.6207	550.5
3	T1/15%	DCBLD2 ± ABL	0.87	6.342	0.71	K.ITGIITTGSTM*VEHNYYVSAYR$.I	0.6207	550.5
3	T1/15%	DCBLD2 ± ABL	-0.13	5.923	0.669	K.ITGIITTGSTM*VEHNYYVSAYR$.I	0.6207	550.5
3	T1/15%	DCBLD2 ± ABL	2.2	6.236	0.675	K.ITGIITTGSTM*VEHNYYVSAYR$.I	0.0643	1151.7
3	T1/15%	DCBLD2 ± ABL	0.35	6.735	0.682	K.ITGIITTGSTM*VEHNYYVSAYR$.I	0.0643	1151.7
3	T1/15%	DCBLD2 ± ABL	-0.72	5.567	0.691	K.ITGIITTGSTM*VEHNYYVSAYR$.I	0.0643	1151.7
3	T1/15%	DCBLD2 ± ABL	1.25	4.859	0.574	K.ITGIITTGSTM*VEHNYYVSAYR$.I	0.0643	1151.7
3	T1/15%	DCBLD2 ± ABL	0.24	3.81	0.702	K.ITGIITTGSTM*VEHNYYVSAYR.I	0.9357	20
3	T1/15%	DCBLD2 ± ABL	0.16	2.393	0.531	K.ITGIITTGSTM*VEHNYYVSAYR.I	0.6908	20.6
3	T1/15%	DCBLD2 ± ABL	2.88	4.383	0.66	K.ITGIITTGSTM*VEHNYYVSAYR.I	0.5526	21.4
3	T1/15%	DCBLD2 ± ABL	2.2	4.24	0.655	K.ITGIITTGSTM*VEHNYYVSAYR.I	0.5526	21.4
3	T1/15%	DCBLD2 ± ABL	3.25	3.998	0.613	K.ITGIITTGSTM*VEHNYYVSAYR.I	-0.2028	22.2
3	T1/15%	DCBLD2 ± ABL	0.03	2.498	0.523	K.ITGIITTGSTM*VEHNYYVSAYR.I	0.4086	23.6
3	T1/15%	DCBLD2 ± ABL	-1.02	3.17	0.592	K.ITGIITTGSTM*VEHNYYVSAYR.I	0.7473	24
3	T1/15%	DCBLD2 ± ABL	0.04	3.391	0.591	K.ITGIITTGSTM*VEHNYYVSAYR.I	0.2043	25.3
3	T1/15%	DCBLD2 ± ABL	0.28	3.224	0.634	K.ITGIITTGSTM*VEHNYYVSAYR.I	0.2907	28.7
3	T1/15%	DCBLD2 ± ABL	0.37	3.886	0.657	K.ITGIITTGSTM*VEHNYYVSAYR.I	0.2907	28.7
3	T1/15%	DCBLD2 ± ABL	0.2	3.525	0.616	K.ITGIITTGSTM*VEHNYYVSAYR.I	0.5396	30.4
3	T1/15%	DCBLD2 ± ABL	0.52	3.016	0.613	K.ITGIITTGSTM*VEHNYYVSAYR.I	1.0314	35.3
3	T1/15%	DCBLD2 ± ABL	-0.08	2.365	0.484	K.ITGIITTGSTM*VEHNYYVSAYR.I	0.8086	38.6
3	T1/15%	DCBLD2 ± ABL	0.49	3.301	0.615	K.ITGIITTGSTM*VEHNYYVSAYR.I	0.8086	38.6
3	T1/15%	DCBLD2 ± ABL	0.99	4.359	0.592	K.ITGIITTGSTM*VEHNYYVSAYR.I	0.972	38.9
3	T1/15%	DCBLD2 ± ABL	1.14	4.132	0.654	K.ITGIITTGSTM*VEHNYYVSAYR.I	0.9188	39.9
3	T1/15%	DCBLD2 ± ABL	1.03	3.356	0.669	K.ITGIITTGSTM*VEHNYYVSAYR.I	0.5622	42.2
3	T1/15%	DCBLD2 ± ABL	0.93	3.927	0.672	K.ITGIITTGSTM*VEHNYYVSAYR.I	0.5622	42.2
3	T1/15%	DCBLD2 ± ABL	-0.14	5.249	0.697	K.ITGIITTGSTM*VEHNYYVSAYR.I	0.2406	42.5
3	T1/15%	DCBLD2 ± ABL	-0.55	3.807	0.627	K.ITGIITTGSTM*VEHNYYVSAYR.I	-1.1704	43.9
3	T1/15%	DCBLD2 ± ABL	-0.02	4.485	0.688	K.ITGIITTGSTM*VEHNYYVSAYR.I	0.6425	44.7
3	T1/15%	DCBLD2 ± ABL	-0.46	3.342	0.679	K.ITGIITTGSTM*VEHNYYVSAYR.I	0.5838	49
2	T1/15%	DCBLD2 ± ABL	3.14	5.852	0.739	K.ITGIITTGSTM*VEHNYYVSAYR.I	0.113	50
3	T1/15%	DCBLD2 ± ABL	0.66	4.55	0.668	K.ITGIITTGSTM*VEHNYYVSAYR.I	0.7096	58.1
3	T1/15%	DCBLD2 ± ABL	1.92	4.575	0.653	K.ITGIITTGSTM*VEHNYYVSAYR.I	-0.078	97.5
3	T1/15%	DCBLD2 ± ABL	1.98	3.14	0.468	K.ITGIITTGSTM*VEHNYYVSAYR.I	-0.078	97.5
3	T1/15%	DCBLD2 ± ABL	0.79	5.919	0.736	K.ITGIITTGSTM*VEHNYYVSAYR.I	-0.078	97.5
3	T1/15%	DCBLD2 ± ABL	2.07	7.056	0.702	K.ITGIITTGSTM*VEHNYYVSAYR.I	-0.078	97.5
3	T1/15%	DCBLD2 ± ABL	0.67	6.047	0.725	K.ITGIITTGSTM*VEHNYYVSAYR.I	0.0079	125.8
3	T1/15%	DCBLD2 ± ABL	1.24	5.424	0.682	K.ITGIITTGSTM*VEHNYYVSAYR.I	0.6939	130.3
3	T1/15%	DCBLD2 ± ABL	1.52	4.373	0.668	K.ITGIITTGSTM*VEHNYYVSAYR.I	0.6939	130.3
3	T1/15%	DCBLD2 ± ABL	-0.49	5.189	0.678	K.ITGIITTGSTM*VEHNYYVSAYR.I	0.0079	131.6
3	T1/15%	DCBLD2 ± ABL	0.68	4.722	0.667	K.ITGIITTGSTM*VEHNYYVSAYR.I	0.0079	133
3	T1/15%	DCBLD2 ± ABL	0.67	5.244	0.699	K.ITGIITTGSTM*VEHNYYVSAYR.I	0.0079	133
3	T1/15%	DCBLD2 ± ABL	0.52	5.597	0.712	K.ITGIITTGSTM*VEHNYYVSAYR.I	0.1	133
3	T1/15%	DCBLD2 ± ABL	0.65	5.036	0.693	K.ITGIITTGSTM*VEHNYYVSAYR.I	0.1	133
3	T1/15%	DCBLD2 ± ABL	1.12	4.531	0.69	K.ITGIITTGSTM*VEHNYYVSAYR.I	-0.1749	133
3	T1/15%	DCBLD2 ± ABL	0.63	4.482	0.686	K.ITGIITTGSTM*VEHNYYVSAYR.I	-0.1749	133
3	T1/15%	DCBLD2 ± ABL	0.33	4.04	0.64	K.ITGIITTGSTM*VEHNYYVSAYR.I	-0.1749	133
3	T1/15%	DCBLD2 ± ABL	0.8	3.954	0.635	K.ITGIITTGSTM*VEHNYYVSAYR.I	-0.1749	133
3	T1/15%	DCBLD2 ± ABL	0.85	4.569	0.706	K.ITGIITTGSTM*VEHNYYVSAYR.I	-0.1749	133
3	T1/15%	DCBLD2 ± ABL	0.79	5.333	0.728	K.ITGIITTGSTM*VEHNYYVSAYR.I	-0.1749	133
3	T1/15%	DCBLD2 ± ABL	1.77	4.88	0.708	K.ITGIITTGSTM*VEHNYYVSAYR.I	-0.1749	133
3	T1/15%	DCBLD2 ± ABL	0.55	4.326	0.656	K.ITGIITTGSTM*VEHNYYVSAYR.I	-0.1749	133
3	T1/15%	DCBLD2 ± ABL	-0.1	5.89	0.693	K.ITGIITTGSTM*VEHNYYVSAYR.I	0.4417	171.8
3	T1/15%	DCBLD2 ± ABL	0.57	6.257	0.743	K.ITGIITTGSTM*VEHNYYVSAYR.I	0.4417	171.8
3	T1/15%	DCBLD2 ± ABL	2.83	4.604	0.68	K.ITGIITTGSTM*VEHNYYVSAYR.I	-0.078	208.2
3	T1/15%	DCBLD2 ± ABL	3.47	5.856	0.686	K.ITGIITTGSTM*VEHNYYVSAYR.I	0.1341	295.7
3	T1/15%	DCBLD2 ± ABL	1.48	4.313	0.514	K.ITGIITTGSTM*VEHNYYVSAYR.I	-3.3798	451.6
3	T1/15%	DCBLD2 ± ABL	1.18	5.702	0.722	K.ITGIITTGSTM*VEHNYYVSAYR.I	0.6207	550.5
3	T1/15%	DCBLD2 ± ABL	1.98	5.912	0.735	K.ITGIITTGSTM*VEHNYYVSAYR.I	0.6207	550.5
3	T1/15%	DCBLD2 ± ABL	0.53	4.38	0.679	K.ITGIITTGSTM*VEHNYYVSAYR.I	0.6207	550.5
3	T1/15%	DCBLD2 ± ABL	2.93	6.339	0.711	K.ITGIITTGSTM*VEHNYYVSAYR.I	0.0643	1151.7
3	T1/15%	DCBLD2 ± ABL	-1	5.197	0.669	K.ITGIITTGSTM*VEHNYYVSAYR.I	0.0643	1151.7
3	T1/15%	DCBLD2 ± ABL	0.03	5.968	0.698	K.ITGIITTGSTM*VEHNYYVSAYR.I	0.0643	1151.7
4	T1/15%	DCBLD2 ± ABL	1.11	3.463	0.576	K.ITGIITTGSTMVEHNYYVSAYR$.I	0.3204	21.7
3	T1/15%	DCBLD2 ± ABL	-0.52	3.313	0.668	K.ITGIITTGSTMVEHNYYVSAYR$.I	-0.1735	24
3	T1/15%	DCBLD2 ± ABL	-0.16	4.342	0.708	K.ITGIITTGSTMVEHNYYVSAYR$.I	-0.1735	24
3	T1/15%	DCBLD2 ± ABL	1.36	5.021	0.628	K.ITGIITTGSTMVEHNYYVSAYR$.I	0.587	25.4
3	T1/15%	DCBLD2 ± ABL	3.07	6.012	0.692	K.ITGIITTGSTMVEHNYYVSAYR$.I	0.587	25.4
2	T1/15%	DCBLD2 ± ABL	3.99	6.127	0.76	K.ITGIITTGSTMVEHNYYVSAYR$.I	-0.1008	43
3	T1/15%	DCBLD2 ± ABL	2.07	5.844	0.682	K.ITGIITTGSTMVEHNYYVSAYR$.I	0.0122	56.3
3	T1/15%	DCBLD2 ± ABL	0.88	3.706	0.617	K.ITGIITTGSTMVEHNYYVSAYR$.I	-0.1096	57
3	T1/15%	DCBLD2 ± ABL	1.11	4.84	0.755	K.ITGIITTGSTMVEHNYYVSAYR$.I	-0.1096	57
3	T1/15%	DCBLD2 ± ABL	0.64	6.395	0.719	K.ITGIITTGSTMVEHNYYVSAYR$.I	-0.0127	60.2
3	T1/15%	DCBLD2 ± ABL	1.39	5.827	0.681	K.ITGIITTGSTMVEHNYYVSAYR$.I	0.6195	67.9
3	T1/15%	DCBLD2 ± ABL	-0.05	4.646	0.693	K.ITGIITTGSTMVEHNYYVSAYR$.I	0.0222	78.4
3	T1/15%	DCBLD2 ± ABL	-0.08	6.73	0.745	K.ITGIITTGSTMVEHNYYVSAYR$.I	-0.0739	85.1
3	T1/15%	DCBLD2 ± ABL	0.95	5.117	0.666	K.ITGIITTGSTMVEHNYYVSAYR$.I	-0.0739	85.1
3	T1/15%	DCBLD2 ± ABL	0.95	4.785	0.691	K.ITGIITTGSTMVEHNYYVSAYR$.I	-0.0739	85.1
3	T1/15%	DCBLD2 ± ABL	0.9	4.912	0.714	K.ITGIITTGSTMVEHNYYVSAYR$.I	-0.0366	93.1
3	T1/15%	DCBLD2 ± ABL	0.85	6.112	0.67	K.ITGIITTGSTMVEHNYYVSAYR$.I	-0.0366	93.1
3	T1/15%	DCBLD2 ± ABL	0.63	4.102	0.671	K.ITGIITTGSTMVEHNYYVSAYR$.I	-0.0366	93.1
3	T1/15%	DCBLD2 ± ABL	1.02	7.11	0.696	K.ITGIITTGSTMVEHNYYVSAYR$.I	-0.0672	104
4	T1/15%	DCBLD2 ± ABL	0.49	3.971	0.533	K.ITGIITTGSTMVEHNYYVSAYR$.I	1.1875	173.9
3	T1/15%	DCBLD2 ± ABL	2.78	5.401	0.688	K.ITGIITTGSTMVEHNYYVSAYR$.I	0.0272	237.5
3	T1/15%	DCBLD2 ± ABL	2.38	6.316	0.685	K.ITGIITTGSTMVEHNYYVSAYR$.I	0.0272	237.5
3	T1/15%	DCBLD2 ± ABL	1.11	6.982	0.681	K.ITGIITTGSTMVEHNYYVSAYR$.I	0.0272	237.5
4	T1/15%	DCBLD2 ± ABL	2.87	4.538	0.685	K.ITGIITTGSTMVEHNYYVSAYR$.I	0.098	343.4
3	T1/15%	DCBLD2 ± ABL	1.49	6.961	0.678	K.ITGIITTGSTMVEHNYYVSAYR$.I	0.7929	656
3	T1/15%	DCBLD2 ± ABL	2.25	6.81	0.689	K.ITGIITTGSTMVEHNYYVSAYR$.I	0.7929	656
3	T1/15%	DCBLD2 ± ABL	1.56	6.764	0.682	K.ITGIITTGSTMVEHNYYVSAYR$.I	0.0237	1968.3
3	T1/15%	DCBLD2 ± ABL	3.85	6.696	0.73	K.ITGIITTGSTMVEHNYYVSAYR$.I	0.0237	2143.1
3	T1/15%	DCBLD2 ± ABL	-0.68	3.419	0.531	K.ITGIITTGSTMVEHNYYVSAYR.I	-0.1735	24
3	T1/15%	DCBLD2 ± ABL	1.22	5.736	0.562	K.ITGIITTGSTMVEHNYYVSAYR.I	0.587	25.4
3	T1/15%	DCBLD2 ± ABL	1.24	4.467	0.496	K.ITGIITTGSTMVEHNYYVSAYR.I	0.587	25.4
3	T1/15%	DCBLD2 ± ABL	2.03	5.857	0.52	K.ITGIITTGSTMVEHNYYVSAYR.I	0.587	25.4
2	T1/15%	DCBLD2 ± ABL	2.93	6.026	0.715	K.ITGIITTGSTMVEHNYYVSAYR.I	-0.1008	43
3	T1/15%	DCBLD2 ± ABL	1	5.378	0.55	K.ITGIITTGSTMVEHNYYVSAYR.I	-0.0155	46.7
3	T1/15%	DCBLD2 ± ABL	1.38	5.326	0.487	K.ITGIITTGSTMVEHNYYVSAYR.I	0.0122	56.3
3	T1/15%	DCBLD2 ± ABL	1.27	3.81	0.603	K.ITGIITTGSTMVEHNYYVSAYR.I	-0.1096	57
3	T1/15%	DCBLD2 ± ABL	1.01	5.339	0.696	K.ITGIITTGSTMVEHNYYVSAYR.I	-0.1096	57
3	T1/15%	DCBLD2 ± ABL	2.86	5.25	0.58	K.ITGIITTGSTMVEHNYYVSAYR.I	-0.1096	57
3	T1/15%	DCBLD2 ± ABL	1.02	2.968	0.568	K.ITGIITTGSTMVEHNYYVSAYR.I	-0.1096	57
3	T1/15%	DCBLD2 ± ABL	-0.13	6.857	0.605	K.ITGIITTGSTMVEHNYYVSAYR.I	-0.0127	60.2
3	T1/15%	DCBLD2 ± ABL	1.01	2.497	0.354	K.ITGIITTGSTMVEHNYYVSAYR.I	0.6195	67.9
3	T1/15%	DCBLD2 ± ABL	-2.39	4.442	0.542	K.ITGIITTGSTMVEHNYYVSAYR.I	4.1355	73.3
3	T1/15%	DCBLD2 ± ABL	2.31	5.664	0.591	K.ITGIITTGSTMVEHNYYVSAYR.I	4.1355	73.3
3	T1/15%	DCBLD2 ± ABL	1.11	4.874	0.511	K.ITGIITTGSTMVEHNYYVSAYR.I	0.0222	78.4
3	T1/15%	DCBLD2 ± ABL	0.13	6.417	0.611	K.ITGIITTGSTMVEHNYYVSAYR.I	-0.0739	85.1
3	T1/15%	DCBLD2 ± ABL	0.58	6.548	0.628	K.ITGIITTGSTMVEHNYYVSAYR.I	-0.0739	85.1
3	T1/15%	DCBLD2 ± ABL	0.88	6.345	0.647	K.ITGIITTGSTMVEHNYYVSAYR.I	-0.0739	85.1
3	T1/15%	DCBLD2 ± ABL	0.69	6.134	0.577	K.ITGIITTGSTMVEHNYYVSAYR.I	-0.0366	93.1
3	T1/15%	DCBLD2 ± ABL	0.97	4.332	0.615	K.ITGIITTGSTMVEHNYYVSAYR.I	-0.0366	93.1
3	T1/15%	DCBLD2 ± ABL	0.25	3.898	0.559	K.ITGIITTGSTMVEHNYYVSAYR.I	-0.0366	93.1
3	T1/15%	DCBLD2 ± ABL	0.87	4.418	0.619	K.ITGIITTGSTMVEHNYYVSAYR.I	-0.0366	93.1
3	T1/15%	DCBLD2 ± ABL	0.13	6.753	0.615	K.ITGIITTGSTMVEHNYYVSAYR.I	-0.0672	104
3	T1/15%	DCBLD2 ± ABL	1.11	7.106	0.636	K.ITGIITTGSTMVEHNYYVSAYR.I	-0.0672	104
4	T1/15%	DCBLD2 ± ABL	0.91	3.975	0.496	K.ITGIITTGSTMVEHNYYVSAYR.I	1.1875	173.9
3	T1/15%	DCBLD2 ± ABL	2.33	4.241	0.457	K.ITGIITTGSTMVEHNYYVSAYR.I	0.0272	237.5
3	T1/15%	DCBLD2 ± ABL	2.24	6.474	0.589	K.ITGIITTGSTMVEHNYYVSAYR.I	0.0272	237.5
3	T1/15%	DCBLD2 ± ABL	2	6.766	0.659	K.ITGIITTGSTMVEHNYYVSAYR.I	0.0272	237.5
4	T1/15%	DCBLD2 ± ABL	3.67	4.969	0.637	K.ITGIITTGSTMVEHNYYVSAYR.I	0.098	343.4
3	T1/15%	DCBLD2 ± ABL	1.78	6.843	0.639	K.ITGIITTGSTMVEHNYYVSAYR.I	0.7929	656
3	T1/15%	DCBLD2 ± ABL	3.59	6.357	0.65	K.ITGIITTGSTMVEHNYYVSAYR.I	0.7929	656
3	T1/15%	DCBLD2 ± ABL	2.21	7.237	0.638	K.ITGIITTGSTMVEHNYYVSAYR.I	0.0237	2066.4
4	T1/15%	DCBLD2 ± ABL	-0.4	3.113	0.567	K.KITGIITTGSTM*VEHNYYVSAYR.I	0.0458	21
4	T1/15%	DCBLD2 ± ABL	1.06	2.645	0.615	K.KITGIITTGSTM*VEHNYYVSAYR.I	0.2809	21.2
4	T1/15%	DCBLD2 ± ABL	0.52	2.682	0.139	K.KITGIITTGSTM*VEHNYYVSAYR.I	0.9143	22.1
3	T1/15%	DCBLD2 ± ABL	1.48	4.602	0.504	K.KITGIITTGSTM*VEHNYYVSAYR.I	0.069	33.5
4	T1/15%	DCBLD2 ± ABL	0.6	3.777	0.626	K.KITGIITTGSTM*VEHNYYVSAYR.I	0.6944	43.3
4	T1/15%	DCBLD2 ± ABL	0.6	3.571	0.55	K.KITGIITTGSTM*VEHNYYVSAYR.I	0.6944	43.3
4	T1/15%	DCBLD2 ± ABL	1.28	3.804	0.568	K.KITGIITTGSTM*VEHNYYVSAYR.I	-0.0074	49.1
4	T1/15%	DCBLD2 ± ABL	3.24	4.25	0.459	K.KITGIITTGSTM*VEHNYYVSAYR.I	0.0987	92.4
3	T1/15%	DCBLD2 ± ABL	0.3	7.473	0.745	K.KITGIITTGSTM*VEHNYYVSAYR.I	0.7096	101.4
4	T1/15%	DCBLD2 ± ABL	0.84	4.912	0.697	K.KITGIITTGSTM*VEHNYYVSAYR.I	0.7873	275.6
4	T1/15%	DCBLD2 ± ABL	1.26	4.356	0.549	K.KITGIITTGSTM*VEHNYYVSAYR.I	0.7873	275.6
3	T1/15%	DCBLD2 ± ABL	2.05	5.687	0.742	K.KITGIITTGSTM*VEHNYYVSAYR.I	0.2079	599.7
4	T1/15%	DCBLD2 ± ABL	3.43	5.403	0.672	K.KITGIITTGSTM*VEHNYYVSAYR.I	0.093	1288.5
4	T1/15%	DCBLD2 ± ABL	1.15	3.896	0.516	K.KITGIITTGSTM*VEHNYYVSAYR.I	0.093	1288.5
4	T1/15%	DCBLD2 ± ABL	2.05	3.838	0.544	K.KITGIITTGSTM*VEHNYYVSAYR.I	0.093	1288.5
4	T1/15%	DCBLD2 ± ABL	-0.63	2.756	0.497	K.KITGIITTGSTMVEHNYYVSAYR.I	0.7931	22.7
3	T1/15%	DCBLD2 ± ABL	3.09	4.077	0.548	K.KITGIITTGSTMVEHNYYVSAYR.I	1.1543	31.9
4	T1/15%	DCBLD2 ± ABL	1.34	3.69	0.677	K.KITGIITTGSTMVEHNYYVSAYR.I	0.6015	33.4
4	T1/15%	DCBLD2 ± ABL	0.45	2.844	0.494	K.KITGIITTGSTMVEHNYYVSAYR.I	1.5178	33.4
3	T1/15%	DCBLD2 ± ABL	1.81	4.812	0.699	K.KITGIITTGSTMVEHNYYVSAYR.I	0.8668	43
4	T1/15%	DCBLD2 ± ABL	0.22	4.25	0.582	K.KITGIITTGSTMVEHNYYVSAYR.I	1.0932	48.6
3	T1/15%	DCBLD2 ± ABL	0.42	8.231	0.762	K.KITGIITTGSTMVEHNYYVSAYR.I	0.7382	76
3	T1/15%	DCBLD2 ± ABL	0.56	7.915	0.741	K.KITGIITTGSTMVEHNYYVSAYR.I	0.0642	128.7
4	T1/15%	DCBLD2 ± ABL	0.86	4.315	0.652	K.KITGIITTGSTMVEHNYYVSAYR.I	0.8644	141.6
4	T1/15%	DCBLD2 ± ABL	0.33	5.141	0.671	K.KITGIITTGSTMVEHNYYVSAYR.I	0.8644	141.6
4	T1/15%	DCBLD2 ± ABL	1.05	5.456	0.678	K.KITGIITTGSTMVEHNYYVSAYR.I	0.8637	171.1
4	T1/15%	DCBLD2 ± ABL	0.73	5.887	0.678	K.KITGIITTGSTMVEHNYYVSAYR.I	0.7167	255.8
4	T1/15%	DCBLD2 ± ABL	0.49	6.419	0.714	K.KITGIITTGSTMVEHNYYVSAYR.I	0.2059	335.5
3	T1/15%	DCBLD2 ± ABL	-0.51	3.279	0.658	K.KKTEGTYDLPYWDR.A	0.6528	58.9
3	T1/15%	DCBLD2 ± ABL	0.62	3.015	0.623	K.KKTEGTYDLPYWDR.A	-0.0452	158
3	T1/15%	DCBLD2 ± ABL	0.51	6.548	0.629	K.KPGPPWAAFATDEYQWLQIDLNK.E	-0.2486	340.7
2	T1/15%	DCBLD2 ± ABL	-0.24	4.537	0.715	K.KTEGTYDLPYWDR.A	0.4591	37.4
3	T1/15%	DCBLD2 ± ABL	0.94	2.472	0.399	K.KTEGTYDLPYWDR.A	0.192	44.4
2	T1/15%	DCBLD2 ± ABL	0.77	4.113	0.636	K.KTEGTYDLPYWDR.A	0.0183	117.8
3	T1/15%	DCBLD2 ± ABL	0.76	2.569	0.46	K.KTEGTYDLPYWDR.A	0.6686	668.5
3	T1/15%	DCBLD2 ± ABL	0.8	2.417	0.251	K.KTEGTYDLPYWDR.A	-0.176	1988.7
3	T1/15%	DCBLD2 ± ABL	1.49	2.532	0.527	K.KTEGTYDLPYWDR.A	-0.176	1988.7
2	T1/15%	DCBLD2 ± ABL	0.84	4.612	0.605	K.LISEEDLAANDILDYK.D	0.0045	74.5
3	T1/15%	DCBLD2 ± ABL	0.14	2.991	0.634	K.LISEEDLAANDILDYK~.D	0.2576	21.9
2	T1/15%	DCBLD2 ± ABL	0.63	4.673	0.773	K.LISEEDLAANDILDYK~.D	0.0045	74.5
3	T1/15%	DCBLD2 ± ABL	-1.32	4.766	0.609	K.LISEEDLAANDILDYK~DDDDK~V.-	0.1535	20
3	T1/15%	DCBLD2 ± ABL	-1.89	2.498	0.443	K.LISEEDLAANDILDYK~DDDDK~V.-	2.0133	20.3
3	T1/15%	DCBLD2 ± ABL	1.61	5.021	0.642	K.LISEEDLAANDILDYK~DDDDK~V.-	-3.7059	25
3	T1/15%	DCBLD2 ± ABL	1.86	4.003	0.482	K.LISEEDLAANDILDYK~DDDDK~V.-	-2.9069	25
3	T1/15%	DCBLD2 ± ABL	-1.45	2.743	0.397	K.LISEEDLAANDILDYK~DDDDK~V.-	0.4377	25
3	T1/15%	DCBLD2 ± ABL	-1.54	3.526	0.372	K.LISEEDLAANDILDYK~DDDDK~V.-	-0.0126	29.1
3	T1/15%	DCBLD2 ± ABL	0.64	4.483	0.436	K.LISEEDLAANDILDYK~DDDDK~V.-	0.1759	29.2
3	T1/15%	DCBLD2 ± ABL	-1.81	3.542	0.5	K.LISEEDLAANDILDYK~DDDDK~V.-	-0.23	29.2
4	T1/15%	DCBLD2 ± ABL	2.54	4.462	0.567	K.LISEEDLAANDILDYK~DDDDK~V.-	0.1782	36
3	T1/15%	DCBLD2 ± ABL	-1.22	4.78	0.625	K.LISEEDLAANDILDYK~DDDDK~V.-	-0.0647	37
2	T1/15%	DCBLD2 ± ABL	1.72	7.56	0.75	K.LISEEDLAANDILDYK~DDDDK~V.-	0.626	38.4
3	T1/15%	DCBLD2 ± ABL	-1.28	5.928	0.526	K.LISEEDLAANDILDYK~DDDDK~V.-	1.1005	39
4	T1/15%	DCBLD2 ± ABL	0.63	3.126	0.393	K.LISEEDLAANDILDYK~DDDDK~V.-	0.6256	51.9
3	T1/15%	DCBLD2 ± ABL	-1.62	5.222	0.687	K.LISEEDLAANDILDYK~DDDDK~V.-	0.1669	52.6
3	T1/15%	DCBLD2 ± ABL	0.01	2.408	0.593	K.LISEEDLAANDILDYK~DDDDK~V.-	0.1669	52.6
3	T1/15%	DCBLD2 ± ABL	-0.11	3.728	0.59	K.LISEEDLAANDILDYK~DDDDK~V.-	0.0908	54.9
3	T1/15%	DCBLD2 ± ABL	0.32	5.535	0.658	K.LISEEDLAANDILDYK~DDDDK~V.-	-0.0878	58.9
3	T1/15%	DCBLD2 ± ABL	0.07	3.673	0.622	K.LISEEDLAANDILDYK~DDDDK~V.-	-0.1367	61.4
3	T1/15%	DCBLD2 ± ABL	0.13	3.232	0.647	K.LISEEDLAANDILDYK~DDDDK~V.-	-0.1367	61.4
3	T1/15%	DCBLD2 ± ABL	1.24	5.191	0.609	K.LISEEDLAANDILDYK~DDDDK~V.-	-0.0266	74.5
3	T1/15%	DCBLD2 ± ABL	0.39	5.793	0.647	K.LISEEDLAANDILDYK~DDDDK~V.-	-0.0266	74.5
3	T1/15%	DCBLD2 ± ABL	-0.06	3.382	0.505	K.LISEEDLAANDILDYK~DDDDK~V.-	-0.0383	98
3	T1/15%	DCBLD2 ± ABL	0.41	4.646	0.518	K.LISEEDLAANDILDYK~DDDDK~V.-	-0.0383	98
3	T1/15%	DCBLD2 ± ABL	0.59	6.663	0.601	K.LISEEDLAANDILDYK~DDDDK~V.-	-0.0383	98
2	T1/15%	DCBLD2 ± ABL	2.81	7.467	0.685	K.LISEEDLAANDILDYK~DDDDK~V.-	0.1136	108.1
2	T1/15%	DCBLD2 ± ABL	1.4	7.755	0.73	K.LISEEDLAANDILDYK~DDDDK~V.-	0.1136	108.1
3	T1/15%	DCBLD2 ± ABL	2.58	5.581	0.502	K.LISEEDLAANDILDYK~DDDDK~V.-	3.3919	111.4
3	T1/15%	DCBLD2 ± ABL	0.13	5.432	0.533	K.LISEEDLAANDILDYK~DDDDK~V.-	-0.0013	127.1
3	T1/15%	DCBLD2 ± ABL	-3.14	5.576	0.598	K.LISEEDLAANDILDYK~DDDDK~V.-	0.6018	166.9
3	T1/15%	DCBLD2 ± ABL	1.1	4.738	0.602	K.LISEEDLAANDILDYK~DDDDK~V.-	-0.6804	174.7
3	T1/15%	DCBLD2 ± ABL	3.04	6.25	0.556	K.LISEEDLAANDILDYK~DDDDK~V.-	0.1539	253.1
3	T1/15%	DCBLD2 ± ABL	-3.77	3.841	0.555	K.LISEEDLAANDILDYK~DDDDK~V.-	0.0983	464.9
3	T1/15%	DCBLD2 ± ABL	0.84	6.288	0.516	K.LISEEDLAANDILDYK~DDDDK~V.-	0.0983	464.9
3	T1/15%	DCBLD2 ± ABL	0.78	4.946	0.457	K.LISEEDLAANDILDYK~DDDDK~V.-	0.0983	464.9
3	T1/15%	DCBLD2 ± ABL	0.23	6.497	0.573	K.LISEEDLAANDILDYK~DDDDK~V.-	0.6802	1878.2
3	T1/15%	DCBLD2 ± ABL	2.13	6.998	0.592	K.LISEEDLAANDILDYK~DDDDK~V.-	0.6802	1878.2
3	T1/15%	DCBLD2 ± ABL	0.4	6.634	0.611	K.LISEEDLAANDILDYK~DDDDK~V.-	0.6802	1878.2
3	T1/15%	DCBLD2 ± ABL	0.5	5.704	0.527	K.LISEEDLAANDILDYK~DDDDK~V.-	0.6802	1878.2
3	T1/15%	DCBLD2 ± ABL	-1.2	4.36	0.507	K.LISEEDLAANDILDYK~DDDDK~V.-	0.6802	1878.2
3	T1/15%	DCBLD2 ± ABL	-3.08	6.601	0.599	K.LISEEDLAANDILDYK~DDDDK~V.-	-0.0768	2376.7
3	T1/15%	DCBLD2 ± ABL	2.14	6.947	0.591	K.LISEEDLAANDILDYK~DDDDK~V.-	-0.0768	2743.8
3	T1/15%	DCBLD2 ± ABL	1.47	6.786	0.592	K.LISEEDLAANDILDYK~DDDDK~V.-	-0.0768	2743.8
3	T1/15%	DCBLD2 ± ABL	0.26	6.59	0.605	K.LISEEDLAANDILDYK~DDDDK~V.-	-0.0768	2743.8
3	T1/15%	DCBLD2 ± ABL	1.64	6.602	0.616	K.LISEEDLAANDILDYK~DDDDK~V.-	-0.0768	2743.8
3	T1/15%	DCBLD2 ± ABL	-0.4	3.975	0.631	K.LISEEDLAANDILDYKDDDDKV.-	0.856	24.7
3	T1/15%	DCBLD2 ± ABL	2.46	5.102	0.679	K.LISEEDLAANDILDYKDDDDKV.-	0.1458	24.7
3	T1/15%	DCBLD2 ± ABL	1.08	3.28	0.27	K.LISEEDLAANDILDYKDDDDKV.-	-3.7059	25
3	T1/15%	DCBLD2 ± ABL	2.21	2.35	0.468	K.LISEEDLAANDILDYKDDDDKV.-	0.4377	25
3	T1/15%	DCBLD2 ± ABL	-3.77	3.812	0.585	K.LISEEDLAANDILDYKDDDDKV.-	-0.2019	25.3
4	T1/15%	DCBLD2 ± ABL	2.66	3.015	0.296	K.LISEEDLAANDILDYKDDDDKV.-	0.1782	36
3	T1/15%	DCBLD2 ± ABL	-0.37	5.373	0.685	K.LISEEDLAANDILDYKDDDDKV.-	-0.0647	37
2	T1/15%	DCBLD2 ± ABL	1.85	7.219	0.609	K.LISEEDLAANDILDYKDDDDKV.-	0.626	38.4
3	T1/15%	DCBLD2 ± ABL	1.58	4.669	0.678	K.LISEEDLAANDILDYKDDDDKV.-	1.1005	39
3	T1/15%	DCBLD2 ± ABL	-0.58	4.375	0.622	K.LISEEDLAANDILDYKDDDDKV.-	0.1669	52.6
3	T1/15%	DCBLD2 ± ABL	0.6	4.659	0.7	K.LISEEDLAANDILDYKDDDDKV.-	0.1669	52.6
3	T1/15%	DCBLD2 ± ABL	0.56	4.799	0.702	K.LISEEDLAANDILDYKDDDDKV.-	0.1669	52.6
3	T1/15%	DCBLD2 ± ABL	1.07	2.99	0.639	K.LISEEDLAANDILDYKDDDDKV.-	0.0908	54.9
3	T1/15%	DCBLD2 ± ABL	0.94	4.649	0.568	K.LISEEDLAANDILDYKDDDDKV.-	-0.1367	61.4
3	T1/15%	DCBLD2 ± ABL	0.57	4.305	0.697	K.LISEEDLAANDILDYKDDDDKV.-	-0.1367	61.4
3	T1/15%	DCBLD2 ± ABL	0.91	4.128	0.562	K.LISEEDLAANDILDYKDDDDKV.-	-0.1367	61.4
3	T1/15%	DCBLD2 ± ABL	3.9	5.122	0.652	K.LISEEDLAANDILDYKDDDDKV.-	-0.0266	74.5
3	T1/15%	DCBLD2 ± ABL	1.25	4.263	0.69	K.LISEEDLAANDILDYKDDDDKV.-	-0.0383	98
3	T1/15%	DCBLD2 ± ABL	0.47	6.264	0.593	K.LISEEDLAANDILDYKDDDDKV.-	-0.0383	98
2	T1/15%	DCBLD2 ± ABL	3.08	7.561	0.597	K.LISEEDLAANDILDYKDDDDKV.-	0.1136	108.1
2	T1/15%	DCBLD2 ± ABL	1.12	7.395	0.564	K.LISEEDLAANDILDYKDDDDKV.-	0.1136	108.1
3	T1/15%	DCBLD2 ± ABL	-0.47	4.219	0.655	K.LISEEDLAANDILDYKDDDDKV.-	3.3919	111.4
3	T1/15%	DCBLD2 ± ABL	2.71	4.442	0.622	K.LISEEDLAANDILDYKDDDDKV.-	3.3919	111.4
3	T1/15%	DCBLD2 ± ABL	2.15	5.436	0.636	K.LISEEDLAANDILDYKDDDDKV.-	3.3919	111.4
3	T1/15%	DCBLD2 ± ABL	1.34	5.832	0.622	K.LISEEDLAANDILDYKDDDDKV.-	-0.0013	127.1
3	T1/15%	DCBLD2 ± ABL	0.75	6.253	0.563	K.LISEEDLAANDILDYKDDDDKV.-	-0.6804	174.7
3	T1/15%	DCBLD2 ± ABL	2.15	6.565	0.566	K.LISEEDLAANDILDYKDDDDKV.-	0.1539	253.1
3	T1/15%	DCBLD2 ± ABL	0.79	5.838	0.559	K.LISEEDLAANDILDYKDDDDKV.-	0.0983	464.9
3	T1/15%	DCBLD2 ± ABL	1.36	6.269	0.563	K.LISEEDLAANDILDYKDDDDKV.-	0.0983	464.9
3	T1/15%	DCBLD2 ± ABL	1.22	6.241	0.635	K.LISEEDLAANDILDYKDDDDKV.-	0.6802	1878.2
3	T1/15%	DCBLD2 ± ABL	2.52	6.303	0.552	K.LISEEDLAANDILDYKDDDDKV.-	0.6802	1878.2
3	T1/15%	DCBLD2 ± ABL	0.87	6.273	0.608	K.LISEEDLAANDILDYKDDDDKV.-	0.6802	1878.2
3	T1/15%	DCBLD2 ± ABL	-0.35	6.402	0.607	K.LISEEDLAANDILDYKDDDDKV.-	0.6802	1878.2
3	T1/15%	DCBLD2 ± ABL	3.55	4.389	0.658	K.LISEEDLAANDILDYKDDDDKV.-	0.6802	1878.2
3	T1/15%	DCBLD2 ± ABL	1.75	5.534	0.752	K.LISEEDLAANDILDYKDDDDKV.-	0.6802	1878.2
3	T1/15%	DCBLD2 ± ABL	-0.33	5.629	0.605	K.LISEEDLAANDILDYKDDDDKV.-	-0.0768	2376.7
3	T1/15%	DCBLD2 ± ABL	1.63	6.366	0.585	K.LISEEDLAANDILDYKDDDDKV.-	-0.0768	2743.8
3	T1/15%	DCBLD2 ± ABL	1.16	6.428	0.577	K.LISEEDLAANDILDYKDDDDKV.-	-0.0768	2743.8
3	T1/15%	DCBLD2 ± ABL	2.41	4.565	0.546	K.LISEEDLAANDILDYKDDDDKV.-	-0.0768	2743.8
2	T1/15%	DCBLD2 ± ABL	1.24	2.801	0.115	K.TEGTY@DLPYWDR$.A	3.7498	37.4
2	T1/15%	DCBLD2 ± ABL	0.45	2.179	0.487	K.TEGTYDLPYWDR$.A	0.3927	28.2
3	T1/15%	DCBLD2 ± ABL	0	2.732	0.616	K.TEGTYDLPYWDR$.A	-0.2484	38.5
2	T1/15%	DCBLD2 ± ABL	0.33	3.463	0.636	K.TEGTYDLPYWDR$.A	0.4753	758.4
2	T1/15%	DCBLD2 ± ABL	0.34	3.266	0.586	K.TEGTYDLPYWDR$.A	0.4753	758.4
3	T1/15%	DCBLD2 ± ABL	1.54	2.762	0.477	K.TEGTYDLPYWDR.A	-0.2484	38.5
3	T1/15%	DCBLD2 ± ABL	0.19	2.239	0.13	K.TEGTYDLPYWDR.A	0.1993	58.8
2	T1/15%	DCBLD2 ± ABL	0.57	3.163	0.489	K.TEGTYDLPYWDR.A	0.4753	758.4
2	T1/15%	DCBLD2 ± ABL	2.74	3.92	0.482	K.TEGTYDLPYWDR.A	-0.0675	3112
2	T1/15%	DCBLD2 ± ABL	0.53	3.653	0.53	K.TEGTYDLPYWDR.A	-0.0675	3112
3	T1/15%	DCBLD2 ± ABL	1.03	3.074	0.324	K.WTVYR$EPGVEQDK~.I	-0.2932	24.1
2	T1/15%	DCBLD2 ± ABL	0.35	4.96	0.704	K.WTVYR$EPGVEQDK~.I	0.1283	108.9
3	T1/15%	DCBLD2 ± ABL	0.2	3.121	0.517	K.WTVYR$EPGVEQDK~.I	0.1288	2103.4
3	T1/15%	DCBLD2 ± ABL	0.11	3.291	0.389	K.WTVYR$EPGVEQDK~.I	0.1288	2103.4
3	T1/15%	DCBLD2 ± ABL	-1.03	2.777	0.368	K.WTVYREPGVEQDK.I	-0.2932	24.1
2	T1/15%	DCBLD2 ± ABL	0.22	4.563	0.539	K.WTVYREPGVEQDK.I	0.1283	108.9
3	T1/15%	DCBLD2 ± ABL	2.41	4.13	0.607	K.WTVYREPGVEQDK.I	0.1288	2103.4
4	T1/15%	DCBLD2 ± ABL	1.51	3.349	0.429	K.WTVYREPGVEQDKIFQGNK.D	-0.2122	34
3	T1/15%	DCBLD2 ± ABL	-1.52	3.791	0.469	K.YC^PAGC^LLPFAEISGTIPHGYR.D	-0.2548	3060.6
3	T1/15%	DCBLD2 ± ABL	-0.41	2.574	0.122	R.EPGVEQDK~IFQGNK.D	0.5911	475.1
2	T1/15%	DCBLD2 ± ABL	0.49	4.426	0.739	R.EPGVEQDK~IFQGNK~.D	0.178	35.1
3	T1/15%	DCBLD2 ± ABL	0.12	2.892	0.621	R.EPGVEQDK~IFQGNK~.D	-0.1198	161.3
3	T1/15%	DCBLD2 ± ABL	0.75	2.896	0.602	R.EPGVEQDK~IFQGNK~.D	-0.0075	364.9
3	T1/15%	DCBLD2 ± ABL	0.43	2.941	0.737	R.EPGVEQDK~IFQGNK~.D	0.5911	475.1
4	T1/15%	DCBLD2 ± ABL	0.36	3.797	0.558	R.EPGVEQDK~IFQGNK~DYHQDVR$.N	0.0194	20.2
5	T1/15%	DCBLD2 ± ABL	0.73	3.777	0.66	R.EPGVEQDK~IFQGNK~DYHQDVR$.N	0.2454	38.9
4	T1/15%	DCBLD2 ± ABL	0.06	3.654	0.598	R.EPGVEQDK~IFQGNK~DYHQDVR$.N	0.353	40.3
2	T1/15%	DCBLD2 ± ABL	0.29	4.258	0.75	R.EPGVEQDKIFQGNK.D	0.3057	28.5
2	T1/15%	DCBLD2 ± ABL	1.11	4.134	0.756	R.EPGVEQDKIFQGNK.D	0.178	35.1
3	T1/15%	DCBLD2 ± ABL	0.27	2.953	0.553	R.EPGVEQDKIFQGNK.D	-0.1198	161.3
3	T1/15%	DCBLD2 ± ABL	0.77	3.215	0.792	R.EPGVEQDKIFQGNK.D	-0.0075	364.9
3	T1/15%	DCBLD2 ± ABL	0.9	3.219	0.72	R.EPGVEQDKIFQGNK.D	0.5911	475.1
3	T1/15%	DCBLD2 ± ABL	0.36	2.21	0.122	R.EPGVEQDKIFQGNK~.D	-0.0075	364.9
4	T1/15%	DCBLD2 ± ABL	-1.17	3.231	0.506	R.EPGVEQDKIFQGNKDYHQDVR.N	0.0194	20.2
3	T1/15%	DCBLD2 ± ABL	3.01	6.866	0.142	R.EVTTVLQADSAEY@AQPLVGGIVGTLHQR$.S	2.7861	25.2
3	T1/15%	DCBLD2 ± ABL	2.48	5.45	0.081	R.EVTTVLQADSAEY@AQPLVGGIVGTLHQR$.S	2.7395	26.5
3	T1/15%	DCBLD2 ± ABL	2.68	6.163	0.102	R.EVTTVLQADSAEY@AQPLVGGIVGTLHQR$.S	4.1753	26.7
4	T1/15%	DCBLD2 ± ABL	2.96	4.126	0.13	R.EVTTVLQADSAEY@AQPLVGGIVGTLHQR$.S	3.4465	38.3
4	T1/15%	DCBLD2 ± ABL	1.37	4.301	0.145	R.EVTTVLQADSAEY@AQPLVGGIVGTLHQR$.S	0.9142	39.3
3	T1/15%	DCBLD2 ± ABL	2.55	7.736	0.184	R.EVTTVLQADSAEY@AQPLVGGIVGTLHQR$.S	4.1825	70.1
3	T1/15%	DCBLD2 ± ABL	2.21	4.766	0.122	R.EVTTVLQADSAEY@AQPLVGGIVGTLHQR$.S	4.5464	114.8
3	T1/15%	DCBLD2 ± ABL	-0.65	5.994	0.036	R.EVTTVLQADSAEY@AQPLVGGIVGTLHQR$.S	4.5464	114.8
3	T1/15%	DCBLD2 ± ABL	-1	5.529	0.035	R.EVTTVLQADSAEY@AQPLVGGIVGTLHQR$.S	4.5464	114.8
4	T1/15%	DCBLD2 ± ABL	2.88	4.891	0.121	R.EVTTVLQADSAEY@AQPLVGGIVGTLHQR$.S	3.0743	116.3
4	T1/15%	DCBLD2 ± ABL	2.46	4.967	0.113	R.EVTTVLQADSAEY@AQPLVGGIVGTLHQR$.S	3.0743	116.3
3	T1/15%	DCBLD2 ± ABL	2.86	7.873	0.172	R.EVTTVLQADSAEY@AQPLVGGIVGTLHQR$.S	4.3419	121.6
3	T1/15%	DCBLD2 ± ABL	1.7	5.025	0.063	R.EVTTVLQADSAEY@AQPLVGGIVGTLHQR$.S	3.7248	125
3	T1/15%	DCBLD2 ± ABL	3.39	2.953	0.045	R.EVTTVLQADSAEY@AQPLVGGIVGTLHQR.S	4.5464	114.8
3	T1/15%	DCBLD2 ± ABL	3.04	4.425	0.102	R.EVTTVLQADSAEY@AQPLVGGIVGTLHQR.S	4.3419	121.6
4	T1/15%	DCBLD2 ± ABL	2.51	4.551	0.593	R.EVTTVLQADSAEYAQPLVGGIVGTLHQR$.S	0.3787	52.3
3	T1/15%	DCBLD2 ± ABL	1.09	6.268	0.703	R.EVTTVLQADSAEYAQPLVGGIVGTLHQR$.S	-1.298	91.8
3	T1/15%	DCBLD2 ± ABL	2.23	5.802	0.706	R.EVTTVLQADSAEYAQPLVGGIVGTLHQR$.S	-0.1894	101.4
3	T1/15%	DCBLD2 ± ABL	1.54	5.699	0.652	R.EVTTVLQADSAEYAQPLVGGIVGTLHQR$.S	-0.5525	130.1
4	T1/15%	DCBLD2 ± ABL	1.39	3.565	0.558	R.EVTTVLQADSAEYAQPLVGGIVGTLHQR$.S	-0.1856	1505.8
4	T1/15%	DCBLD2 ± ABL	3.17	4.175	0.593	R.EVTTVLQADSAEYAQPLVGGIVGTLHQR$.S	-0.1856	1547.9
4	T1/15%	DCBLD2 ± ABL	2.47	4.889	0.572	R.EVTTVLQADSAEYAQPLVGGIVGTLHQR$.S	-0.1856	1547.9
3	T1/15%	DCBLD2 ± ABL	1.74	6.034	0.595	R.EVTTVLQADSAEYAQPLVGGIVGTLHQR$.S	-0.2329	1789.2
3	T1/15%	DCBLD2 ± ABL	1.96	7.178	0.754	R.EVTTVLQADSAEYAQPLVGGIVGTLHQR$.S	-0.2329	1789.2
4	T1/15%	DCBLD2 ± ABL	2.66	4.118	0.393	R.EVTTVLQADSAEYAQPLVGGIVGTLHQR.S	-0.7488	41.8
5	T1/15%	DCBLD2 ± ABL	1.66	3.587	0.358	R.EVTTVLQADSAEYAQPLVGGIVGTLHQR.S	-0.6795	51.3
5	T1/15%	DCBLD2 ± ABL	2.37	3.595	0.378	R.EVTTVLQADSAEYAQPLVGGIVGTLHQR.S	0.2459	53.2
3	T1/15%	DCBLD2 ± ABL	0.99	5.428	0.623	R.EVTTVLQADSAEYAQPLVGGIVGTLHQR.S	-1.298	91.8
3	T1/15%	DCBLD2 ± ABL	1.86	6.369	0.612	R.EVTTVLQADSAEYAQPLVGGIVGTLHQR.S	-1.298	91.8
3	T1/15%	DCBLD2 ± ABL	2.73	5.355	0.563	R.EVTTVLQADSAEYAQPLVGGIVGTLHQR.S	-0.1894	101.4
4	T1/15%	DCBLD2 ± ABL	1.53	3.501	0.347	R.EVTTVLQADSAEYAQPLVGGIVGTLHQR.S	-0.5395	124.1
3	T1/15%	DCBLD2 ± ABL	1.85	5.435	0.521	R.EVTTVLQADSAEYAQPLVGGIVGTLHQR.S	-0.5525	130.1
4	T1/15%	DCBLD2 ± ABL	2.78	3.842	0.267	R.EVTTVLQADSAEYAQPLVGGIVGTLHQR.S	-1.1142	1450.4
4	T1/15%	DCBLD2 ± ABL	3.45	3.277	0.397	R.EVTTVLQADSAEYAQPLVGGIVGTLHQR.S	-0.1856	1547.9
4	T1/15%	DCBLD2 ± ABL	3.43	3.333	0.46	R.EVTTVLQADSAEYAQPLVGGIVGTLHQR.S	-0.1856	1547.9
3	T1/15%	DCBLD2 ± ABL	3.33	6.545	0.603	R.EVTTVLQADSAEYAQPLVGGIVGTLHQR.S	-0.2329	1789.2
3	T1/15%	DCBLD2 ± ABL	3.24	5.25	0.54	R.EVTTVLQADSAEYAQPLVGGIVGTLHQR.S	-0.2329	1789.2
3	T1/15%	DCBLD2 ± ABL	1.61	4.501	0.476	R.EVTTVLQADSAEYAQPLVGGIVGTLHQR.S	-0.2329	1789.2
3	T1/15%	DCBLD2 ± ABL	3.17	5.998	0.541	R.EVTTVLQADSAEYAQPLVGGIVGTLHQR.S	-1.1475	2501.6
2	T1/15%	DCBLD2 ± ABL	0.85	2.656	0.851	R.GFLASYSVIDK.Q	-0.058	58.5
2	T1/15%	DCBLD2 ± ABL	0.55	2.441	0.724	R.GFLASYSVIDK~.Q	0.6639	54.3
2	T1/15%	DCBLD2 ± ABL	0.25	2.49	0.718	R.GFLASYSVIDK~.Q	-0.058	58.5
2	T1/15%	DCBLD2 ± ABL	-0.36	2.735	0.744	R.GFLASYSVIDK~.Q	0.5381	131.3
2	T1/15%	DCBLD2 ± ABL	0.51	2.534	0.658	R.GFLASYSVIDK~.Q	1.1372	753.1
2	T1/15%	DCBLD2 ± ABL	0.39	2.931	0.743	R.GFLASYSVIDK~.Q	0.1387	5858.2
2	T1/15%	DCBLD2 ± ABL	0.39	2.641	0.736	R.GFLASYSVIDK~.Q	0.1387	5858.2
2	T1/15%	DCBLD2 ± ABL	1.76	2.204	0.753	R.ILYSDDGQK.W	0.7216	2484.6
2	T1/15%	DCBLD2 ± ABL	-0.33	2.152	0.768	R.ILYSDDGQK.W	0.0444	2970.7
2	T1/15%	DCBLD2 ± ABL	0.17	2.251	0.735	R.ILYSDDGQK.W	0.0444	2970.7
2	T1/15%	DCBLD2 ± ABL	1.78	2.111	0.729	R.ILYSDDGQK.W	0.0444	2970.7
2	T1/15%	DCBLD2 ± ABL	0.76	2.165	0.778	R.ILYSDDGQK~.W	0.7216	2484.6
2	T1/15%	DCBLD2 ± ABL	0.01	2.16	0.729	R.ILYSDDGQK~.W	0.0444	2970.7
2	T1/15%	DCBLD2 ± ABL	0.18	2.224	0.802	R.IYNGIGVSR$.T	0.5343	182.1
2	T1/15%	DCBLD2 ± ABL	0.28	2.09	0.853	R.IYNGIGVSR.T	0.5343	182.1
2	T1/15%	DCBLD2 ± ABL	2.29	2.245	0.881	R.IYNGIGVSR.T	1.8716	872.9
3	T1/15%	DCBLD2 ± ABL	-0.21	6.864	0.563	R.LK~K~PGPPWAAFATDEYQWLQIDLNK~.E	-0.1661	20.1
4	T1/15%	DCBLD2 ± ABL	1.81	5.264	0.505	R.LK~K~PGPPWAAFATDEYQWLQIDLNK~.E	0.2108	283.9
4	T1/15%	DCBLD2 ± ABL	3.05	5.313	0.605	R.LK~K~PGPPWAAFATDEYQWLQIDLNK~.E	0.2108	283.9
4	T1/15%	DCBLD2 ± ABL	0.75	5.253	0.495	R.LK~K~PGPPWAAFATDEYQWLQIDLNK~.E	0.2108	283.9
4	T1/15%	DCBLD2 ± ABL	0.82	2.762	0.368	R.LKKPGPPWAAFATDEYQWLQIDLNK.E	0.5054	34.9
4	T1/15%	DCBLD2 ± ABL	2.01	4.664	0.584	R.LKKPGPPWAAFATDEYQWLQIDLNK.E	0.2108	283.9
4	T1/15%	DCBLD2 ± ABL	3.48	5.249	0.604	R.LKKPGPPWAAFATDEYQWLQIDLNK.E	0.2108	283.9
4	T1/15%	DCBLD2 ± ABL	3.38	6.009	0.602	R.LKKPGPPWAAFATDEYQWLQIDLNK.E	0.2108	283.9
3	T1/15%	DCBLD2 ± ABL	-0.04	2.909	0.642	R.NNFLPPIIAR$.F	0.395	73
3	T1/15%	DCBLD2 ± ABL	0.21	2.612	0.767	R.NNFLPPIIAR$.F	0.8169	265.8
2	T1/15%	DCBLD2 ± ABL	0.88	2.361	0.667	R.NNFLPPIIAR$.F	-0.1867	1029.2
2	T1/15%	DCBLD2 ± ABL	3.71	2.488	0.643	R.NNFLPPIIAR$.F	0.4948	4410.8
2	T1/15%	DCBLD2 ± ABL	1.3	2.526	0.66	R.NNFLPPIIAR$.F	-0.0272	7889.2
2	T1/15%	DCBLD2 ± ABL	1.55	2.47	0.706	R.NNFLPPIIAR$.F	-0.0272	7889.2
2	T1/15%	DCBLD2 ± ABL	2.15	2.294	0.682	R.NNFLPPIIAR$.F	0.4895	8839.3
3	T1/15%	DCBLD2 ± ABL	0.1	2.996	0.797	R.NNFLPPIIAR.F	0.395	73
2	T1/15%	DCBLD2 ± ABL	1.74	2.489	0.751	R.NNFLPPIIAR.F	-0.1867	1029.2
2	T1/15%	DCBLD2 ± ABL	2.35	2.228	0.637	R.NNFLPPIIAR.F	-0.0272	7889.2
2	T1/15%	DCBLD2 ± ABL	3.49	2.51	0.774	R.NNFLPPIIAR.F	-0.0272	7889.2
2	T1/15%	DCBLD2 ± ABL	-0.06	2.255	0.69	R.NTTVTPNVTK~.D	1.1947	92.6
2	T1/15%	DCBLD2 ± ABL	0.89	4.793	0.743	R.SSNEFPAQTEQTTASPDIR$.N	2.0205	71
3	T1/15%	DCBLD2 ± ABL	0.47	3.879	0.539	R.SSNEFPAQTEQTTASPDIR$.N	1.5745	129.6
3	T1/15%	DCBLD2 ± ABL	0.34	4.129	0.648	R.SSNEFPAQTEQTTASPDIR$.N	1.5745	129.6
2	T1/15%	DCBLD2 ± ABL	0.94	5.136	0.699	R.SSNEFPAQTEQTTASPDIR$.N	0.6925	179.4
2	T1/15%	DCBLD2 ± ABL	0.31	5.209	0.797	R.SSNEFPAQTEQTTASPDIR$.N	0.6925	179.4
3	T1/15%	DCBLD2 ± ABL	0.24	5.163	0.758	R.SSNEFPAQTEQTTASPDIR$.N	0.6151	492.8
3	T1/15%	DCBLD2 ± ABL	0.23	4.672	0.664	R.SSNEFPAQTEQTTASPDIR$.N	0.6151	492.8
2	T1/15%	DCBLD2 ± ABL	-0.34	4.724	0.777	R.SSNEFPAQTEQTTASPDIR.N	2.0205	71
2	T1/15%	DCBLD2 ± ABL	0.76	5.226	0.718	R.SSNEFPAQTEQTTASPDIR.N	0.6925	179.4
2	T1/15%	DCBLD2 ± ABL	0.21	4.825	0.708	R.SSNEFPAQTEQTTASPDIR.N	0.6925	179.4
3	T1/15%	DCBLD2 ± ABL	0.38	4.053	0.693	R.SSNEFPAQTEQTTASPDIR.N	0.6151	492.8
3	T1/15%	DCBLD2 ± ABL	0.35	4.199	0.691	R.SSNEFPAQTEQTTASPDIR.N	0.6151	492.8
2	T1/15%	DCBLD2 ± ABL	-0.86	2.038	0.89	R.STFK~PEEGK~.E	0.578	1622.3
2	T1/15%	DCBLD2 ± ABL	-0.28	2.238	0.779	R.STFK~PEEGK~.E	-0.1612	3681
2	T1/15%	DCBLD2 ± ABL	-0.47	2.039	0.869	R.STFK~PEEGK~.E	-0.1612	3681
2	T1/15%	DCBLD2 ± ABL	-0.22	2.088	0.415	R.STFKPEEGK.E	-0.8032	323
2	T1/15%	DCBLD2 ± ABL	-0.19	2.009	0.193	R.TR$PLEQK~.L	0.9532	138.1
2	T1/15%	DCBLD2 ± ABL	0.04	2.139	0.549	R.TRPLEQK.L	-0.323	487.7
2	T1/15%	DCBLD2 ± ABL	1.22	2.13	0.427	R.TRPLEQK.L	0.8619	2069.6
2	T1/15%	DCBLD2 ± ABL	1.47	2.235	0.366	R.TRPLEQK.L	0.8619	2069.6
2	T1/15%	DCBLD2 ± ABL	2.09	2.059	0.483	R.TRPLEQK.L	0.0905	3863.5
2	T1/15%	DCBLD2 ± ABL	-1.03	2.277	0.672	R.VNPTQWQQK.I	0.015	1908.7
2	T1/15%	DCBLD2 ± ABL	0.33	2.375	0.671	R.VNPTQWQQK.I	0.015	1908.7
2	T1/15%	DCBLD2 ± ABL	0.26	2.181	0.598	R.VNPTQWQQK.I	0.6673	2211.1
2	T1/15%	DCBLD2 ± ABL	0.14	2.389	0.773	R.VNPTQWQQK.I	0.6673	2211.1
2	T1/15%	DCBLD2 ± ABL	-0.89	2.458	0.973	R.VNPTQWQQK~.I	0.015	1908.7
2	T1/15%	DCBLD2 ± ABL	0.04	2.526	0	R.VNPTQWQQK~.I	0.015	1908.7
2	T1/15%	DCBLD2 ± ABL	-0.05	2.513	0	R.VNPTQWQQK~.I	0.6673	2211.1
2	T1/15%	DCBLD2 ± ABL	-0.11	4.212	0.027	R.Y@SSSEVNHLSPR$.E	4.4931	134.4
2	T1/15%	DCBLD2 ± ABL	0.14	4.44	0.042	R.Y@SSSEVNHLSPR$.E	4.5392	222.8
3	T1/15%	DCBLD2 ± ABL	0.25	3.43	0.099	R.Y@SSSEVNHLSPR$.E	4.4047	230.4
3	T1/15%	DCBLD2 ± ABL	-0.26	2.8	0.107	R.Y@SSSEVNHLSPR$.E	4.6389	281.6
2	T1/15%	DCBLD2 ± ABL	-0.54	4.042	0.014	R.Y@SSSEVNHLSPR.E	4.4931	134.4
2	T1/15%	DCBLD2 ± ABL	-0.14	3.728	0.014	R.YS@SSEVNHLSPR.E	4.5392	222.8
2	T1/15%	DCBLD2 ± ABL	-0.21	2.098	0.086	R.YSS@SEVNHLSPR$.E	0.0764	26.6
2	T1/15%	DCBLD2 ± ABL	0.16	2.898	0.041	R.YSS@SEVNHLSPR$.E	0.1232	99.1
2	T1/15%	DCBLD2 ± ABL	-0.08	2.61	0.192	R.YSS@SEVNHLSPR$.E	-0.3307	117.1
3	T1/15%	DCBLD2 ± ABL	0.52	2.448	0.028	R.YSS@SEVNHLSPR$.E	0.2095	162.7
3	T1/15%	DCBLD2 ± ABL	-0.12	2.483	0.089	R.YSS@SEVNHLSPR$.E	0.1069	192.9
2	T1/15%	DCBLD2 ± ABL	-0.21	2.006	0.067	R.YSS@SEVNHLSPR.E	0.0764	26.6
2	T1/15%	DCBLD2 ± ABL	-0.18	2.782	0.097	R.YSS@SEVNHLSPR.E	-0.3307	117.1
2	T1/15%	DCBLD2 ± ABL	-0.2	2.244	0.025	R.YSSS@EVNHLSPR$.E	0.2286	36
2	T1/15%	DCBLD2 ± ABL	-0.78	2.058	0.021	R.YSSS@EVNHLSPR.E	0.2286	36
2	T1/15%	DCBLD2 ± ABL	0.21	2.683	0.01	R.YSSS@EVNHLSPR.E	0.1232	99.1
2	T1/15%	DCBLD2 ± ABL	0.04	2.473	0.179	R.YSSSEVNHLS@PR$.E	0.9611	37.3
2	T1/15%	DCBLD2 ± ABL	-0.98	2.697	0.28	R.YSSSEVNHLS@PR.E	0.9611	37.3
3	T1/15%	DCBLD2 ± ABL	0.16	3.497	0.743	R.YSSSEVNHLSPR$.E	0.5686	112.2
2	T1/15%	DCBLD2 ± ABL	0.42	3.649	0.698	R.YSSSEVNHLSPR$.E	-0.2828	413.5
2	T1/15%	DCBLD2 ± ABL	-0.32	3.941	0.731	R.YSSSEVNHLSPR$.E	0.5025	548.4
2	T1/15%	DCBLD2 ± ABL	1.54	3.685	0.738	R.YSSSEVNHLSPR$.E	0.5025	548.4
3	T1/15%	DCBLD2 ± ABL	-0.11	3.357	0.69	R.YSSSEVNHLSPR$.E	-0.1312	2547.2
3	T1/15%	DCBLD2 ± ABL	-0.06	3.261	0.717	R.YSSSEVNHLSPR$.E	-0.1312	2547.2
3	T1/15%	DCBLD2 ± ABL	0.2	3.285	0.687	R.YSSSEVNHLSPR$.E	0.4361	3513.6
3	T1/15%	DCBLD2 ± ABL	0.35	3.049	0.782	R.YSSSEVNHLSPR$.E	0.4361	3513.6
3	T1/15%	DCBLD2 ± ABL	-0.39	3.179	0.472	R.YSSSEVNHLSPR.E	0.3172	82.1
3	T1/15%	DCBLD2 ± ABL	0.33	3.332	0.793	R.YSSSEVNHLSPR.E	0.5686	112.2
2	T1/15%	DCBLD2 ± ABL	0.28	3.651	0.724	R.YSSSEVNHLSPR.E	-0.2828	413.5
2	T1/15%	DCBLD2 ± ABL	-0.27	3.858	0.757	R.YSSSEVNHLSPR.E	-0.2828	413.5
2	T1/15%	DCBLD2 ± ABL	0.25	3.45	0.721	R.YSSSEVNHLSPR.E	0.5025	548.4
3	T1/15%	DCBLD2 ± ABL	1.61	4.021	0.813	R.YSSSEVNHLSPR.E	-0.1312	2547.2
3	T1/15%	DCBLD2 ± ABL	1.79	3.344	0.782	R.YSSSEVNHLSPR.E	0.4361	3513.6
3	T2/10%	DCBLD2 ± ABL	1.06	3.337	0.486	K.AGK~PGLPAPDELVY@QVPQSTQEVSGAGR$.D	5.0099	32.5
3	T2/10%	DCBLD2 ± ABL	0.28	3.692	0.414	K.AGK~PGLPAPDELVY@QVPQSTQEVSGAGR$.D	5.0099	32.5
3	T2/10%	DCBLD2 ± ABL	0.58	3.573	0.455	K.AGK~PGLPAPDELVY@QVPQSTQEVSGAGR$.D	5.0099	32.5
3	T2/10%	DCBLD2 ± ABL	0.04	4.46	0.553	K.AGK~PGLPAPDELVY@QVPQSTQEVSGAGR$.D	6.454	102.3
3	T2/10%	DCBLD2 ± ABL	0.26	3.599	0.352	K.AGK~PGLPAPDELVY@QVPQSTQEVSGAGR$.D	5.6536	105.8
3	T2/10%	DCBLD2 ± ABL	0.53	4.908	0.512	K.AGK~PGLPAPDELVY@QVPQSTQEVSGAGR$.D	4.2417	128.6
3	T2/10%	DCBLD2 ± ABL	-0.26	5.042	0.563	K.AGK~PGLPAPDELVY@QVPQSTQEVSGAGR$.D	3.8808	161.6
3	T2/10%	DCBLD2 ± ABL	0.04	2.579	0.442	K.AGK~PGLPAPDELVY@QVPQSTQEVSGAGR$.D	3.8808	161.6
3	T2/10%	DCBLD2 ± ABL	0.48	2.794	0.838	K.AGK~PGLPAPDELVYQVPQSTQEVSGAGR$.D	-1.2658	59.2
3	T2/10%	DCBLD2 ± ABL	0.23	4.007	0.87	K.AGK~PGLPAPDELVYQVPQSTQEVSGAGR$.D	-1.2658	59.2
3	T2/10%	DCBLD2 ± ABL	-0.89	2.815	0.867	K.AGK~PGLPAPDELVYQVPQSTQEVSGAGR$.D	-2.6503	64.5
3	T2/10%	DCBLD2 ± ABL	0.82	3.888	0.766	K.AGK~PGLPAPDELVYQVPQSTQEVSGAGR$.D	-2.3327	74
3	T2/10%	DCBLD2 ± ABL	0.48	4.063	0.86	K.AGK~PGLPAPDELVYQVPQSTQEVSGAGR$.D	-2.0143	173.7
3	T2/10%	DCBLD2 ± ABL	-3.36	4.127	0.828	K.AGK~PGLPAPDELVYQVPQSTQEVSGAGR$.D	-2.9809	446.4
3	T2/10%	DCBLD2 ± ABL	-0.15	4.534	0.828	K.AGK~PGLPAPDELVYQVPQSTQEVSGAGR$.D	-2.9809	446.4
3	T2/10%	DCBLD2 ± ABL	-1.38	3.072	0.851	K.AGK~PGLPAPDELVYQVPQSTQEVSGAGR$.D	-1.6165	972.8
3	T2/10%	DCBLD2 ± ABL	-0.17	3.361	0.807	K.AGK~PGLPAPDELVYQVPQSTQEVSGAGR$.D	-1.6165	972.8
3	T2/10%	DCBLD2 ± ABL	-0.4	3.681	0.571	K.AGKPGLPAPDELVY@QVPQSTQEVSGAGR.D	4.2417	128.6
3	T2/10%	DCBLD2 ± ABL	0.92	3.567	0.84	K.AGKPGLPAPDELVYQVPQSTQEVSGAGR.D	-1.7102	27.2
3	T2/10%	DCBLD2 ± ABL	0.68	2.329	0.845	K.AGKPGLPAPDELVYQVPQSTQEVSGAGR.D	-1.5533	31.6
4	T2/10%	DCBLD2 ± ABL	1.53	3.113	0.682	K.AGKPGLPAPDELVYQVPQSTQEVSGAGR.D	-1.9535	34.3
3	T2/10%	DCBLD2 ± ABL	0.58	2.217	0.757	K.AGKPGLPAPDELVYQVPQSTQEVSGAGR.D	-2.0689	37.4
3	T2/10%	DCBLD2 ± ABL	0.27	3.884	0.898	K.AGKPGLPAPDELVYQVPQSTQEVSGAGR.D	-1.2658	59.2
3	T2/10%	DCBLD2 ± ABL	-0.26	2.613	0.801	K.AGKPGLPAPDELVYQVPQSTQEVSGAGR.D	-2.6503	64.5
3	T2/10%	DCBLD2 ± ABL	-0.3	2.356	0.803	K.AGKPGLPAPDELVYQVPQSTQEVSGAGR.D	-2.6503	64.5
4	T2/10%	DCBLD2 ± ABL	1.13	4.064	0.804	K.AGKPGLPAPDELVYQVPQSTQEVSGAGR.D	-2.9824	66.7
3	T2/10%	DCBLD2 ± ABL	1.23	3.419	0.808	K.AGKPGLPAPDELVYQVPQSTQEVSGAGR.D	-2.3327	74
3	T2/10%	DCBLD2 ± ABL	0.74	2.326	0.744	K.AGKPGLPAPDELVYQVPQSTQEVSGAGR.D	-2.3327	74
4	T2/10%	DCBLD2 ± ABL	1.21	3.054	0.817	K.AGKPGLPAPDELVYQVPQSTQEVSGAGR.D	-6.0488	76
3	T2/10%	DCBLD2 ± ABL	0.67	4.078	0.855	K.AGKPGLPAPDELVYQVPQSTQEVSGAGR.D	-3.587	77.9
3	T2/10%	DCBLD2 ± ABL	0.42	2.351	0.793	K.AGKPGLPAPDELVYQVPQSTQEVSGAGR.D	-2.9129	123.5
3	T2/10%	DCBLD2 ± ABL	0.7	3.615	0.835	K.AGKPGLPAPDELVYQVPQSTQEVSGAGR.D	-2.0143	173.7
3	T2/10%	DCBLD2 ± ABL	0.64	2.929	0.848	K.AGKPGLPAPDELVYQVPQSTQEVSGAGR.D	-2.0143	173.7
3	T2/10%	DCBLD2 ± ABL	0.68	3.369	0.865	K.AGKPGLPAPDELVYQVPQSTQEVSGAGR.D	-2.9809	446.4
3	T2/10%	DCBLD2 ± ABL	0.63	3.418	0.875	K.AGKPGLPAPDELVYQVPQSTQEVSGAGR.D	-1.6165	972.8
3	T2/10%	DCBLD2 ± ABL	2.28	2.746	0.824	K.AGKPGLPAPDELVYQVPQSTQEVSGAGR.D	-1.6165	972.8
3	T2/10%	DCBLD2 ± ABL	0.5	2.892	0.829	K.AGKPGLPAPDELVYQVPQSTQEVSGAGR.D	-3.6355	1727.3
3	T2/10%	DCBLD2 ± ABL	3.31	4.236	0.897	K.AGKPGLPAPDELVYQVPQSTQEVSGAGR.D	-3.6355	1727.3
3	T2/10%	DCBLD2 ± ABL	1.77	4.363	0.884	K.AGKPGLPAPDELVYQVPQSTQEVSGAGR.D	-3.6355	1727.3
2	T2/10%	DCBLD2 ± ABL	0.88	3.091	0	K.ATGNQPPPLVGT@YNTLLSR.T	3.8538	67.9
3	T2/10%	DCBLD2 ± ABL	-2.65	3.916	0.056	K.ATGNQPPPLVGTY@NTLLSR$.T	4.0934	21
3	T2/10%	DCBLD2 ± ABL	3.29	5.263	0.048	K.ATGNQPPPLVGTY@NTLLSR$.T	2.8694	32.3
3	T2/10%	DCBLD2 ± ABL	1.98	5.214	0.049	K.ATGNQPPPLVGTY@NTLLSR$.T	3.4947	33.6
3	T2/10%	DCBLD2 ± ABL	0.69	6.085	0.046	K.ATGNQPPPLVGTY@NTLLSR$.T	3.3682	56.7
2	T2/10%	DCBLD2 ± ABL	0.92	2.263	0.001	K.ATGNQPPPLVGTY@NTLLSR$.T	3.8538	75.2
2	T2/10%	DCBLD2 ± ABL	0.51	3.679	0.028	K.ATGNQPPPLVGTY@NTLLSR$.T	3.8538	75.2
2	T2/10%	DCBLD2 ± ABL	0.18	2.743	0	K.ATGNQPPPLVGTY@NTLLSR$.T	3.7951	88.2
2	T2/10%	DCBLD2 ± ABL	0.05	3.841	0.045	K.ATGNQPPPLVGTY@NTLLSR$.T	3.7951	88.2
3	T2/10%	DCBLD2 ± ABL	0.54	5.444	0.046	K.ATGNQPPPLVGTY@NTLLSR$.T	4.1209	244.2
3	T2/10%	DCBLD2 ± ABL	2.02	3.509	0.079	K.ATGNQPPPLVGTY@NTLLSR.T	3.9246	133.1
3	T2/10%	DCBLD2 ± ABL	2.14	4.163	0.053	K.ATGNQPPPLVGTY@NTLLSR.T	4.1209	244.2
2	T2/10%	DCBLD2 ± ABL	-0.06	2.149	0.948	K.ATGNQPPPLVGTYNTLLSR$.T	-0.5334	21.7
2	T2/10%	DCBLD2 ± ABL	-0.14	2.436	0.818	K.ATGNQPPPLVGTYNTLLSR$.T	-0.9045	29.7
2	T2/10%	DCBLD2 ± ABL	-1.73	2.2	0.85	K.ATGNQPPPLVGTYNTLLSR$.T	-1.7721	32.6
3	T2/10%	DCBLD2 ± ABL	-0.01	2.275	0.757	K.ATGNQPPPLVGTYNTLLSR$.T	-0.9596	53.4
2	T2/10%	DCBLD2 ± ABL	1.67	2.988	0.842	K.ATGNQPPPLVGTYNTLLSR$.T	-1.4865	56.7
3	T2/10%	DCBLD2 ± ABL	0.72	3.795	0.844	K.ATGNQPPPLVGTYNTLLSR$.T	-1.3438	67.6
3	T2/10%	DCBLD2 ± ABL	0.08	2.827	0.905	K.ATGNQPPPLVGTYNTLLSR$.T	-0.4619	104.1
2	T2/10%	DCBLD2 ± ABL	-0.04	2.912	0.869	K.ATGNQPPPLVGTYNTLLSR$.T	-2.6187	108.4
3	T2/10%	DCBLD2 ± ABL	2.31	4.55	0.828	K.ATGNQPPPLVGTYNTLLSR$.T	-1.5976	122.5
2	T2/10%	DCBLD2 ± ABL	1.81	2.856	0.914	K.ATGNQPPPLVGTYNTLLSR$.T	-1.3453	156.7
2	T2/10%	DCBLD2 ± ABL	1	2.28	0.842	K.ATGNQPPPLVGTYNTLLSR$.T	-1.3453	156.7
3	T2/10%	DCBLD2 ± ABL	-0.9	3.6	0.897	K.ATGNQPPPLVGTYNTLLSR$.T	-2.8863	160.8
3	T2/10%	DCBLD2 ± ABL	1.66	5.18	0.881	K.ATGNQPPPLVGTYNTLLSR$.T	-1.3475	249.3
2	T2/10%	DCBLD2 ± ABL	0.19	2.501	0.917	K.ATGNQPPPLVGTYNTLLSR$.T	-1.3595	293.1
2	T2/10%	DCBLD2 ± ABL	0.16	4.335	0.917	K.ATGNQPPPLVGTYNTLLSR$.T	-1.3595	293.1
2	T2/10%	DCBLD2 ± ABL	0.41	2.897	0.898	K.ATGNQPPPLVGTYNTLLSR$.T	-0.7463	384.5
2	T2/10%	DCBLD2 ± ABL	0.35	3.959	0.881	K.ATGNQPPPLVGTYNTLLSR$.T	-0.7463	384.5
3	T2/10%	DCBLD2 ± ABL	0.7	3.974	0.864	K.ATGNQPPPLVGTYNTLLSR$.T	-1.371	468.4
3	T2/10%	DCBLD2 ± ABL	0.34	5.122	0.899	K.ATGNQPPPLVGTYNTLLSR$.T	-1.371	468.4
3	T2/10%	DCBLD2 ± ABL	0.53	4.417	0.888	K.ATGNQPPPLVGTYNTLLSR$.T	-0.7972	694.2
3	T2/10%	DCBLD2 ± ABL	0.72	4.51	0.891	K.ATGNQPPPLVGTYNTLLSR$.T	-0.7972	694.2
2	T2/10%	DCBLD2 ± ABL	-0.16	3.028	0.848	K.ATGNQPPPLVGTYNTLLSR$.T	-2.3444	723.8
2	T2/10%	DCBLD2 ± ABL	0.01	2.602	0.845	K.ATGNQPPPLVGTYNTLLSR$.T	-2.3444	723.8
2	T2/10%	DCBLD2 ± ABL	-0.1	4.273	0.904	K.ATGNQPPPLVGTYNTLLSR$.T	-2.3444	723.8
3	T2/10%	DCBLD2 ± ABL	0.07	4.721	0.904	K.ATGNQPPPLVGTYNTLLSR$.T	-2.5276	1278
3	T2/10%	DCBLD2 ± ABL	0.21	4.898	0.906	K.ATGNQPPPLVGTYNTLLSR$.T	-2.5276	1278
3	T2/10%	DCBLD2 ± ABL	0.94	2.805	0.729	K.ATGNQPPPLVGTYNTLLSR.T	-2.2009	20.9
2	T2/10%	DCBLD2 ± ABL	0.12	2.022	0	K.ATGNQPPPLVGTYNTLLSR.T	-0.5334	21.7
3	T2/10%	DCBLD2 ± ABL	1.6	4.307	0.748	K.ATGNQPPPLVGTYNTLLSR.T	-2.4037	22.3
3	T2/10%	DCBLD2 ± ABL	0.42	2.898	0.855	K.ATGNQPPPLVGTYNTLLSR.T	-1.7012	24.1
3	T2/10%	DCBLD2 ± ABL	1.05	2.82	0.828	K.ATGNQPPPLVGTYNTLLSR.T	-1.911	24.8
3	T2/10%	DCBLD2 ± ABL	0.57	2.594	0.736	K.ATGNQPPPLVGTYNTLLSR.T	-1.9977	25.4
2	T2/10%	DCBLD2 ± ABL	0.48	2.641	0.897	K.ATGNQPPPLVGTYNTLLSR.T	-0.9045	29.7
2	T2/10%	DCBLD2 ± ABL	-0.57	2.875	0.987	K.ATGNQPPPLVGTYNTLLSR.T	-3.5535	31.9
2	T2/10%	DCBLD2 ± ABL	0.51	3.604	0.997	K.ATGNQPPPLVGTYNTLLSR.T	-1.7721	32.6
2	T2/10%	DCBLD2 ± ABL	0.52	2.499	0.917	K.ATGNQPPPLVGTYNTLLSR.T	-0.9406	48
3	T2/10%	DCBLD2 ± ABL	2.07	4.149	0.597	K.ATGNQPPPLVGTYNTLLSR.T	-0.9596	53.4
2	T2/10%	DCBLD2 ± ABL	-2.83	2.581	0.804	K.ATGNQPPPLVGTYNTLLSR.T	-1.4865	56.7
2	T2/10%	DCBLD2 ± ABL	2.71	3.38	0.739	K.ATGNQPPPLVGTYNTLLSR.T	-1.4865	56.7
3	T2/10%	DCBLD2 ± ABL	0.25	3.721	0.792	K.ATGNQPPPLVGTYNTLLSR.T	-0.4619	104.1
2	T2/10%	DCBLD2 ± ABL	0.74	3.44	0.995	K.ATGNQPPPLVGTYNTLLSR.T	-2.6187	108.4
2	T2/10%	DCBLD2 ± ABL	1.33	2.089	0	K.ATGNQPPPLVGTYNTLLSR.T	-1.3453	156.7
2	T2/10%	DCBLD2 ± ABL	0.99	3.192	0.985	K.ATGNQPPPLVGTYNTLLSR.T	-1.3453	156.7
3	T2/10%	DCBLD2 ± ABL	0.73	4.692	0.672	K.ATGNQPPPLVGTYNTLLSR.T	-2.8863	160.8
3	T2/10%	DCBLD2 ± ABL	2.07	5.68	0.599	K.ATGNQPPPLVGTYNTLLSR.T	-1.3475	249.3
2	T2/10%	DCBLD2 ± ABL	0.58	3.602	0.989	K.ATGNQPPPLVGTYNTLLSR.T	-1.3595	293.1
2	T2/10%	DCBLD2 ± ABL	0.51	3.994	0.984	K.ATGNQPPPLVGTYNTLLSR.T	-1.3595	293.1
2	T2/10%	DCBLD2 ± ABL	-0.29	2.593	0.949	K.ATGNQPPPLVGTYNTLLSR.T	-0.7463	384.5
2	T2/10%	DCBLD2 ± ABL	0.73	4.043	0.987	K.ATGNQPPPLVGTYNTLLSR.T	-0.7463	384.5
3	T2/10%	DCBLD2 ± ABL	1.22	4.013	0.588	K.ATGNQPPPLVGTYNTLLSR.T	-1.371	468.4
3	T2/10%	DCBLD2 ± ABL	0.83	4.875	0.689	K.ATGNQPPPLVGTYNTLLSR.T	-1.371	468.4
3	T2/10%	DCBLD2 ± ABL	1.66	5.292	0.594	K.ATGNQPPPLVGTYNTLLSR.T	-0.7972	694.2
2	T2/10%	DCBLD2 ± ABL	0.42	4.054	0.987	K.ATGNQPPPLVGTYNTLLSR.T	-2.3444	723.8
2	T2/10%	DCBLD2 ± ABL	0.57	3.87	0.981	K.ATGNQPPPLVGTYNTLLSR.T	-2.3444	723.8
3	T2/10%	DCBLD2 ± ABL	2.35	5.083	0.671	K.ATGNQPPPLVGTYNTLLSR.T	-2.5276	1278
3	T2/10%	DCBLD2 ± ABL	1.15	4.212	0.725	K.ATGNQPPPLVGTYNTLLSR.T	-2.5276	1278
2	T2/10%	DCBLD2 ± ABL	0.01	2.078	0.888	K.AVDHEETPVR$.Y	-1.5605	106.6
2	T2/10%	DCBLD2 ± ABL	-0.61	2.62	0.891	K.AVDHEETPVR$.Y	-0.4078	190.8
2	T2/10%	DCBLD2 ± ABL	-0.09	2.843	0.915	K.AVDHEETPVR$.Y	-0.0551	260.8
2	T2/10%	DCBLD2 ± ABL	-0.33	2.995	0.904	K.AVDHEETPVR$.Y	-0.0551	260.8
2	T2/10%	DCBLD2 ± ABL	-0.27	2.872	0.911	K.AVDHEETPVR$.Y	-1.713	686.6
2	T2/10%	DCBLD2 ± ABL	-0.38	2.298	0.89	K.AVDHEETPVR$.Y	-0.4419	778.5
3	T2/10%	DCBLD2 ± ABL	1.47	2.326	0.874	K.AVDHEETPVR$.Y	-0.6442	792.6
3	T2/10%	DCBLD2 ± ABL	-0.96	2.999	0.836	K.AVDHEETPVR$.Y	-0.059	1931.9
3	T2/10%	DCBLD2 ± ABL	-0.72	2.698	0.816	K.AVDHEETPVR$.Y	-0.4418	5070.4
3	T2/10%	DCBLD2 ± ABL	-1.39	2.489	0.826	K.AVDHEETPVR$.Y	-0.4418	5070.4
3	T2/10%	DCBLD2 ± ABL	-1.73	2.727	0.787	K.AVDHEETPVR$.Y	-1.8234	6294
3	T2/10%	DCBLD2 ± ABL	-3.1	2.805	0.832	K.AVDHEETPVR$.Y	-1.8234	6294
4	T2/10%	DCBLD2 ± ABL	-0.11	3.58	0.009	K.AVDHEETPVR$Y@SSSEVNHLSPR$.E	2.7476	23.7
4	T2/10%	DCBLD2 ± ABL	0.65	2.726	0.001	K.AVDHEETPVR$Y@SSSEVNHLSPR$.E	-0.839	73.2
2	T2/10%	DCBLD2 ± ABL	-0.62	2.384	0.89	K.AVDHEETPVR.Y	-0.0197	115.5
2	T2/10%	DCBLD2 ± ABL	-0.39	2.676	0.875	K.AVDHEETPVR.Y	-0.2367	130.1
2	T2/10%	DCBLD2 ± ABL	-2.59	2.502	0.781	K.AVDHEETPVR.Y	-0.0551	260.8
2	T2/10%	DCBLD2 ± ABL	-1.04	2.253	0.788	K.AVDHEETPVR.Y	-1.713	686.6
2	T2/10%	DCBLD2 ± ABL	-0.1	2.345	0.88	K.AVDHEETPVR.Y	-1.713	686.6
2	T2/10%	DCBLD2 ± ABL	-1.32	2.259	0.851	K.AVDHEETPVR.Y	-0.4419	778.5
3	T2/10%	DCBLD2 ± ABL	1.14	2.265	0.782	K.AVDHEETPVR.Y	-0.4418	5070.4
3	T2/10%	DCBLD2 ± ABL	1.9	2.519	0.674	K.AVDHEETPVR.Y	-1.8234	6294
3	T2/10%	DCBLD2 ± ABL	1.15	2.345	0.756	K.AVDHEETPVR.Y	-1.8234	6294
4	T2/10%	DCBLD2 ± ABL	0.8	2.776	0.001	K.AVDHEETPVRY@SSSEVNHLSPR.E	-2.5496	643.9
2	T2/10%	DCBLD2 ± ABL	-0.16	2.02	0.862	K.DYHQDVR$.N	-1.5994	3122.1
2	T2/10%	DCBLD2 ± ABL	0.57	2.203	0.877	K.DYHQDVR.N	-1.5994	3122.1
2	T2/10%	DCBLD2 ± ABL	0.67	2.203	0.885	K.FTQPLQPR$.S	-0.2978	111.9
2	T2/10%	DCBLD2 ± ABL	0.65	2.155	0.913	K.FTQPLQPR$.S	-0.6579	152.5
2	T2/10%	DCBLD2 ± ABL	-1.26	2.02	0	K.FTQPLQPR$.S	-0.2284	2403.2
2	T2/10%	DCBLD2 ± ABL	-0.79	2.095	0	K.FTQPLQPR$.S	-0.2782	3332.5
2	T2/10%	DCBLD2 ± ABL	-2.25	2.081	0	K.FTQPLQPR$.S	-1.5797	5173.9
2	T2/10%	DCBLD2 ± ABL	0.25	2.109	0.833	K.FTQPLQPR.S	-0.6579	152.5
2	T2/10%	DCBLD2 ± ABL	0.14	2.075	0.777	K.FTQPLQPR.S	0.2306	535.3
2	T2/10%	DCBLD2 ± ABL	0.55	2.158	0.846	K.FTQPLQPR.S	-0.2284	2403.2
2	T2/10%	DCBLD2 ± ABL	1.18	2.316	0.82	K.FTQPLQPR.S	-0.2782	3332.5
4	T2/10%	DCBLD2 ± ABL	-0.59	2.756	0.899	K.IFQGNK~DYHQDVR$.N	-0.1639	129.3
3	T2/10%	DCBLD2 ± ABL	0.49	3.14	0.861	K.IFQGNK~DYHQDVR$.N	-0.179	313.7
3	T2/10%	DCBLD2 ± ABL	1.69	2.547	0.936	K.IFQGNK~DYHQDVR$.N	-1.5956	582.8
4	T2/10%	DCBLD2 ± ABL	-0.86	3.028	0.895	K.IFQGNK~DYHQDVR$.N	-0.2726	1245.2
4	T2/10%	DCBLD2 ± ABL	-0.27	3.118	0.844	K.IFQGNK~DYHQDVR$.N	-1.6525	2316.8
3	T2/10%	DCBLD2 ± ABL	-0.52	2.434	0.815	K.IFQGNKDYHQDVR.N	-0.1151	33.8
3	T2/10%	DCBLD2 ± ABL	-0.11	3.256	0.825	K.IFQGNKDYHQDVR.N	0.3454	49.5
4	T2/10%	DCBLD2 ± ABL	-0.85	2.468	0.772	K.IFQGNKDYHQDVR.N	-0.1639	129.3
4	T2/10%	DCBLD2 ± ABL	-0.56	2.715	0.763	K.IFQGNKDYHQDVR.N	0.4979	193.2
3	T2/10%	DCBLD2 ± ABL	0.77	2.263	0.826	K.IFQGNKDYHQDVR.N	0.4184	284.1
3	T2/10%	DCBLD2 ± ABL	0.38	2.284	0.871	K.IFQGNKDYHQDVR.N	-0.179	313.7
3	T2/10%	DCBLD2 ± ABL	0.4	3.066	0.852	K.IFQGNKDYHQDVR.N	-1.5956	582.8
4	T2/10%	DCBLD2 ± ABL	0.35	2.845	0.769	K.IFQGNKDYHQDVR.N	0.2039	1138
4	T2/10%	DCBLD2 ± ABL	0.7	2.537	0.796	K.IFQGNKDYHQDVR.N	-0.2726	1245.2
4	T2/10%	DCBLD2 ± ABL	-0.7	2.616	0.798	K.IFQGNKDYHQDVR.N	-0.2726	1245.2
4	T2/10%	DCBLD2 ± ABL	0.35	2.73	0.821	K.IFQGNKDYHQDVR.N	-1.6525	2316.8
4	T2/10%	DCBLD2 ± ABL	0.24	2.72	0.827	K.IFQGNKDYHQDVR.N	-1.6525	2316.8
3	T2/10%	DCBLD2 ± ABL	1.23	3.295	0.747	K.ITGIITTGSTMVEHNYYVSAYR$.I	-0.0004	49.2
3	T2/10%	DCBLD2 ± ABL	0.92	3.4	0.745	K.ITGIITTGSTMVEHNYYVSAYR$.I	-0.5748	51.4
3	T2/10%	DCBLD2 ± ABL	1.3	4.061	0.816	K.ITGIITTGSTMVEHNYYVSAYR$.I	-1.1684	95.8
3	T2/10%	DCBLD2 ± ABL	0.54	2.798	0.632	K.ITGIITTGSTMVEHNYYVSAYR.I	-0.5748	51.4
3	T2/10%	DCBLD2 ± ABL	1.72	3.511	0.755	K.ITGIITTGSTMVEHNYYVSAYR.I	-1.1684	95.8
4	T2/10%	DCBLD2 ± ABL	0.38	3.576	0.846	K.KITGIITTGSTMVEHNYYVSAYR.I	-0.1986	37.7
4	T2/10%	DCBLD2 ± ABL	0.59	3.637	0.881	K.KITGIITTGSTMVEHNYYVSAYR.I	-0.5495	58.1
3	T2/10%	DCBLD2 ± ABL	0.68	2.349	0.831	K.KKTEGTYDLPYWDR.A	0.2643	50.5
3	T2/10%	DCBLD2 ± ABL	0.25	2.607	0.971	K.KKTEGTYDLPYWDR.A	-1.8078	152.4
3	T2/10%	DCBLD2 ± ABL	0.11	3.089	0.93	K.KKTEGTYDLPYWDR.A	-1.8078	152.4
3	T2/10%	DCBLD2 ± ABL	1.06	2.561	0.849	K.KTEGTYDLPYWDR$.A	-1.7552	1221.8
2	T2/10%	DCBLD2 ± ABL	0.46	3.361	0.849	K.KTEGTYDLPYWDR.A	-1.5671	44
3	T2/10%	DCBLD2 ± ABL	0.2	2.86	0.754	K.KTEGTYDLPYWDR.A	-0.2642	333.6
3	T2/10%	DCBLD2 ± ABL	0.68	2.396	0.806	K.KTEGTYDLPYWDR.A	-0.0293	380.5
3	T2/10%	DCBLD2 ± ABL	0.51	2.299	0.821	K.KTEGTYDLPYWDR.A	-0.0293	380.5
3	T2/10%	DCBLD2 ± ABL	0.78	2.819	0.819	K.KTEGTYDLPYWDR.A	-1.7552	1221.8
3	T2/10%	DCBLD2 ± ABL	1.21	2.787	0.838	K.KTEGTYDLPYWDR.A	-1.7552	1221.8
3	T2/10%	DCBLD2 ± ABL	-0.23	2.47	0.776	K.LISEEDLAANDILDYK~DDDDK~V.-	0.1129	30.5
3	T2/10%	DCBLD2 ± ABL	0.1	2.635	0.67	K.LISEEDLAANDILDYK~DDDDK~V.-	-0.9247	58
3	T2/10%	DCBLD2 ± ABL	1.33	4.148	0.876	K.LISEEDLAANDILDYK~DDDDK~V.-	-0.5346	372.5
3	T2/10%	DCBLD2 ± ABL	0.32	2.277	0.805	K.LISEEDLAANDILDYK~DDDDK~V.-	0.0982	660.3
3	T2/10%	DCBLD2 ± ABL	0.51	5.24	0.836	K.LISEEDLAANDILDYK~DDDDK~V.-	0.0982	660.3
3	T2/10%	DCBLD2 ± ABL	0.39	5.942	0.861	K.LISEEDLAANDILDYK~DDDDK~V.-	0.0982	660.3
3	T2/10%	DCBLD2 ± ABL	-0.17	4.192	0.91	K.LISEEDLAANDILDYK~DDDDK~V.-	0.0982	660.3
3	T2/10%	DCBLD2 ± ABL	0.08	5.218	0.854	K.LISEEDLAANDILDYK~DDDDK~V.-	-0.586	790.8
3	T2/10%	DCBLD2 ± ABL	-0.04	5.298	0.872	K.LISEEDLAANDILDYK~DDDDK~V.-	-0.586	790.8
3	T2/10%	DCBLD2 ± ABL	-0.34	2.945	0.787	K.LISEEDLAANDILDYK~DDDDK~V.-	-1.8227	1604.4
3	T2/10%	DCBLD2 ± ABL	0.29	5.912	0.859	K.LISEEDLAANDILDYK~DDDDK~V.-	-1.8227	1604.4
3	T2/10%	DCBLD2 ± ABL	-1.25	6.287	0.885	K.LISEEDLAANDILDYK~DDDDK~V.-	-1.8227	1604.4
3	T2/10%	DCBLD2 ± ABL	-1.49	3.845	0.857	K.LISEEDLAANDILDYK~DDDDK~V.-	-1.8227	1604.4
3	T2/10%	DCBLD2 ± ABL	1.35	2.711	0.842	K.LISEEDLAANDILDYKDDDDKV.-	-1.0625	24.5
3	T2/10%	DCBLD2 ± ABL	1.8	2.435	0.838	K.LISEEDLAANDILDYKDDDDKV.-	-0.5859	26.2
3	T2/10%	DCBLD2 ± ABL	0.41	5.871	0.908	K.LISEEDLAANDILDYKDDDDKV.-	-0.9247	58
3	T2/10%	DCBLD2 ± ABL	0.41	5.157	0.889	K.LISEEDLAANDILDYKDDDDKV.-	-0.2542	65.1
3	T2/10%	DCBLD2 ± ABL	1.12	5.654	0.86	K.LISEEDLAANDILDYKDDDDKV.-	-1.2278	141.5
3	T2/10%	DCBLD2 ± ABL	1.92	4.15	0.857	K.LISEEDLAANDILDYKDDDDKV.-	3.3149	261.5
3	T2/10%	DCBLD2 ± ABL	1.11	4.503	0.883	K.LISEEDLAANDILDYKDDDDKV.-	-0.5346	372.5
3	T2/10%	DCBLD2 ± ABL	2.99	4.762	0.809	K.LISEEDLAANDILDYKDDDDKV.-	-0.5346	372.5
3	T2/10%	DCBLD2 ± ABL	1.35	2.518	0.874	K.LISEEDLAANDILDYKDDDDKV.-	0.0982	660.3
3	T2/10%	DCBLD2 ± ABL	0.74	5.669	0.895	K.LISEEDLAANDILDYKDDDDKV.-	0.0982	660.3
3	T2/10%	DCBLD2 ± ABL	1.12	6.275	0.885	K.LISEEDLAANDILDYKDDDDKV.-	0.0982	660.3
3	T2/10%	DCBLD2 ± ABL	-0.1	5.753	0.899	K.LISEEDLAANDILDYKDDDDKV.-	-0.586	790.8
3	T2/10%	DCBLD2 ± ABL	1.52	6.113	0.911	K.LISEEDLAANDILDYKDDDDKV.-	-0.586	790.8
3	T2/10%	DCBLD2 ± ABL	1	4.898	0.836	K.LISEEDLAANDILDYKDDDDKV.-	-1.8227	1604.4
3	T2/10%	DCBLD2 ± ABL	0.56	6.216	0.912	K.LISEEDLAANDILDYKDDDDKV.-	-1.8227	1604.4
3	T2/10%	DCBLD2 ± ABL	3.41	5.91	0.864	K.LISEEDLAANDILDYKDDDDKV.-	-1.8227	1604.4
3	T2/10%	DCBLD2 ± ABL	0.74	5.41	0.871	K.LISEEDLAANDILDYKDDDDKV.-	-1.8227	1604.4
3	T2/10%	DCBLD2 ± ABL	0.94	3.64	0.862	K.LISEEDLAANDILDYKDDDDKV.-	-1.8227	1604.4
3	T2/10%	DCBLD2 ± ABL	0.68	3.58	0.882	K.LISEEDLAANDILDYKDDDDKV.-	-1.8227	1604.4
3	T2/10%	DCBLD2 ± ABL	1.33	3.973	0.879	K.LISEEDLAANDILDYKDDDDKV.-	-1.8227	1604.4
3	T2/10%	DCBLD2 ± ABL	1.21	3.063	0.814	K.LISEEDLAANDILDYKDDDDKV.-	-1.8227	1604.4
3	T2/10%	DCBLD2 ± ABL	-1.12	3.206	0.922	K.LISEEDLAANDILDYKDDDDKV.-	-1.8227	1604.4
2	T2/10%	DCBLD2 ± ABL	0.31	2.901	0.861	K.TEGTYDLPYWDR$.A	-0.6012	30.6
2	T2/10%	DCBLD2 ± ABL	0.47	2.401	0.813	K.TEGTYDLPYWDR$.A	-0.4309	61.6
2	T2/10%	DCBLD2 ± ABL	0.62	2.95	0.881	K.TEGTYDLPYWDR$.A	-0.5521	163.1
2	T2/10%	DCBLD2 ± ABL	0.65	3.165	0.899	K.TEGTYDLPYWDR$.A	-0.5626	581.1
2	T2/10%	DCBLD2 ± ABL	0.14	3.296	0.925	K.TEGTYDLPYWDR$.A	-0.1148	632.8
2	T2/10%	DCBLD2 ± ABL	0.47	2.783	0.886	K.TEGTYDLPYWDR$.A	-1.9417	1346.5
2	T2/10%	DCBLD2 ± ABL	-0.24	3.618	0.938	K.TEGTYDLPYWDR$.A	-1.9417	1346.5
2	T2/10%	DCBLD2 ± ABL	-0.63	2.039	0.859	K.TEGTYDLPYWDR.A	-0.4309	61.6
2	T2/10%	DCBLD2 ± ABL	-0.18	2.899	0.809	K.TEGTYDLPYWDR.A	-0.5521	163.1
2	T2/10%	DCBLD2 ± ABL	0.44	2.254	0.761	K.TEGTYDLPYWDR.A	-0.5626	581.1
2	T2/10%	DCBLD2 ± ABL	0.79	3.341	0.864	K.TEGTYDLPYWDR.A	-0.5626	581.1
2	T2/10%	DCBLD2 ± ABL	0.37	2.183	0.764	K.TEGTYDLPYWDR.A	-0.1148	632.8
2	T2/10%	DCBLD2 ± ABL	0.49	3.564	0.832	K.TEGTYDLPYWDR.A	-0.1148	632.8
2	T2/10%	DCBLD2 ± ABL	0.92	3.03	0.821	K.TEGTYDLPYWDR.A	-1.9417	1346.5
2	T2/10%	DCBLD2 ± ABL	-0.26	2.326	0.913	K.WTVYR$EPGVEQDK~.I	-1.6663	102.3
3	T2/10%	DCBLD2 ± ABL	0.36	2.894	0.8	K.WTVYR$EPGVEQDK~.I	0.122	1076.2
3	T2/10%	DCBLD2 ± ABL	-0.36	3.047	0.701	K.WTVYR$EPGVEQDK~.I	-1.6675	3284.5
3	T2/10%	DCBLD2 ± ABL	-0.46	2.435	0.621	K.WTVYR$EPGVEQDK~.I	-1.6675	3284.5
4	T2/10%	DCBLD2 ± ABL	-0.28	2.614	0.503	K.WTVYR$EPGVEQDK~IFQGNK~.D	-1.9129	260.1
2	T2/10%	DCBLD2 ± ABL	-0.09	2.09	0.669	K.WTVYREPGVEQDK.I	-1.6663	102.3
3	T2/10%	DCBLD2 ± ABL	0.61	2.265	0.504	K.WTVYREPGVEQDK.I	0.122	1076.2
3	T2/10%	DCBLD2 ± ABL	0.05	2.479	0.586	K.WTVYREPGVEQDK.I	-1.6675	3284.5
3	T2/10%	DCBLD2 ± ABL	1.12	2.509	0.65	K.WTVYREPGVEQDK.I	-1.6675	3284.5
3	T2/10%	DCBLD2 ± ABL	0.17	4.281	0.83	K.WTVYREPGVEQDKIFQGNK.D	-1.4734	33.7
4	T2/10%	DCBLD2 ± ABL	0.13	3.42	0.769	K.WTVYREPGVEQDKIFQGNK.D	-1.9129	260.1
4	T2/10%	DCBLD2 ± ABL	0.35	2.899	0.679	K.WTVYREPGVEQDKIFQGNK.D	-1.9129	260.1
2	T2/10%	DCBLD2 ± ABL	0.95	2.938	0.791	R.AAAAAPAWAALPLSR$.S	-1.4743	27.5
2	T2/10%	DCBLD2 ± ABL	0.24	2.778	0.952	R.AAAAAPAWAALPLSR.S	-1.4743	27.5
2	T2/10%	DCBLD2 ± ABL	0.91	2.512	0.789	R.EPGVEQDK~IFQGNK~.D	-1.6033	57.2
3	T2/10%	DCBLD2 ± ABL	-0.01	2.715	0.793	R.EPGVEQDK~IFQGNK~.D	-0.1783	267.5
3	T2/10%	DCBLD2 ± ABL	0.17	2.781	0.805	R.EPGVEQDK~IFQGNK~.D	-0.1783	267.5
3	T2/10%	DCBLD2 ± ABL	0.29	2.337	0.696	R.EPGVEQDK~IFQGNK~.D	-0.6685	406.8
3	T2/10%	DCBLD2 ± ABL	0.74	2.6	0.791	R.EPGVEQDK~IFQGNK~.D	-1.917	1539.2
4	T2/10%	DCBLD2 ± ABL	0.85	2.725	0.845	R.EPGVEQDK~IFQGNK~DYHQDVR$.N	-0.512	61.3
5	T2/10%	DCBLD2 ± ABL	0.7	3.88	0.786	R.EPGVEQDK~IFQGNK~DYHQDVR$.N	-0.0652	81.1
5	T2/10%	DCBLD2 ± ABL	0.54	2.878	0.764	R.EPGVEQDK~IFQGNK~DYHQDVR$.N	-0.3101	131
4	T2/10%	DCBLD2 ± ABL	0.11	3.269	0.807	R.EPGVEQDK~IFQGNK~DYHQDVR$.N	-2.2038	207.7
4	T2/10%	DCBLD2 ± ABL	0.8	3.973	0.859	R.EPGVEQDK~IFQGNK~DYHQDVR$.N	-2.2038	207.7
3	T2/10%	DCBLD2 ± ABL	0.84	2.522	0.575	R.EPGVEQDKIFQGNK.D	-0.8508	22.9
2	T2/10%	DCBLD2 ± ABL	0.63	2.086	0.768	R.EPGVEQDKIFQGNK.D	-1.6033	57.2
3	T2/10%	DCBLD2 ± ABL	0.53	3.069	0.665	R.EPGVEQDKIFQGNK.D	-0.1783	267.5
3	T2/10%	DCBLD2 ± ABL	0.86	2.514	0.602	R.EPGVEQDKIFQGNK.D	-0.6685	406.8
3	T2/10%	DCBLD2 ± ABL	1.48	3.221	0.682	R.EPGVEQDKIFQGNK.D	-1.917	1539.2
5	T2/10%	DCBLD2 ± ABL	-0.5	2.735	0.627	R.EPGVEQDKIFQGNKDYHQDVR.N	-0.0652	81.1
5	T2/10%	DCBLD2 ± ABL	0.07	3.742	0.757	R.EPGVEQDKIFQGNKDYHQDVR.N	-0.3101	131
[truncated: 4,864 more rows]

## Sheet: Table S3
Table S3. Quantification of DCBLD1 and DCBLD2 phosphorylation from label-free and SILAC experiments. Fold changes of DCBLD1 and DCBLD2 phosphopeptides from label-free (LF) and SILAC experiments (Tables S1 & S2) were averaged across quantifiable peptides (S/N > 10 or LF, > 20 for SILAC). Quantification from label free experiments are representative of one biological replicate. Quantification from …						DCBLD1 ± ABL	DCBLD2 ± ABL	DCBLD2 ± FYN
Conditions	Phosphorylation Site Localization	Average FC (Label free)	Average FC (SILAC)	Standard Error (SILAC)	# biological replicates (SILAC)
DCBLD1 ± ABL	S488	0.238143	NA	NA	NA
DCBLD1 ± ABL	Y490	0.40568	NA	NA	NA
DCBLD1 ± ABL	S513	1.97975	1.02591	0.124833	2
DCBLD1 ± ABL	Y540	81.5641	NA	NA	NA
DCBLD1 ± ABL	T548	0.769823	NA	NA	NA
DCBLD1 ± ABL	S556	1.14656	NA	NA	NA
DCBLD1 ± ABL	Y578	322.442	NA	NA	NA
DCBLD1 ± ABL	Y589	99.1056	2.24598	0	1
DCBLD1 ± ABL	Y600	19.515	NA	NA	NA
DCBLD1 ± ABL	T602	0.0490023	NA	NA	NA
DCBLD1 ± ABL	T614	NA	0.0331131	0	1
DCBLD1 ± ABL	S619	NA	28.4951	0	1
DCBLD1 ± ABL	Y621	98.3557	13.0254	0.835626	3
DCBLD1 ± ABL	S633,S635,S636,S640	0.215076	0.0750417	0.0268355	2
DCBLD1 ± ABL	Y652	49.9169	21.2657	0	1
DCBLD1 ± ABL	S657,Y665	50.4346	NA	NA	NA
DCBLD1 ± ABL	S672	0.464037	NA	NA	NA
DCBLD1 ± ABL	S683	NA	41.1963	0	1
DCBLD1 ± ABL	S963,S695,Y696,S697	241.299	31.9069	2.1887	2
DCBLD2 ± ABL	Y565	10.91	8.31414	1.53598	2
DCBLD2 ± ABL	T593, Y597, S598, S599, S600	1.03	0.835397	0.0572729	3
DCBLD2 ± ABL	S606	NA	1.80138	0.026039	2
DCBLD2 ± ABL	S618	53.59	NA	NA	NA
DCBLD2 ± ABL	Y621	145.34	13.6832	0.215077	3
DCBLD2 ± ABL	Y649	121.007	NA	NA	NA
DCBLD2 ± ABL	Y655	3.89	NA	NA	NA
DCBLD2 ± ABL	S657	0.858077	NA	NA	NA
DCBLD2 ± ABL	Y663	1.171	NA	NA	NA
DCBLD2 ± ABL	Y677	15.84	NA	NA	NA
DCBLD2 ± ABL	T679	2	NA	NA	NA
DCBLD2 ± ABL	Y715/T714	89.05	21.9481	0.300385	3
DCBLD2 ± ABL	T717	0.13	NA	NA	NA
DCBLD2 ± ABL	S720	NA	40.6936	15.0096	2
DCBLD2 ± ABL	S724, S727	0.121299	NA	NA	NA
DCBLD2 ± ABL	Y732	0.373654	NA	NA	NA
DCBLD2 ± ABL	Y750	61.41	44.2649	0.480379	3
DCBLD2 ± ABL	T756, S760	0.7629	NA	NA	NA
DCBLD2 ± FYN	Y565	83.48	15.7963	0.368857	2
DCBLD2 ± FYN	Y569	43.81	10.3173	2.74726	3
DCBLD2 ± FYN	T593, Y597, S598, S599, S600	NA	1.30734	0.0978671	3
DCBLD2 ± FYN	S606	NA	1.41566	0.0342786	2
DCBLD2 ± FYN	S618	11.64	1.87143	0	1
DCBLD2 ± FYN	Y621	47.1394	10.8652	0	1
DCBLD2 ± FYN	T632	4.66061	NA	NA	NA
DCBLD2 ± FYN	Y649	13.9212	NA	NA	NA
DCBLD2 ± FYN	Y655	5.20606	NA	NA	NA
DCBLD2 ± FYN	S657	1.37159	NA	NA	NA
DCBLD2 ± FYN	Y663	52.2333	NA	NA	NA
DCBLD2 ± FYN	Y677	3.40303	NA	NA	NA
DCBLD2 ± FYN	Y715/T714	52.8636	16.5613	0.1084	3
DCBLD2 ± FYN	T717	0.13	NA	NA	NA
DCBLD2 ± FYN	S720	NA	0.796062	0	1
DCBLD2 ± FYN	S724, S727	0.49	NA	NA	NA
DCBLD2 ± FYN	Y732	0.373654	NA	NA	NA
DCBLD2 ± FYN	Y750	20.1648	10.0037	0.308674	3

## Sheet: Table S4
Table S4. DCBLD1 and DCBLD2 interacting proteins. Proteins identified in immune complex with DCBLD family members from a SEQUEST search of raw data against a trypsinized human protein database (Uniprot) in two or three biological replicates are included. Log2-transformed fold changes across heavy and light conditions were normalized to those of immunoprecipitated DCBLD1 or DCBLD2. False discovery…									Trial 1 (DCBLD1 ± ABL)	Trial 1 (DCBLD2 ± FYN)	Trial 1 (DCBLD2 ± ABL)	Trial 2 (DCBLD1 ± ABL)	Trial 2 (DCBLD2 ± FYN)	Trial 2 (DCBLD2 ± ABL)	Trial 3 (DCBLD1 ± ABL)	Trial 3 (DCBLD2 ± FYN)	Trial 3 (DCBLD2 ± ABL)
Trial	SampleID	GeneSymbol	Uniprot Accession	Coverage	Unique peptides	Total peptides	Log2 [Fold Change]	FDR
1	DCBLD1 ± Abl	ABI1	Q8IZP0	0.289	11	14	6.17947	6.45943e-06
2	DCBLD1 ± Abl	ABI1	Q8IZP0	0.366	19	47	5.48161	1.17051e-09
3	DCBLD1 ± Abl	ABI1	Q8IZP0	0.343	13	16	5.54392	4.37717e-12
1	DCBLD2 ± Abl	ABI1	Q8IZP0	0.198	5	6	3.02371	1.36011e-43
2	DCBLD2 ± Abl	ABI1	Q8IZP0	0.191	7	7	4.36848	1.02487e-98
3	DCBLD2 ± Abl	ABI1	Q8IZP0	0.214	7	11	4.59721	1.34691e-73
1	DCBLD1 ± Abl	ABI2	Q9NYB9	0.107	3	4	5.8942	8.29044e-11
2	DCBLD1 ± Abl	ABI2	Q9NYB9	0.225	12	28	6.06478	2.65971e-11
3	DCBLD1 ± Abl	ABI2	Q9NYB9	0.251	10	16	6.04216	0.000122396
2	DCBLD2 ± Abl	ABI2	Q9NYB9	0.149	5	8	5.82511	1.54392e-99
3	DCBLD2 ± Abl	ABI2	Q9NYB9	0.24	9	14	3.24252	2.25207e-41
1	DCBLD1 ± Abl	ACLY	P53396	0.064	4	5	1.61676	0.826102
2	DCBLD1 ± Abl	ACLY	P53396	0.092	11	12	1.0465	0.461066
3	DCBLD1 ± Abl	ACLY	P53396	0.079	8	8	0.235557	0.126271
1	DCBLD2 ± Abl	ACLY	P53396	0.1	8	9	0.207283	0.635015
2	DCBLD2 ± Abl	ACLY	P53396	0.107	11	14	1.36991	0.00100438
1	DCBLD2 ± Fyn	ACLY	P53396	0.069	8	10	-0.0644661	0.867232
2	DCBLD2 ± Fyn	ACLY	P53396	0.2	24	27	0.913196	0.000232847
3	DCBLD2 ± Fyn	ACLY	P53396	0.154	14	15	-0.811663	0.00443439
2	DCBLD1 ± Abl	ACTB	P60709	0.477	52	112	3.25763	9.10692e-62
3	DCBLD1 ± Abl	ACTB	P60709	0.173	13	19	2.40574	5.10781e-05
2	DCBLD1 ± Abl	ACTN4	O43707	0.216	15	19	3.58412	6.84295e-24
3	DCBLD1 ± Abl	ACTN4	O43707	0.147	10	10	4.1789	8.17781e-12
1	DCBLD1 ± Abl	ACTR3	P61158	0.211	12	12	3.31409	1.32673e-10
2	DCBLD1 ± Abl	ACTR3	P61158	0.488	24	31	3.72652	7.93372e-49
2	DCBLD1 ± Abl	AIFM1	O95831	0.267	11	14	2.11003	1.02135e-07
3	DCBLD1 ± Abl	AIFM1	O95831	0.23	6	6	3.0374	1.18124e-10
2	DCBLD2 ± Abl	AIFM1	O95831	0.138	4	4	1.46494	0.000931235
3	DCBLD2 ± Abl	AIFM1	O95831	0.077	3	3	0.7047	0.466694
1	DCBLD1 ± Abl	ARPC2	O15144	0.39	14	17	3.75555	5.67895e-11
2	DCBLD1 ± Abl	ARPC2	O15144	0.413	22	43	4.22726	6.07494e-22
3	DCBLD1 ± Abl	ARPC2	O15144	0.32	10	11	4.91774	1.32933e-05
1	DCBLD1 ± Abl	ATP5B	P06576	0.306	16	18	0.844709	5.45001e-22
2	DCBLD1 ± Abl	ATP5B	P06576	0.121	6	7	1.05407	0.479367
1	DCBLD1 ± Abl	ATP5C1	P36542	0.256	9	11	3.51249	1.92967e-09
2	DCBLD1 ± Abl	ATP5C1	P36542	0.327	13	23	4.905	0.000449997
3	DCBLD1 ± Abl	ATP5C1	P36542	0.337	13	14	4.79851	0.0739216
1	DCBLD2 ± Abl	ATP5C1	P36542	0.242	12	12	0.617948	0.0175376
3	DCBLD2 ± Abl	ATP5C1	P36542	0.182	7	8	3.83361	6.26474e-16
1	DCBLD1 ± Abl	ATP5O	P48047	0.362	11	12	1.89825	0.0150093
3	DCBLD1 ± Abl	ATP5O	P48047	0.103	2	2	2.2425	7.91343e-08
1	DCBLD1 ± Abl	BAG2	O95816	0.488	12	15	4.11675	5.19709e-27
2	DCBLD1 ± Abl	BAG2	O95816	0.303	9	9	3.305	6.79865e-24
1	DCBLD2 ± Abl	BAG2	O95816	0.422	12	18	0.862286	0.00035321
2	DCBLD2 ± Abl	BAG2	O95816	0.18	4	4	1.45131	0.0868612
1	DCBLD2 ± Abl	BAG6	P46379	0.067	7	8	0.47969	0.176325
2	DCBLD2 ± Abl	BAG6	P46379	0.076	6	6	0.687091	0.576804
3	DCBLD2 ± Abl	BAG6	P46379	0.055	5	5	0.33474	0.735931
1	DCBLD2 ± Fyn	BAG6	P46379	0.117	12	14	1.00305	7.4973e-06
2	DCBLD2 ± Fyn	BAG6	P46379	0.163	18	20	0.516822	1.56484e-17
3	DCBLD2 ± Fyn	BAG6	P46379	0.157	14	17	0.848689	0.394493
1	DCBLD1 ± Abl	BCAR1	P56945	0.046	3	4	4.69107	9.04601e-08
2	DCBLD1 ± Abl	BCAR1	P56945	0.079	6	12	4.85474	6.27134e-39
3	DCBLD1 ± Abl	BCAR1	P56945	0.11	7	8	4.6847	1.82447e-05
1	DCBLD1 ± Abl	C3orf1	Q9NPL8	0.154	5	5	3.28007	1.19862e-12
2	DCBLD1 ± Abl	C3orf1	Q9NPL8	0.172	4	6	2.81043	1.87313e-10
1	DCBLD1 ± Abl	CAMK2B	Q13554	0.081	4	9	7.24337	1.51099e-07
2	DCBLD1 ± Abl	CAMK2B	Q13554	0.129	10	30	6.15835	1.64039e-16
3	DCBLD1 ± Abl	CAMK2B	Q13554	0.068	3	4	5.40507	1.7048e-05
1	DCBLD2 ± Abl	CAMK2B	Q13554	0.101	5	6	4.79885	2.00995e-122
2	DCBLD2 ± Abl	CAMK2B	Q13554	0.14	7	21	5.98799	2.83297e-64
3	DCBLD2 ± Abl	CAMK2B	Q13554	0.125	6	9	5.47627	4.46607e-74
1	DCBLD1 ± Abl	CAMK2D	Q13557	0.146	10	10	5.87511	8.37131e-18
2	DCBLD1 ± Abl	CAMK2D	Q13557	0.244	12	18	5.0373	5.55803e-28
3	DCBLD1 ± Abl	CAMK2D	Q13557	0.055	3	3	3.48223	3.3936e-12
1	DCBLD2 ± Abl	CAMK2D	Q13557	0.197	10	13	3.88267	1.8452e-74
2	DCBLD2 ± Abl	CAMK2D	Q13557	0.177	10	15	5.18366	2.2933e-133
3	DCBLD2 ± Abl	CAMK2D	Q13557	0.079	4	4	4.00424	2.52797e-82
2	DCBLD1 ± Abl	CAMK2G	Q13555	0.19	10	17	5.7167	4.47656e-22
3	DCBLD1 ± Abl	CAMK2G	Q13555	0.128	3	6	5.25913	5.76764e-12
1	DCBLD2 ± Abl	CAMK2G	Q13555	0.163	5	6	3.23719	5.47407e-43
2	DCBLD2 ± Abl	CAMK2G	Q13555	0.121	6	7	4.59835	4.54471e-154
1	DCBLD1 ± Abl	CANX	P27824	0.137	9	11	2.43087	0.122668
2	DCBLD1 ± Abl	CANX	P27824	0.125	12	17	0.00440979	0.00070624
1	DCBLD2 ± Abl	CANX	P27824	0.35	38	74	0.305073	0.00148855
2	DCBLD2 ± Abl	CANX	P27824	0.277	23	40	0.549065	1.51737e-81
3	DCBLD2 ± Abl	CANX	P27824	0.326	31	60	-0.159909	0.946943
1	DCBLD2 ± Fyn	CANX	P27824	0.426	53	154	0.286005	0.984686
2	DCBLD2 ± Fyn	CANX	P27824	0.323	32	77	0.179408	5.73721e-37
3	DCBLD2 ± Fyn	CANX	P27824	0.394	55	120	-0.160158	0.992426
1	DCBLD1 ± Abl	CBL	P22681	0.253	17	18	5.27723	3.15904e-06
2	DCBLD1 ± Abl	CBL	P22681	0.177	11	13	3.94974	1.25365e-11
3	DCBLD1 ± Abl	CBL	P22681	0.199	15	16	3.10115	3.846e-05
2	DCBLD2 ± Fyn	CCT7	Q99832	0.483	31	40	0.649587	2.67012e-24
3	DCBLD2 ± Fyn	CCT7	Q99832	0.444	33	41	-0.194619	0.116271
1	DCBLD1 ± Abl	CDC37	Q16543	0.394	26	44	6.2157	1.49351e-16
2	DCBLD1 ± Abl	CDC37	Q16543	0.511	28	39	4.99731	1.45909e-23
3	DCBLD1 ± Abl	CDC37	Q16543	0.235	9	13	3.9199	9.58341e-08
1	DCBLD2 ± Abl	CDC37	Q16543	0.386	22	30	3.75167	4.50141e-154
2	DCBLD2 ± Abl	CDC37	Q16543	0.45	31	43	4.42294	3.07107e-138
3	DCBLD2 ± Abl	CDC37	Q16543	0.148	5	6	4.17508	3.03435e-84
1	DCBLD2 ± Fyn	CDK13	Q14004	0.021	3	3	-0.779278	0.070891
3	DCBLD2 ± Fyn	CDK13	Q14004	0.021	3	3	0.0227904	0.995109
1	DCBLD1 ± Abl	CHCHD3	Q9NX63	0.123	5	5	2.38458	9.97407e-06
2	DCBLD1 ± Abl	CHCHD3	Q9NX63	0.123	4	4	2.42083	1.26564e-06
1	DCBLD2 ± Abl	CHCHD3	Q9NX63	0.088	3	3	0.452867	0.377134
2	DCBLD2 ± Abl	CHCHD3	Q9NX63	0.075	3	3	1.54222	0.449584
1	DCBLD1 ± Abl	CHTOP	Q9Y3Y2	0.249	10	10	1.37643	5.95278e-09
2	DCBLD1 ± Abl	CHTOP	Q9Y3Y2	0.297	9	15	0.693351	0.449652
1	DCBLD2 ± Abl	CHTOP	Q9Y3Y2	0.169	7	7	-0.461487	0.956106
2	DCBLD2 ± Abl	CHTOP	Q9Y3Y2	0.169	6	11	0.302136	4.90013e-51
1	DCBLD2 ± Fyn	CHTOP	Q9Y3Y2	0.249	11	12	-0.571012	0.00118616
2	DCBLD2 ± Fyn	CHTOP	Q9Y3Y2	0.169	5	7	0.103315	1.05983e-15
1	DCBLD1 ± Abl	CRK	P46108	0.529	8	9	7.27108	1.48648e-09
2	DCBLD1 ± Abl	CRK	P46108	0.544	10	21	5.71139	4.54148e-12
3	DCBLD1 ± Abl	CRK	P46108	0.299	5	5	5.86987	2.81051e-09
1	DCBLD2 ± Abl	CRK	P46108	0.858	19	55	5.96069	0.00170783
2	DCBLD2 ± Abl	CRK	P46108	0.848	15	34	4.81796	3.28142e-117
3	DCBLD2 ± Abl	CRK	P46108	0.848	21	48	6.05676	4.92242e-19
1	DCBLD1 ± Abl	CRKL	P46109	0.455	14	27	6.07561	4.91616e-08
2	DCBLD1 ± Abl	CRKL	P46109	0.564	18	32	5.14903	4.87801e-24
3	DCBLD1 ± Abl	CRKL	P46109	0.135	4	5	3.17532	0.000327325
1	DCBLD2 ± Abl	CRKL	P46109	0.521	23	54	4.61553	3.14468e-46
2	DCBLD2 ± Abl	CRKL	P46109	0.554	28	102	5.42182	1.6312e-74
3	DCBLD2 ± Abl	CRKL	P46109	0.459	11	25	4.24784	1.04387e-117
1	DCBLD2 ± Fyn	CRKL	P46109	0.102	2	2
2	DCBLD2 ± Fyn	CRKL	P46109	0.3	8	9
1	DCBLD1 ± Abl	CSDE1	O75534	0.308	23	27	3.97709	7.27521e-17
2	DCBLD1 ± Abl	CSDE1	O75534	0.163	17	22	2.57681	1.1123e-11
3	DCBLD1 ± Abl	CSDE1	O75534	0.078	5	6	3.67347	4.79999e-11
1	DCBLD2 ± Abl	CSDE1	O75534	0.12	10	11	1.33074	2.94702e-07
3	DCBLD2 ± Abl	CSDE1	O75534	0.085	6	7	1.21773	0.0595043
1	DCBLD2 ± Fyn	CSE1L	P55060	0.124	13	14	-0.0982701	0.692154
2	DCBLD2 ± Fyn	CSE1L	P55060	0.097	12	13	0.708549	1.98913e-06
1	DCBLD1 ± Abl	CYC1	P08574	0.283	10	19	4.56771	5.79097e-19
2	DCBLD1 ± Abl	CYC1	P08574	0.086	3	7	4.07012	9.77831e-26
3	DCBLD1 ± Abl	CYC1	P08574	0.2	4	5	4.40773	2.23546e-29
1	DCBLD2 ± Abl	CYC1	P08574	0.274	9	15	1.40745	0.000208928
2	DCBLD2 ± Abl	CYC1	P08574	0.086	4	7	2.56196	2.4188e-23
1	DCBLD1 ± Abl	CYFIP1	Q7L576	0.389	33	65	6.13179	7.66182e-12
2	DCBLD1 ± Abl	CYFIP1	Q7L576	0.321	32	114	5.42361	2.07789e-23
3	DCBLD1 ± Abl	CYFIP1	Q7L576	0.281	27	66	5.83757	5.0866e-07
1	DCBLD2 ± Abl	CYFIP1	Q7L576	0.344	24	37	3.84174	2.95214e-09
2	DCBLD2 ± Abl	CYFIP1	Q7L576	0.26	22	46	4.71532	8.08755e-89
3	DCBLD2 ± Abl	CYFIP1	Q7L576	0.153	19	30	3.71176	3.79658e-80
1	DCBLD1 ± Abl	CYFIP2	Q96F07	0.154	20	30	5.49635	2.4172e-07
2	DCBLD1 ± Abl	CYFIP2	Q96F07	0.172	18	43	5.25291	2.34e-30
3	DCBLD1 ± Abl	CYFIP2	Q96F07	0.16	22	27	5.19582	5.86462e-11
1	DCBLD2 ± Abl	CYFIP2	Q96F07	0.105	12	15	3.32952	1.78605e-08
2	DCBLD2 ± Abl	CYFIP2	Q96F07	0.12	13	18	4.50222	8.60541e-148
3	DCBLD2 ± Abl	CYFIP2	Q96F07	0.135	14	16	4.13284	4.16157e-95
1	DCBLD1 ± Abl	DHRS7B	Q6IAN0	0.117	3	3	5.31619	1.24172e-11
2	DCBLD1 ± Abl	DHRS7B	Q6IAN0	0.12	4	5	3.69896	6.34071e-30
3	DCBLD1 ± Abl	DHRS7B	Q6IAN0	0.12	3	3	4.17348	6.55536e-17
1	DCBLD1 ± Abl	DNAJA1	P31689	0.156	6	8	3.5931	1.7387e-25
2	DCBLD1 ± Abl	DNAJA1	P31689	0.166	5	7	2.33211	3.2583e-08
1	DCBLD2 ± Fyn	DNAJA1	P31689	0.128	4	6	-0.242103	0.072529
2	DCBLD2 ± Fyn	DNAJA1	P31689	0.154	9	12	0.509036	3.24797e-14
1	DCBLD2 ± Fyn	DNAJB11	Q9UBS4	0.137	4	4	1.2054	3.2498e-05
2	DCBLD2 ± Fyn	DNAJB11	Q9UBS4	0.196	7	7	1.66345	0.000457661
1	DCBLD2 ± Fyn	DNAJC10	Q8IXB1	0.094	7	7	0.187668	0.697849
2	DCBLD2 ± Fyn	DNAJC10	Q8IXB1	0.027	3	3	0.902921	0.443826
1	DCBLD2 ± Fyn	DNAJC8	O75937	0.174	6	9	-0.158445	0.0911256
2	DCBLD2 ± Fyn	DNAJC8	O75937	0.209	6	8	0.873821	0.271576
1	DCBLD1 ± Abl	DPM1	O60762	0.396	9	9	4.01384	3.30514e-06
2	DCBLD1 ± Abl	DPM1	O60762	0.308	6	8	3.19125	2.3705e-11
3	DCBLD1 ± Abl	DPM1	O60762	0.273	7	7	3.0222	4.37351e-18
1	DCBLD1 ± Abl	EEF1B2	P24534	0.236	5	5	0.439722	1.00019e-20
2	DCBLD1 ± Abl	EEF1B2	P24534	0.16	5	9	1.08539	0.653854
1	DCBLD2 ± Fyn	EIF3B	P55884	0.241	19	20	0.0425331	0.940695
2	DCBLD2 ± Fyn	EIF3B	P55884	0.156	13	15	0.710475	0.0308522
1	DCBLD1 ± Abl	EWSR1	Q01844	0.106	5	5	4.09226	2.26919e-16
3	DCBLD1 ± Abl	EWSR1	Q01844	0.037	5	9	1.24949	0.897464
1	DCBLD2 ± Abl	FAM120B	Q96EK7	0.071	5	5	-0.332159	0.422393
2	DCBLD2 ± Abl	FAM120B	Q96EK7	0.149	13	17	6.77556	2.22701e-18
1	DCBLD2 ± Fyn	FAM120B	Q96EK7	0.13	5	6	0.215104	0.753121
2	DCBLD2 ± Fyn	FAM120B	Q96EK7	0.093	9	13	0.701956	2.03696e-08
2	DCBLD2 ± Fyn	FARSA	Q9Y285	0.069	3	3	0.651436	0.000123968
3	DCBLD2 ± Fyn	FARSA	Q9Y285	0.041	2	2	-0.318035	0.552752
1	DCBLD2 ± Fyn	FMR1	Q06787	0.116	6	8	-0.572864	0.175003
2	DCBLD2 ± Fyn	FMR1	Q06787	0.172	11	17	0.703914	0.0278793
1	DCBLD2 ± Fyn	FTSJD2	Q8N1G2	0.144	16	17	0.236619	0.466891
3	DCBLD2 ± Fyn	FTSJD2	Q8N1G2	0.086	9	12	-0.390971	0.217445
1	DCBLD2 ± Fyn	FYN	P06241	0.339	21	37	5.06565	3.11106e-105
2	DCBLD2 ± Fyn	FYN	P06241	0.272	15	20	5.13373	1.46882e-70
3	DCBLD2 ± Fyn	FYN	P06241	0.242	17	27	4.8565	2.58447e-75
1	DCBLD2 ± Abl	GANAB	Q14697	0.118	10	10	-0.0571147	0.879134
2	DCBLD2 ± Abl	GANAB	Q14697	0.033	4	4	1.41451	0.0029548
3	DCBLD2 ± Abl	GANAB	Q14697	0.056	3	3	1.93919	0.00060503
1	DCBLD2 ± Fyn	GANAB	Q14697	0.169	15	15	0.845315	0.000118717
2	DCBLD2 ± Fyn	GANAB	Q14697	0.108	10	10	0.976303	0.0607447
3	DCBLD2 ± Fyn	GANAB	Q14697	0.178	17	20	0.847713	0.0936921
1	DCBLD1 ± Abl	GRB2	P62993	0.217	6	9	4.84645	1.63515e-18
3	DCBLD1 ± Abl	GRB2	P62993	0.106	2	2	4.08989	1.60764e-06
1	DCBLD1 ± Abl	GTPBP4	Q9BZE4	0.185	11	12	3.00963	7.49358e-12
2	DCBLD1 ± Abl	GTPBP4	Q9BZE4	0.155	13	20	2.21108	7.71755e-07
1	DCBLD1 ± Abl	H1FX	Q92522	0.225	5	5	3.44021	2.1753e-13
2	DCBLD1 ± Abl	H1FX	Q92522	0.23	9	13	1.86662	0.0250109
1	DCBLD2 ± Fyn	HDLBP	Q00341	0.024	3	3	-0.456731	0.382282
2	DCBLD2 ± Fyn	HDLBP	Q00341	0.068	9	10	0.547031	6.12321e-09
1	DCBLD1 ± Abl	HIST1H1E	P10412	0.196	9	14	3.31062	1.13798e-18
3	DCBLD1 ± Abl	HIST1H1E	P10412	0.11	3	4	3.03086	2.53108e-20
1	DCBLD1 ± Abl	HSD17B12	Q53GQ0	0.173	5	5	2.94317	9.08815e-13
2	DCBLD1 ± Abl	HSD17B12	Q53GQ0	0.167	5	7	2.7669	3.34487e-12
1	DCBLD1 ± Abl	HSP90AA1	P07900	0.423	79	216	4.22527	8.76386e-39
2	DCBLD1 ± Abl	HSP90AA1	P07900	0.386	74	263	4.49032	8.6527e-26
3	DCBLD1 ± Abl	HSP90AA1	P07900	0.432	62	122	4.8878	3.91567e-18
2	DCBLD2 ± Abl	HSP90AA1	P07900	0.341	67	147	3.65473	5.7206e-94
3	DCBLD2 ± Abl	HSP90AA1	P07900	0.438	62	150	3.41144	1.15144e-130
1	DCBLD1 ± Abl	HSP90AB1	P08238	0.333	50	109	4.3525	1.73595e-31
2	DCBLD1 ± Abl	HSP90AB1	P08238	0.269	40	138	4.4773	7.45391e-47
3	DCBLD1 ± Abl	HSP90AB1	P08238	0.354	31	60	5.042	6.55536e-17
2	DCBLD2 ± Abl	HSP90AB1	P08238	0.221	34	78	3.61965	3.92854e-176
3	DCBLD2 ± Abl	HSP90AB1	P08238	0.291	38	75	3.37676	8.4997e-134
1	DCBLD2 ± Fyn	HSP90B1	P14625	0.269	30	64	0.127023	0.719315
2	DCBLD2 ± Fyn	HSP90B1	P14625	0.196	33	81	0.893519	0.00453873
1	DCBLD2 ± Fyn	HSPA4	P34932	0.325	38	45	-0.373028	0.0167079
2	DCBLD2 ± Fyn	HSPA4	P34932	0.296	25	27	0.275514	7.71648e-19
2	DCBLD2 ± Fyn	HYOU1	Q9Y4L1	0.168	11	11	1.57894	0.00102444
3	DCBLD2 ± Fyn	HYOU1	Q9Y4L1	0.088	9	9	0.609483	0.926857
1	DCBLD1 ± Abl	IMMT	Q16891	0.098	9	9	3.04488	6.31875e-12
2	DCBLD1 ± Abl	IMMT	Q16891	0.086	6	7	2.09477	0.00147146
1	DCBLD2 ± Fyn	IMMT	Q16891	0.171	12	12	-0.187368	0.612574
2	DCBLD2 ± Fyn	IMMT	Q16891	0.103	7	9	0.754868	0.000224508
1	DCBLD2 ± Fyn	KHSRP	Q92945	0.268	20	21	-0.0653132	0.84479
3	DCBLD2 ± Fyn	KHSRP	Q92945	0.11	9	11	-0.416363	0.417655
1	DCBLD2 ± Fyn	MARS	P56192	0.039	3	3	-0.40792	0.445182
3	DCBLD2 ± Fyn	MARS	P56192	0.024	2	2	-0.256309	0.589076
1	DCBLD1 ± Abl	MCM3	P25205	0.209	16	17	1.66135	0.00495271
2	DCBLD1 ± Abl	MCM3	P25205	0.182	18	20	1.60928	0.0271353
1	DCBLD2 ± Fyn	MCM5	P33992	0.234	16	18	-0.190663	0.486523
2	DCBLD2 ± Fyn	MCM5	P33992	0.281	23	29	1.09623	0.651296
1	DCBLD2 ± Fyn	MCM6	Q14566	0.155	12	12	-0.465024	0.195625
2	DCBLD2 ± Fyn	MCM6	Q14566	0.149	13	14	1.35217	0.254147
1	DCBLD2 ± Fyn	MCM7	P33993	0.226	8	8	-0.375998	0.283679
2	DCBLD2 ± Fyn	MCM7	P33993	0.075	7	7	0.545542	3.68001e-05
1	DCBLD2 ± Fyn	MOB2	Q70IA6	0.148	4	10	-0.272639	0.054087
2	DCBLD2 ± Fyn	MOB2	Q70IA6	0.077	2	3	0.39622	3.77562e-06
2	DCBLD2 ± Fyn	MOBKL1A	Q7L9L4	0.106	3	4	0.601516	0.0005611
3	DCBLD2 ± Fyn	MOBKL1A	Q7L9L4	0.116	4	4	-0.151604	0.992426
1	DCBLD2 ± Fyn	MTHFD1	P11586	0.173	18	21	-0.350523	0.232547
2	DCBLD2 ± Fyn	MTHFD1	P11586	0.204	20	20	0.405482	2.24965e-07
1	DCBLD1 ± Abl	MYBBP1A	Q9BQG0	0.029	4	4	3.8505	4.1916e-06
2	DCBLD1 ± Abl	MYBBP1A	Q9BQG0	0.107	13	13	1.93459	0.0133099
1	DCBLD1 ± Abl	MYO1D	O94832	0.189	15	15	3.16007	3.10638e-12
2	DCBLD1 ± Abl	MYO1D	O94832	0.367	39	61	3.45167	5.69814e-36
3	DCBLD1 ± Abl	MYO1D	O94832	0.112	10	11	3.6782	5.85069e-09
1	DCBLD2 ± Fyn	MYO6	Q9UM54	0.032	4	4	0.108347	0.869846
2	DCBLD2 ± Fyn	MYO6	Q9UM54	0.062	7	7	0.891077	0.00704334
1	DCBLD1 ± Abl	NCKAP1	Q9Y2A7	0.372	52	107	6.32805	9.68442e-10
2	DCBLD1 ± Abl	NCKAP1	Q9Y2A7	0.365	55	165	6.07044	6.92769e-18
3	DCBLD1 ± Abl	NCKAP1	Q9Y2A7	0.327	61	98	4.68309	0.00598053
1	DCBLD2 ± Abl	NCKAP1	Q9Y2A7	0.391	48	64	4.24944	5.13407e-09
2	DCBLD2 ± Abl	NCKAP1	Q9Y2A7	0.336	41	79	5.0977	8.47495e-44
3	DCBLD2 ± Abl	NCKAP1	Q9Y2A7	0.277	30	41	4.82642	7.87373e-98
1	DCBLD1 ± Abl	NOSIP	Q9Y314	0.223	6	7	0.656497	5.59733e-21
3	DCBLD1 ± Abl	NOSIP	Q9Y314	0.209	5	5	1.428	0.227123
1	DCBLD2 ± Abl	NOSIP	Q9Y314	0.166	4	4	-0.755539	0.783417
2	DCBLD2 ± Abl	NOSIP	Q9Y314	0.395	12	17	0.497904	1.13569e-52
1	DCBLD2 ± Fyn	NOSIP	Q9Y314	0.216	4	5	-0.222945	0.0272937
3	DCBLD2 ± Fyn	NOSIP	Q9Y314	0.332	8	8	-0.196842	0.992426
1	DCBLD2 ± Fyn	NSUN2	Q08J23	0.188	10	10	-0.523332	0.08748
2	DCBLD2 ± Fyn	NSUN2	Q08J23	0.053	6	7	0.504836	0.000177065
1	DCBLD1 ± Abl	NTPCR	Q9BSD7	0.358	7	8	2.9599	2.51463e-11
3	DCBLD1 ± Abl	NTPCR	Q9BSD7	0.205	3	3	3.38206	7.96818e-24
1	DCBLD2 ± Fyn	NUP155	O75694	0.062	5	5	-0.355424	0.505693
2	DCBLD2 ± Fyn	NUP155	O75694	0.089	11	11	0.96625	0.0898266
2	DCBLD1 ± Abl	PABPC4L	P0CB38	0.032	3	4	0.783816	0.0965446
3	DCBLD1 ± Abl	PABPC4L	P0CB38	0.032	4	10	-0.605185	0.950694
1	DCBLD2 ± Fyn	PABPC4L	P0CB38	0.032	4	5	-0.38709	0.409361
2	DCBLD2 ± Fyn	PABPC4L	P0CB38	0.032	4	8	0.503533	7.81565e-06
1	DCBLD1 ± Abl	PACSIN2	Q9UNF0	0.07	4	4	5.49935	9.56951e-20
3	DCBLD1 ± Abl	PACSIN2	Q9UNF0	0.072	3	3	4.49049	2.28226e-08
1	DCBLD2 ± Abl	PHB2	Q99623	0.221	6	6	-0.464765	0.956106
2	DCBLD2 ± Abl	PHB2	Q99623	0.351	15	21	2.20014	1.60598e-13
1	DCBLD2 ± Fyn	PHB2	Q99623	0.264	7	7	-0.406268	0.000511785
2	DCBLD2 ± Fyn	PHB2	Q99623	0.391	16	21	1.05738	0.884828
1	DCBLD1 ± Abl	PPP2R2A	P63151	0.282	10	12	4.62694	5.30151e-06
2	DCBLD1 ± Abl	PPP2R2A	P63151	0.233	9	9	2.08079	9.59038e-05
1	DCBLD1 ± Abl	PROSC	O94903	0.204	8	8	0.682035	1.41125e-15
2	DCBLD1 ± Abl	PROSC	O94903	0.295	10	13	0.942922	0.985147
1	DCBLD2 ± Abl	PROSC	O94903	0.491	16	21	-0.559418	0.956106
2	DCBLD2 ± Abl	PROSC	O94903	0.28	10	13	0.786986	2.30102e-35
1	DCBLD2 ± Fyn	PRPF40A	O75400	0.042	4	5	-0.735324	0.0914095
2	DCBLD2 ± Fyn	PRPF40A	O75400	0.053	7	9	0.861629	0.049046
1	DCBLD2 ± Fyn	PRPF6	O94906	0.189	20	21	-0.266846	0.298842
2	DCBLD2 ± Fyn	PRPF6	O94906	0.136	16	16	0.688675	0.00732703
1	DCBLD1 ± Abl	PSMB6	P28072	0.13	4	4	1.29455	0.324853
2	DCBLD1 ± Abl	PSMB6	P28072	0.088	3	3	1.42395	0.232977
1	DCBLD2 ± Abl	PSMD8	P48556	0.094	5	5	-0.061054	0.900389
3	DCBLD2 ± Abl	PSMD8	P48556	0.074	2	2	0.375329	0.713441
2	DCBLD2 ± Abl	PSME3	P61289	0.142	4	5	2.37215	4.92591e-15
3	DCBLD2 ± Abl	PSME3	P61289	0.195	4	4	1.24879	0.0929227
1	DCBLD2 ± Fyn	RANBP9	Q96P70	0.131	6	6	-0.370002	0.425737
2	DCBLD2 ± Fyn	RANBP9	Q96P70	0.16	6	9	0.894643	0.420987
1	DCBLD1 ± Abl	RBM14	Q96PK6	0.118	8	8	2.78499	1.23332e-06
2	DCBLD1 ± Abl	RBM14	Q96PK6	0.094	6	6	3.55434	4.96615e-06
1	DCBLD2 ± Fyn	RBM25	P49756	0.083	8	8	-0.635138	0.0462884
3	DCBLD2 ± Fyn	RBM25	P49756	0.063	10	17	1.87521	2.7255e-07
1	DCBLD2 ± Fyn	RNF219	Q5W0B1	0.174	13	15	-0.0233249	0.9519
3	DCBLD2 ± Fyn	RNF219	Q5W0B1	0.204	14	15	3.12026	3.18248e-16
1	DCBLD2 ± Fyn	RNF40	O75150	0.048	3	5	-0.545987	0.283679
2	DCBLD2 ± Fyn	RNF40	O75150	0.168	14	15	1.04987	0.196758
1	DCBLD2 ± Abl	RPL18	Q07020	0.426	13	18	0.0398143	0.949312
2	DCBLD2 ± Abl	RPL18	Q07020	0.202	4	5	6.60842	3.04662e-12
2	DCBLD1 ± Abl	RPL32	P62910	0.459	14	21	3.45107	3.27906e-15
3	DCBLD1 ± Abl	RPL32	P62910	0.326	6	6	3.17159	5.6417e-10
1	DCBLD1 ± Abl	RPL34	P49207	0.162	6	7	4.06597	4.39837e-25
2	DCBLD1 ± Abl	RPL34	P49207	0.085	2	3	3.06683	1.63248e-10
3	DCBLD1 ± Abl	RPL34	P49207	0.077	2	2	3.1244	4.86488e-18
2	DCBLD1 ± Abl	RPL35A	P18077	0.327	8	8	3.29188	9.72576e-26
3	DCBLD1 ± Abl	RPL35A	P18077	0.191	3	3	2.73779	1.95371e-17
1	DCBLD1 ± Abl	RPL6	Q02878	0.33	13	19	4.68689	5.19978e-15
2	DCBLD1 ± Abl	RPL6	Q02878	0.253	8	13	3.24739	1.24477e-32
1	DCBLD2 ± Fyn	RPL6	Q02878	0.115	2	2	-0.784736	1.01308e-05
2	DCBLD2 ± Fyn	RPL6	Q02878	0.201	5	6	0.590782	0.000148338
2	DCBLD1 ± Abl	RPS11	P62280	0.418	10	10	3.17258	1.13344e-06
3	DCBLD1 ± Abl	RPS11	P62280	0.418	9	11	7.28238	0.00144638
2	DCBLD2 ± Fyn	RPS11	P62280	0.12	2	2	0.713128	0.0308522
3	DCBLD2 ± Fyn	RPS11	P62280	0.133	3	3	-0.371779	0.992426
2	DCBLD1 ± Abl	RPS15	P62841	0.179	12	22	2.19383	7.56655e-05
3	DCBLD1 ± Abl	RPS15	P62841	0.221	4	5	1.75904	3.41166e-06
1	DCBLD2 ± Fyn	RPS4Y1	P22090	0.19	12	21	-0.541806	1.0644e-05
2	DCBLD2 ± Fyn	RPS4Y1	P22090	0.167	10	27	2.96702	0.00010164
3	DCBLD2 ± Fyn	RPS4Y1	P22090	0.129	7	7	-0.196231	0.992426
1	DCBLD2 ± Abl	RPS5	P46782	0.147	6	6	0.0350878	0.967945
2	DCBLD2 ± Abl	RPS5	P46782	0.172	6	10	0.778364	1.05291e-29
1	DCBLD1 ± Abl	SEC16A	O15027	0.061	11	11	3.9807	9.18426e-17
2	DCBLD1 ± Abl	SEC16A	O15027	0.087	17	21	2.54831	1.29226e-07
1	DCBLD1 ± Abl	SEC23A	Q15436	0.152	9	9	4.38958	4.16316e-09
3	DCBLD1 ± Abl	SEC23A	Q15436	0.102	5	5	4.15855	4.01404e-12
1	DCBLD1 ± Abl	SEC24B	O95487	0.111	9	11	6.26079	5.4497e-08
2	DCBLD1 ± Abl	SEC24B	O95487	0.059	4	5	3.95159	2.44142e-26
3	DCBLD1 ± Abl	SEC24B	O95487	0.087	11	13	4.87923	3.41162e-11
1	DCBLD1 ± Abl	SFXN1	Q9H9B4	0.115	4	4	2.10473	0.00401004
2	DCBLD1 ± Abl	SFXN1	Q9H9B4	0.115	4	6	2.94208	2.51074e-12
1	DCBLD2 ± Abl	SFXN1	Q9H9B4	0.152	6	6	0.580609	0.116877
2	DCBLD2 ± Abl	SFXN1	Q9H9B4	0.115	4	6	2.39584	2.77532e-18
3	DCBLD2 ± Abl	SFXN1	Q9H9B4	0.115	3	3	1.88554	0.000925107
1	DCBLD1 ± Abl	SLC25A1	P53007	0.254	14	17	4.45755	6.99612e-07
2	DCBLD1 ± Abl	SLC25A1	P53007	0.199	9	15	2.87145	8.97158e-16
1	DCBLD1 ± Abl	SLC25A10	Q9UBX3	0.226	6	7	4.45929	1.48648e-09
2	DCBLD1 ± Abl	SLC25A10	Q9UBX3	0.243	7	7	3.15713	5.3877e-15
3	DCBLD1 ± Abl	SLC25A10	Q9UBX3	0.27	7	9	3.65103	4.26095e-13
1	DCBLD1 ± Abl	SLC25A13	Q9UJS0	0.212	10	11	4.29979	1.612e-18
2	DCBLD1 ± Abl	SLC25A13	Q9UJS0	0.237	16	23	2.77937	4.57127e-12
1	DCBLD2 ± Abl	SLC25A3	Q00325	0.094	4	4	1.88092	8.60424e-10
2	DCBLD2 ± Abl	SLC25A3	Q00325	0.094	5	6	1.8632	0.0096178
1	DCBLD2 ± Fyn	SLC25A5	P05141	0.376	18	44	0.160533	0.728222
2	DCBLD2 ± Fyn	SLC25A5	P05141	0.302	16	37	4.7233	0.00513776
1	DCBLD1 ± Abl	SLC25A6	P12236	0.07	2	4	4.50168	2.17657e-11
2	DCBLD1 ± Abl	SLC25A6	P12236	0.07	3	7	2.51481	1.3734e-07
3	DCBLD1 ± Abl	SLC25A6	P12236	0.104	4	6	4.21589	4.67155e-20
2	DCBLD2 ± Fyn	SLC25A6	P12236	0.044	2	5	0.708401	0.000629617
3	DCBLD2 ± Fyn	SLC25A6	P12236	0.044	2	6	-0.0564817	0.992426
1	DCBLD2 ± Fyn	SND1	Q7KZF4	0.34	29	30	-0.892169	3.01302e-08
2	DCBLD2 ± Fyn	SND1	Q7KZF4	0.175	17	20	0.885169	0.00190043
1	DCBLD1 ± Abl	SSBP1	Q04837	0.155	4	4	2.02168	0.0350426
3	DCBLD1 ± Abl	SSBP1	Q04837	0.101	2	2	2.4989	3.74436e-14
1	DCBLD1 ± Abl	SSRP1	Q08945	0.065	4	4	0.482503	3.13852e-08
3	DCBLD1 ± Abl	SSRP1	Q08945	0.027	3	3	1.99702	1.13678e-07
1	DCBLD2 ± Fyn	SSRP1	Q08945	0.131	8	8	-0.872257	0.0344078
2	DCBLD2 ± Fyn	SSRP1	Q08945	0.056	4	5	0.888318	0.0387609
1	DCBLD1 ± Abl	SUN2	Q9UH99	0.185	8	10	-0.0226861	1.5089e-23
2	DCBLD1 ± Abl	SUN2	Q9UH99	0.202	11	14	0.493372	0.000344902
2	DCBLD1 ± Abl	TECR	Q9NZ01	0.097	4	4	2.14983	1.9825e-05
3	DCBLD1 ± Abl	TECR	Q9NZ01	0.101	3	5	2.63816	7.54431e-05
1	DCBLD2 ± Fyn	TFRC	P02786	0.149	13	16	0.181851	0.740904
3	DCBLD2 ± Fyn	TFRC	P02786	0.175	11	13	0.451178	0.992426
1	DCBLD2 ± Fyn	THOC1	Q96FV9	0.157	7	8	-0.429656	0.341664
2	DCBLD2 ± Fyn	THOC1	Q96FV9	0.094	8	10	1.28926	0.121768
1	DCBLD1 ± Abl	THOC4	Q86V81	0.253	6	8	2.7706	1.47255e-10
2	DCBLD1 ± Abl	THOC4	Q86V81	0.128	6	12	1.49766	0.101532
3	DCBLD1 ± Abl	THOC4	Q86V81	0.113	4	5	1.67012	0.00213717
2	DCBLD1 ± Abl	TIMM23	O14925	0.225	7	10	3.14319	7.77229e-14
3	DCBLD1 ± Abl	TIMM23	O14925	0.234	5	6	3.72394	5.09321e-12
2	DCBLD1 ± Abl	TMEM33	P57088	0.158	4	4	2.99739	5.52317e-13
3	DCBLD1 ± Abl	TMEM33	P57088	0.126	4	5	3.74311	1.90287e-25
1	DCBLD2 ± Abl	TNPO1	Q92973	0.057	7	7	-0.0134236	0.961479
2	DCBLD2 ± Abl	TNPO1	Q92973	0.026	2	2	1.3298	0.0334806
1	DCBLD1 ± Abl	TUBB2C	P68371	0.065	3	3	2.7782	6.01292e-08
3	DCBLD1 ± Abl	TUBB2C	P68371	0.027	2	4	1.06254	0.00779819
1	DCBLD1 ± Abl	UBE2O	Q9C0C9	0.164	19	26	3.63665	6.69184e-12
2	DCBLD1 ± Abl	UBE2O	Q9C0C9	0.162	17	23	2.94719	1.51527e-19
3	DCBLD1 ± Abl	UBE2O	Q9C0C9	0.13	11	11	2.95596	0.000139081
1	DCBLD1 ± Abl	UBL4A	P11441	0.268	4	4	3.67106	4.33471e-13
3	DCBLD1 ± Abl	UBL4A	P11441	0.261	4	4	4.42311	1.72154e-07
1	DCBLD2 ± Abl	UGGT1	Q9NYU2	0.265	46	62	0.629936	4.25498e-06
2	DCBLD2 ± Abl	UGGT1	Q9NYU2	0.152	27	31	0.964131	8.26821e-37
3	DCBLD2 ± Abl	UGGT1	Q9NYU2	0.425	67	91	1.37903	0.00132389
1	DCBLD2 ± Fyn	UGGT1	Q9NYU2	0.34	63	100	1.2585	2.60278e-54
2	DCBLD2 ± Fyn	UGGT1	Q9NYU2	0.23	47	75	1.32482	0.00741502
3	DCBLD2 ± Fyn	UGGT1	Q9NYU2	0.442	99	208	1.08633	9.50561e-13
1	DCBLD1 ± Abl	USP7	Q93009	0.267	24	34	4.30736	2.27221e-15
2	DCBLD1 ± Abl	USP7	Q93009	0.256	26	35	2.55659	4.13972e-11
1	DCBLD2 ± Abl	USP7	Q93009	0.211	21	24	1.94587	1.22299e-15
2	DCBLD2 ± Abl	USP7	Q93009	0.135	15	19	1.43192	1.69028e-07
1	DCBLD2 ± Fyn	USP7	Q93009	0.068	5	7	-0.242386	0.684658
2	DCBLD2 ± Fyn	USP7	Q93009	0.054	8	8	0.15946	6.02207e-25
1	DCBLD1 ± Abl	USP9X	Q93008	0.07	15	17	3.94542	1.09245e-14
2	DCBLD1 ± Abl	USP9X	Q93008	0.069	19	21	2.57894	4.77264e-05
1	DCBLD1 ± Abl	USP9Y	O00507	0.055	10	14	3.87641	7.06031e-12
2	DCBLD1 ± Abl	USP9Y	O00507	0.046	12	14	2.4241	2.2307e-09
3	DCBLD1 ± Abl	USP9Y	O00507	0.03	5	5	3.61075	7.11125e-06
1	DCBLD2 ± Fyn	VARS	P26640	0.057	6	6	0.369949	0.414498
2	DCBLD2 ± Fyn	VARS	P26640	0.051	9	11	0.705403	0.000585452
1	DCBLD1 ± Abl	WASF1	Q92558	0.243	9	14	5.38775	2.73036e-09
2	DCBLD1 ± Abl	WASF1	Q92558	0.279	13	35	5.54003	8.6527e-26
3	DCBLD1 ± Abl	WASF1	Q92558	0.309	11	14	5.18859	8.43469e-05
1	DCBLD2 ± Abl	WASF1	Q92558	0.197	8	10	4.37254	3.40001e-07
2	DCBLD2 ± Abl	WASF1	Q92558	0.116	5	5	4.02457	2.57242e-23
3	DCBLD2 ± Abl	WASF1	Q92558	0.159	6	10	3.76658	9.50064e-54
1	DCBLD1 ± Abl	WASF2	Q9Y6W5	0.263	11	18	6.39689	2.67559e-15
2	DCBLD1 ± Abl	WASF2	Q9Y6W5	0.175	11	24	5.57255	1.49811e-31
3	DCBLD1 ± Abl	WASF2	Q9Y6W5	0.195	10	12	6.17879	1.11926e-07
1	DCBLD2 ± Abl	WASF2	Q9Y6W5	0.157	7	8	4.11195	2.76524e-19
2	DCBLD2 ± Abl	WASF2	Q9Y6W5	0.082	3	4	4.93149	5.12515e-137
3	DCBLD2 ± Abl	WASF2	Q9Y6W5	0.139	6	7	3.69523	2.3249e-38
1	DCBLD1 ± Abl	WASF3	Q9UPY6	0.157	7	8	5.48996	7.06449e-11
2	DCBLD1 ± Abl	WASF3	Q9UPY6	0.211	11	17	5.68931	1.44885e-21
3	DCBLD1 ± Abl	WASF3	Q9UPY6	0.183	7	7	5.58945	8.81834e-06
1	DCBLD1 ± Abl	WDR6	Q9NNW5	0.055	4	5	4.05091	1.18614e-11
3	DCBLD1 ± Abl	WDR6	Q9NNW5	0.07	6	6	3.19425	3.7802e-19
1	DCBLD2 ± Fyn	XPO1	O14980	0.076	9	11	0.118354	0.836858
2	DCBLD2 ± Fyn	XPO1	O14980	0.078	11	11	0.782347	0.000210393
1	DCBLD1 ± Abl	YWHAB	P31946	0.496	20	43	5.10412	7.06031e-12
2	DCBLD1 ± Abl	YWHAB	P31946	0.5	23	41	4.91886	6.3739e-19
3	DCBLD1 ± Abl	YWHAB	P31946	0.443	11	18	5.38529	1.01016e-26
1	DCBLD2 ± Abl	YWHAB	P31946	0.541	20	50	4.53236	1.66803e-06
2	DCBLD2 ± Abl	YWHAB	P31946	0.406	12	25	5.73307	8.13986e-63
3	DCBLD2 ± Abl	YWHAB	P31946	0.533	15	29	4.85631	2.26268e-66
1	DCBLD1 ± Abl	YWHAE	P62258	0.721	41	157	5.51652	1.77294e-16
2	DCBLD1 ± Abl	YWHAE	P62258	0.721	38	194	5.29607	1.53846e-17
3	DCBLD1 ± Abl	YWHAE	P62258	0.712	26	84	5.69068	5.16218e-14
1	DCBLD2 ± Abl	YWHAE	P62258	0.755	48	238	4.88925	2.51843e-10
2	DCBLD2 ± Abl	YWHAE	P62258	0.67	33	165	5.96905	2.30102e-35
3	DCBLD2 ± Abl	YWHAE	P62258	0.734	37	160	5.38811	4.65509e-40
1	DCBLD1 ± Abl	YWHAG	P61981	0.522	15	38	5.58155	6.68601e-15
2	DCBLD1 ± Abl	YWHAG	P61981	0.587	25	51	5.06964	1.32322e-49
3	DCBLD1 ± Abl	YWHAG	P61981	0.364	11	17	5.4275	8.27908e-16
1	DCBLD2 ± Abl	YWHAG	P61981	0.547	19	43	4.79578	1.7373e-07
2	DCBLD2 ± Abl	YWHAG	P61981	0.336	15	40	6.0792	3.75891e-42
3	DCBLD2 ± Abl	YWHAG	P61981	0.482	16	34	4.70641	4.51772e-53
1	DCBLD1 ± Abl	YWHAH	Q04917	0.484	14	29	5.3095	2.15735e-13
2	DCBLD1 ± Abl	YWHAH	Q04917	0.561	19	40	5.02755	5.13391e-13
3	DCBLD1 ± Abl	YWHAH	Q04917	0.305	10	17	5.30996	1.14211e-11
1	DCBLD2 ± Abl	YWHAH	Q04917	0.512	22	42	4.72526	9.07337e-12
2	DCBLD2 ± Abl	YWHAH	Q04917	0.496	15	33	6.03071	1.84448e-21
3	DCBLD2 ± Abl	YWHAH	Q04917	0.508	18	31	4.75884	4.87099e-50
1	DCBLD1 ± Abl	YWHAQ	P27348	0.563	32	72	4.95913	1.84706e-23
2	DCBLD1 ± Abl	YWHAQ	P27348	0.641	33	76	4.65857	2.66879e-24
3	DCBLD1 ± Abl	YWHAQ	P27348	0.494	22	33	5.08019	8.75191e-20
1	DCBLD2 ± Abl	YWHAQ	P27348	0.567	30	90	4.64276	3.1961e-15
2	DCBLD2 ± Abl	YWHAQ	P27348	0.567	25	63	5.03185	4.89996e-106
3	DCBLD2 ± Abl	YWHAQ	P27348	0.531	28	56	4.89449	2.55415e-83
1	DCBLD1 ± Abl	YWHAZ	P63104	0.498	22	58	5.04586	4.6366e-18
2	DCBLD1 ± Abl	YWHAZ	P63104	0.563	34	77	5.31997	5.22964e-18
3	DCBLD1 ± Abl	YWHAZ	P63104	0.38	18	37	5.57659	1.30724e-08
1	DCBLD2 ± Abl	YWHAZ	P63104	0.629	31	93	4.80056	0.00785138
2	DCBLD2 ± Abl	YWHAZ	P63104	0.58	22	60	5.4401	1.03797e-102
3	DCBLD2 ± Abl	YWHAZ	P63104	0.543	26	62	5.02208	1.69351e-40
1	DCBLD1 ± Abl	ZC3HAV1	Q7Z2W4	0.203	13	14	4.18836	7.62366e-07
2	DCBLD1 ± Abl	ZC3HAV1	Q7Z2W4	0.155	10	15	2.31951	6.06991e-07

## Sheet: Table S5
Table S5. Enriched GO terms among proteins identified in three biological replicates of DCBLD1 (α-FLAG) immune complexes complexes. GO enrichment analyses were conducted via the Metascape (metascape.org) platform.
GroupID	Category	Term	Description	LogP	Log(q-value)	InTerm_InList	Genes	Symbols
1_Summary	GO Cellular Components	GO:0031209	SCAR complex	-18.236	-13.8864	7/9	8936,10006,10152,10163,10787,23191,26999,1398,9564,10109,10810,4642,817,3320,3326,816,7533,7531,7532,867,1399,10427,23521	WASF1,ABI1,ABI2,WASF2,NCKAP1,CYFIP1,CYFIP2,CRK,BCAR1,ARPC2,WASF3,MYO1D,CAMK2D,HSP90AA1,HSP90AB1,CAMK2B,YWHAH,YWHAE,YWHAG,CBL,CRKL,SEC24B,RPL13A
1_Member	GO Cellular Components	GO:0031209	SCAR complex	-18.236	-13.8864	7/9	8936,10006,10152,10163,10787,23191,26999	WASF1,ABI1,ABI2,WASF2,NCKAP1,CYFIP1,CYFIP2
1_Member	GO Biological Processes	GO:0016601	Rac protein signal transduction	-10.8962	-7.82547	6/33	1398,8936,10152,10163,10787,23191	CRK,WASF1,ABI2,WASF2,NCKAP1,CYFIP1
1_Member	GO Cellular Components	GO:0030027	lamellipodium	-10.8453	-7.79677	9/187	8936,9564,10006,10109,10152,10163,10787,10810,23191	WASF1,BCAR1,ABI1,ARPC2,ABI2,WASF2,NCKAP1,WASF3,CYFIP1
1_Member	GO Biological Processes	GO:0097581	lamellipodium organization	-10.1372	-7.23485	7/85	8936,10006,10109,10163,10787,10810,23191	WASF1,ABI1,ARPC2,WASF2,NCKAP1,WASF3,CYFIP1
1_Member	GO Biological Processes	GO:2000601	positive regulation of Arp2/3 complex-mediated actin nucleation	-9.69401	-6.84963	4/7	8936,10152,10787,23191	WASF1,ABI2,NCKAP1,CYFIP1
1_Member	GO Cellular Components	GO:0031252	cell leading edge	-9.27233	-6.47911	10/397	4642,8936,9564,10006,10109,10152,10163,10787,10810,23191	MYO1D,WASF1,BCAR1,ABI1,ARPC2,ABI2,WASF2,NCKAP1,WASF3,CYFIP1
1_Member	GO Biological Processes	GO:0034314	Arp2/3 complex-mediated actin nucleation	-8.64578	-5.9773	5/34	8936,10109,10152,10787,23191	WASF1,ARPC2,ABI2,NCKAP1,CYFIP1
1_Member	GO Biological Processes	GO:0034315	regulation of Arp2/3 complex-mediated actin nucleation	-8.24117	-5.60764	4/14	8936,10152,10787,23191	WASF1,ABI2,NCKAP1,CYFIP1
1_Member	GO Biological Processes	GO:0051127	positive regulation of actin nucleation	-7.98254	-5.37337	4/16	8936,10152,10787,23191	WASF1,ABI2,NCKAP1,CYFIP1
1_Member	GO Biological Processes	GO:0007015	actin filament organization	-7.94143	-5.34009	9/399	8936,9564,10006,10109,10152,10163,10787,10810,23191	WASF1,BCAR1,ABI1,ARPC2,ABI2,WASF2,NCKAP1,WASF3,CYFIP1
1_Member	GO Biological Processes	GO:0030029	actin filament-based process	-7.81128	-5.24708	11/738	817,1398,8936,9564,10006,10109,10152,10163,10787,10810,23191	CAMK2D,CRK,WASF1,BCAR1,ABI1,ARPC2,ABI2,WASF2,NCKAP1,WASF3,CYFIP1
1_Member	GO Biological Processes	GO:0045010	actin nucleation	-7.7723	-5.21516	5/50	8936,10109,10152,10787,23191	WASF1,ARPC2,ABI2,NCKAP1,CYFIP1
1_Member	GO Biological Processes	GO:0008154	actin polymerization or depolymerization	-7.44181	-4.9052	7/206	8936,10006,10109,10152,10787,10810,23191	WASF1,ABI1,ARPC2,ABI2,NCKAP1,WASF3,CYFIP1
1_Member	GO Biological Processes	GO:0030036	actin cytoskeleton organization	-7.25857	-4.74789	10/646	1398,8936,9564,10006,10109,10152,10163,10787,10810,23191	CRK,WASF1,BCAR1,ABI1,ARPC2,ABI2,WASF2,NCKAP1,WASF3,CYFIP1
1_Member	GO Biological Processes	GO:0032273	positive regulation of protein polymerization	-7.23455	-4.73012	6/129	3320,8936,10109,10152,10787,23191	HSP90AA1,WASF1,ARPC2,ABI2,NCKAP1,CYFIP1
1_Member	GO Biological Processes	GO:0097435	supramolecular fiber organization	-7.17772	-4.69742	10/659	3326,8936,9564,10006,10109,10152,10163,10787,10810,23191	HSP90AB1,WASF1,BCAR1,ABI1,ARPC2,ABI2,WASF2,NCKAP1,WASF3,CYFIP1
1_Member	GO Biological Processes	GO:0030032	lamellipodium assembly	-7.12217	-4.64771	5/67	10109,10163,10787,10810,23191	ARPC2,WASF2,NCKAP1,WASF3,CYFIP1
1_Member	GO Biological Processes	GO:0051125	regulation of actin nucleation	-7.07301	-4.61421	4/26	8936,10152,10787,23191	WASF1,ABI2,NCKAP1,CYFIP1
1_Member	GO Biological Processes	GO:0032970	regulation of actin filament-based process	-6.81898	-4.37254	8/384	817,1398,8936,10109,10152,10163,10787,23191	CAMK2D,CRK,WASF1,ARPC2,ABI2,WASF2,NCKAP1,CYFIP1
1_Member	GO Biological Processes	GO:0051258	protein polymerization	-6.59784	-4.18281	7/274	3320,8936,10109,10152,10787,10810,23191	HSP90AA1,WASF1,ARPC2,ABI2,NCKAP1,WASF3,CYFIP1
1_Member	GO Molecular Functions	GO:0003779	actin binding	-6.49169	-4.0835	8/424	816,4642,7533,8936,10109,10163,10810,23191	CAMK2B,MYO1D,YWHAH,WASF1,ARPC2,WASF2,WASF3,CYFIP1
1_Member	GO Biological Processes	GO:0030031	cell projection assembly	-6.4568	-4.06631	9/596	3320,7531,7532,10109,10163,10787,10810,23191,26999	HSP90AA1,YWHAE,YWHAG,ARPC2,WASF2,NCKAP1,WASF3,CYFIP1,CYFIP2
1_Member	GO Biological Processes	GO:0030041	actin filament polymerization	-6.4063	-4.02525	6/178	8936,10109,10152,10787,10810,23191	WASF1,ARPC2,ABI2,NCKAP1,WASF3,CYFIP1
1_Member	GO Biological Processes	GO:0007265	Ras protein signal transduction	-6.3849	-4.0085	8/438	867,1398,1399,8936,10152,10163,10787,23191	CBL,CRK,CRKL,WASF1,ABI2,WASF2,NCKAP1,CYFIP1
1_Member	GO Biological Processes	GO:0098885	modification of postsynaptic actin cytoskeleton	-6.33414	-3.96688	3/10	8936,10810,23191	WASF1,WASF3,CYFIP1
1_Member	GO Biological Processes	GO:0030838	positive regulation of actin filament polymerization	-6.31315	-3.95039	5/97	8936,10109,10152,10787,23191	WASF1,ARPC2,ABI2,NCKAP1,CYFIP1
1_Member	GO Biological Processes	GO:0043254	regulation of protein complex assembly	-6.27449	-3.91619	8/453	3320,8936,10109,10152,10427,10787,23191,23521	HSP90AA1,WASF1,ARPC2,ABI2,SEC24B,NCKAP1,CYFIP1,RPL13A
1_Member	GO Biological Processes	GO:0032271	regulation of protein polymerization	-6.01036	-3.68202	6/208	3320,8936,10109,10152,10787,23191	HSP90AA1,WASF1,ARPC2,ABI2,NCKAP1,CYFIP1
1_Member	GO Biological Processes	GO:0032956	regulation of actin cytoskeleton organization	-5.97715	-3.65292	7/339	1398,8936,10109,10152,10163,10787,23191	CRK,WASF1,ARPC2,ABI2,WASF2,NCKAP1,CYFIP1
1_Member	GO Biological Processes	GO:0099010	modification of postsynaptic structure	-5.75773	-3.45461	3/15	8936,10810,23191	WASF1,WASF3,CYFIP1
1_Member	GO Biological Processes	GO:0007264	small GTPase mediated signal transduction	-5.60929	-3.33165	8/556	867,1398,1399,8936,10152,10163,10787,23191	CBL,CRK,CRKL,WASF1,ABI2,WASF2,NCKAP1,CYFIP1
1_Member	GO Cellular Components	GO:0032433	filopodium tip	-5.50551	-3.24589	3/18	10006,10152,23191	ABI1,ABI2,CYFIP1
1_Member	GO Biological Processes	GO:0120031	plasma membrane bounded cell projection assembly	-5.45159	-3.19991	8/584	3320,7531,7532,10109,10163,10787,10810,23191	HSP90AA1,YWHAE,YWHAG,ARPC2,WASF2,NCKAP1,WASF3,CYFIP1
1_Member	GO Biological Processes	GO:0110053	regulation of actin filament organization	-5.44906	-3.19991	6/260	8936,10109,10152,10163,10787,23191	WASF1,ARPC2,ABI2,WASF2,NCKAP1,CYFIP1
1_Member	GO Biological Processes	GO:0031334	positive regulation of protein complex assembly	-5.43947	-3.19375	6/261	3320,8936,10109,10152,10787,23191	HSP90AA1,WASF1,ARPC2,ABI2,NCKAP1,CYFIP1
1_Member	GO Biological Processes	GO:0010592	positive regulation of lamellipodium assembly	-5.36127	-3.12568	3/20	10109,10163,10787	ARPC2,WASF2,NCKAP1
1_Member	GO Molecular Functions	GO:0048365	Rac GTPase binding	-5.33253	-3.10028	4/69	8936,10152,10787,23191	WASF1,ABI2,NCKAP1,CYFIP1
1_Member	GO Biological Processes	GO:0099563	modification of synaptic structure	-5.29481	-3.06585	3/21	8936,10810,23191	WASF1,WASF3,CYFIP1
1_Member	GO Biological Processes	GO:0030833	regulation of actin filament polymerization	-5.26709	-3.04467	5/158	8936,10109,10152,10787,23191	WASF1,ARPC2,ABI2,NCKAP1,CYFIP1
1_Member	GO Molecular Functions	GO:0051020	GTPase binding	-5.08637	-2.87672	8/655	816,817,3320,7531,8936,10152,10787,23191	CAMK2B,CAMK2D,HSP90AA1,YWHAE,WASF1,ABI2,NCKAP1,CYFIP1
1_Member	GO Biological Processes	GO:0008064	regulation of actin polymerization or depolymerization	-5.01533	-2.81502	5/178	8936,10109,10152,10787,23191	WASF1,ARPC2,ABI2,NCKAP1,CYFIP1
1_Member	GO Biological Processes	GO:0030832	regulation of actin filament length	-5.00354	-2.81237	5/179	8936,10109,10152,10787,23191	WASF1,ARPC2,ABI2,NCKAP1,CYFIP1
1_Member	GO Cellular Components	GO:0015629	actin cytoskeleton	-4.94267	-2.7634	7/487	1398,4642,8936,9564,10109,10163,10787	CRK,MYO1D,WASF1,BCAR1,ARPC2,WASF2,NCKAP1
1_Member	GO Biological Processes	GO:1902745	positive regulation of lamellipodium organization	-4.90671	-2.73037	3/28	10109,10163,10787	ARPC2,WASF2,NCKAP1
1_Member	GO Biological Processes	GO:1902905	positive regulation of supramolecular fiber organization	-4.77077	-2.60309	5/200	8936,10109,10152,10787,23191	WASF1,ARPC2,ABI2,NCKAP1,CYFIP1
1_Member	GO Biological Processes	GO:0051493	regulation of cytoskeleton organization	-4.74286	-2.58004	7/523	1398,8936,10109,10152,10163,10787,23191	CRK,WASF1,ARPC2,ABI2,WASF2,NCKAP1,CYFIP1
1_Member	GO Biological Processes	GO:1902903	regulation of supramolecular fiber organization	-4.74205	-2.58004	6/346	8936,10109,10152,10163,10787,23191	WASF1,ARPC2,ABI2,WASF2,NCKAP1,CYFIP1
1_Member	GO Biological Processes	GO:0044089	positive regulation of cellular component biogenesis	-4.69526	-2.53607	7/532	3320,8936,10109,10152,10163,10787,23191	HSP90AA1,WASF1,ARPC2,ABI2,WASF2,NCKAP1,CYFIP1
1_Member	GO Biological Processes	GO:0120034	positive regulation of plasma membrane bounded cell projection assembly	-4.69148	-2.53507	4/100	10109,10163,10787,23191	ARPC2,WASF2,NCKAP1,CYFIP1
1_Member	GO Molecular Functions	GO:0017016	Ras GTPase binding	-4.63829	-2.48742	7/543	816,817,7531,8936,10152,10787,23191	CAMK2B,CAMK2D,YWHAE,WASF1,ABI2,NCKAP1,CYFIP1
1_Member	GO Biological Processes	GO:0010591	regulation of lamellipodium assembly	-4.57224	-2.42683	3/36	10109,10163,10787	ARPC2,WASF2,NCKAP1
1_Member	GO Biological Processes	GO:0051495	positive regulation of cytoskeleton organization	-4.56258	-2.41987	5/221	8936,10109,10152,10787,23191	WASF1,ARPC2,ABI2,NCKAP1,CYFIP1
1_Member	GO Molecular Functions	GO:0031267	small GTPase binding	-4.5527	-2.41269	7/560	816,817,7531,8936,10152,10787,23191	CAMK2B,CAMK2D,YWHAE,WASF1,ABI2,NCKAP1,CYFIP1
1_Member	GO Biological Processes	GO:1902743	regulation of lamellipodium organization	-4.19381	-2.08979	3/48	10109,10163,10787	ARPC2,WASF2,NCKAP1
1_Member	GO Cellular Components	GO:0001726	ruffle	-3.79395	-1.72772	4/170	9564,10163,10787,23191	BCAR1,WASF2,NCKAP1,CYFIP1
1_Member	GO Molecular Functions	GO:0017048	Rho GTPase binding	-3.71738	-1.65341	4/178	8936,10152,10787,23191	WASF1,ABI2,NCKAP1,CYFIP1
1_Member	GO Biological Processes	GO:0032535	regulation of cellular component size	-3.53319	-1.48685	5/366	8936,10109,10152,10787,23191	WASF1,ARPC2,ABI2,NCKAP1,CYFIP1
1_Member	GO Biological Processes	GO:0120032	regulation of plasma membrane bounded cell projection assembly	-3.52436	-1.48019	4/200	10109,10163,10787,23191	ARPC2,WASF2,NCKAP1,CYFIP1
1_Member	GO Biological Processes	GO:0060491	regulation of cell projection assembly	-3.50795	-1.46805	4/202	10109,10163,10787,23191	ARPC2,WASF2,NCKAP1,CYFIP1
1_Member	GO Biological Processes	GO:0031346	positive regulation of cell projection organization	-3.50074	-1.46297	5/372	816,10109,10163,10787,23191	CAMK2B,ARPC2,WASF2,NCKAP1,CYFIP1
1_Member	GO Cellular Components	GO:0030175	filopodium	-3.23562	-1.22455	3/101	10006,10152,23191	ABI1,ABI2,CYFIP1
1_Member	GO Biological Processes	GO:0090066	regulation of anatomical structure size	-2.93243	-0.952114	5/497	8936,10109,10152,10787,23191	WASF1,ARPC2,ABI2,NCKAP1,CYFIP1
1_Member	GO Biological Processes	GO:0008360	regulation of cell shape	-2.76477	-0.814911	3/147	1398,10810,23191	CRK,WASF3,CYFIP1
1_Member	GO Cellular Components	GO:0098794	postsynapse	-2.54044	-0.630332	5/611	1399,8936,10006,10810,23191	CRKL,WASF1,ABI1,WASF3,CYFIP1
1_Member	GO Molecular Functions	GO:0051015	actin filament binding	-2.4301	-0.539959	3/193	4642,10109,23191	MYO1D,ARPC2,CYFIP1
1_Member	GO Cellular Components	GO:0098858	actin-based cell projection	-2.37475	-0.497972	3/202	10006,10152,23191	ABI1,ABI2,CYFIP1
2_Summary	GO Biological Processes	GO:0006839	mitochondrial transport	-12.9731	-9.07779	11/242	293,509,1468,1537,3320,7529,7531,7532,7533,7534,10971,867,8936,9564,10109,10787,23191,23521,10152,11140,6164,1399,3326,817,10427,1398,4642,10810,816	SLC25A6,ATP5F1C,SLC25A10,CYC1,HSP90AA1,YWHAB,YWHAE,YWHAG,YWHAH,YWHAZ,YWHAQ,CBL,WASF1,BCAR1,ARPC2,NCKAP1,CYFIP1,RPL13A,ABI2,CDC37,RPL34,CRKL,HSP90AB1,CAMK2D,SEC24B,CRK,MYO1D,WASF3,CAMK2B
2_Member	GO Biological Processes	GO:0006839	mitochondrial transport	-12.9731	-9.07779	11/242	293,509,1468,1537,3320,7529,7531,7532,7533,7534,10971	SLC25A6,ATP5F1C,SLC25A10,CYC1,HSP90AA1,YWHAB,YWHAE,YWHAG,YWHAH,YWHAZ,YWHAQ
2_Member	GO Cellular Components	GO:0005925	focal adhesion	-11.962	-8.57142	12/405	867,7529,7531,7532,7534,8936,9564,10109,10787,10971,23191,23521	CBL,YWHAB,YWHAE,YWHAG,YWHAZ,WASF1,BCAR1,ARPC2,NCKAP1,YWHAQ,CYFIP1,RPL13A
2_Member	GO Cellular Components	GO:0005924	cell-substrate adherens junction	-11.9244	-8.57142	12/408	867,7529,7531,7532,7534,8936,9564,10109,10787,10971,23191,23521	CBL,YWHAB,YWHAE,YWHAG,YWHAZ,WASF1,BCAR1,ARPC2,NCKAP1,YWHAQ,CYFIP1,RPL13A
2_Member	GO Cellular Components	GO:0030055	cell-substrate junction	-11.8747	-8.57142	12/412	867,7529,7531,7532,7534,8936,9564,10109,10787,10971,23191,23521	CBL,YWHAB,YWHAE,YWHAG,YWHAZ,WASF1,BCAR1,ARPC2,NCKAP1,YWHAQ,CYFIP1,RPL13A
2_Member	GO Cellular Components	GO:0005912	adherens junction	-11.8513	-8.57142	13/539	867,7529,7531,7532,7534,8936,9564,10109,10152,10787,10971,23191,23521	CBL,YWHAB,YWHAE,YWHAG,YWHAZ,WASF1,BCAR1,ARPC2,ABI2,NCKAP1,YWHAQ,CYFIP1,RPL13A
2_Member	GO Biological Processes	GO:1900739	regulation of protein insertion into mitochondrial membrane involved in apoptotic signaling pathway	-11.807	-8.57142	6/24	7529,7531,7532,7533,7534,10971	YWHAB,YWHAE,YWHAG,YWHAH,YWHAZ,YWHAQ
2_Member	GO Biological Processes	GO:1900740	positive regulation of protein insertion into mitochondrial membrane involved in apoptotic signaling	-11.807	-8.57142	6/24	7529,7531,7532,7533,7534,10971	YWHAB,YWHAE,YWHAG,YWHAH,YWHAZ,YWHAQ
2_Member	GO Cellular Components	GO:0070161	anchoring junction	-11.6914	-8.49168	13/555	867,7529,7531,7532,7534,8936,9564,10109,10152,10787,10971,23191,23521	CBL,YWHAB,YWHAE,YWHAG,YWHAZ,WASF1,BCAR1,ARPC2,ABI2,NCKAP1,YWHAQ,CYFIP1,RPL13A
2_Member	GO Biological Processes	GO:0001844	protein insertion into mitochondrial membrane involved in apoptotic signaling pathway	-11.362	-8.21662	6/28	7529,7531,7532,7533,7534,10971	YWHAB,YWHAE,YWHAG,YWHAH,YWHAZ,YWHAQ
2_Member	GO Biological Processes	GO:0051204	protein insertion into mitochondrial membrane	-11.0726	-7.95347	6/31	7529,7531,7532,7533,7534,10971	YWHAB,YWHAE,YWHAG,YWHAH,YWHAZ,YWHAQ
2_Member	GO Biological Processes	GO:1901030	positive regulation of mitochondrial outer membrane permeabilization involved in apoptotic signaling	-10.8962	-7.82547	6/33	7529,7531,7532,7533,7534,10971	YWHAB,YWHAE,YWHAG,YWHAH,YWHAZ,YWHAQ
2_Member	GO Biological Processes	GO:0007006	mitochondrial membrane organization	-10.4921	-7.48496	8/131	509,3320,7529,7531,7532,7533,7534,10971	ATP5F1C,HSP90AA1,YWHAB,YWHAE,YWHAG,YWHAH,YWHAZ,YWHAQ
2_Member	GO Biological Processes	GO:0072655	establishment of protein localization to mitochondrion	-10.3609	-7.39691	8/136	293,3320,7529,7531,7532,7533,7534,10971	SLC25A6,HSP90AA1,YWHAB,YWHAE,YWHAG,YWHAH,YWHAZ,YWHAQ
2_Member	GO Biological Processes	GO:0070585	protein localization to mitochondrion	-10.2595	-7.32494	8/140	293,3320,7529,7531,7532,7533,7534,10971	SLC25A6,HSP90AA1,YWHAB,YWHAE,YWHAG,YWHAH,YWHAZ,YWHAQ
2_Member	GO Biological Processes	GO:1901028	regulation of mitochondrial outer membrane permeabilization involved in apoptotic signaling pathway	-10.2254	-7.30722	6/42	7529,7531,7532,7533,7534,10971	YWHAB,YWHAE,YWHAG,YWHAH,YWHAZ,YWHAQ
2_Member	GO Biological Processes	GO:0051205	protein insertion into membrane	-9.91684	-7.04443	6/47	7529,7531,7532,7533,7534,10971	YWHAB,YWHAE,YWHAG,YWHAH,YWHAZ,YWHAQ
2_Member	GO Biological Processes	GO:0010638	positive regulation of organelle organization	-9.88864	-7.03048	12/611	7529,7531,7532,7533,7534,8936,10109,10152,10787,10971,11140,23191	YWHAB,YWHAE,YWHAG,YWHAH,YWHAZ,WASF1,ARPC2,ABI2,NCKAP1,YWHAQ,CDC37,CYFIP1
2_Member	GO Biological Processes	GO:0097345	mitochondrial outer membrane permeabilization	-9.64155	-6.81053	6/52	7529,7531,7532,7533,7534,10971	YWHAB,YWHAE,YWHAG,YWHAH,YWHAZ,YWHAQ
2_Member	GO Biological Processes	GO:1903749	positive regulation of establishment of protein localization to mitochondrion	-9.44087	-6.62282	6/56	7529,7531,7532,7533,7534,10971	YWHAB,YWHAE,YWHAG,YWHAH,YWHAZ,YWHAQ
2_Member	GO Biological Processes	GO:1902110	positive regulation of mitochondrial membrane permeability involved in apoptotic process	-9.34616	-6.5407	6/58	7529,7531,7532,7533,7534,10971	YWHAB,YWHAE,YWHAG,YWHAH,YWHAZ,YWHAQ
2_Member	GO Biological Processes	GO:1902686	mitochondrial outer membrane permeabilization involved in programmed cell death	-9.25484	-6.47351	6/60	7529,7531,7532,7533,7534,10971	YWHAB,YWHAE,YWHAG,YWHAH,YWHAZ,YWHAQ
2_Member	GO Biological Processes	GO:0010822	positive regulation of mitochondrion organization	-9.23089	-6.46114	7/114	7529,7531,7532,7533,7534,10971,11140	YWHAB,YWHAE,YWHAG,YWHAH,YWHAZ,YWHAQ,CDC37
2_Member	GO Biological Processes	GO:0035794	positive regulation of mitochondrial membrane permeability	-9.16669	-6.40822	6/62	7529,7531,7532,7533,7534,10971	YWHAB,YWHAE,YWHAG,YWHAH,YWHAZ,YWHAQ
2_Member	GO Biological Processes	GO:1902108	regulation of mitochondrial membrane permeability involved in apoptotic process	-9.08149	-6.34475	6/64	7529,7531,7532,7533,7534,10971	YWHAB,YWHAE,YWHAG,YWHAH,YWHAZ,YWHAQ
2_Member	GO Biological Processes	GO:1905710	positive regulation of membrane permeability	-9.08149	-6.34475	6/64	7529,7531,7532,7533,7534,10971	YWHAB,YWHAE,YWHAG,YWHAH,YWHAZ,YWHAQ
2_Member	GO Biological Processes	GO:1903747	regulation of establishment of protein localization to mitochondrion	-8.8418	-6.12574	6/70	7529,7531,7532,7533,7534,10971	YWHAB,YWHAE,YWHAG,YWHAH,YWHAZ,YWHAQ
2_Member	GO Biological Processes	GO:0046902	regulation of mitochondrial membrane permeability	-8.72995	-6.02387	6/73	7529,7531,7532,7533,7534,10971	YWHAB,YWHAE,YWHAG,YWHAH,YWHAZ,YWHAQ
2_Member	GO Biological Processes	GO:0090150	establishment of protein localization to membrane	-8.64656	-5.9773	9/331	3320,6164,7529,7531,7532,7533,7534,10971,23521	HSP90AA1,RPL34,YWHAB,YWHAE,YWHAG,YWHAH,YWHAZ,YWHAQ,RPL13A
2_Member	GO Biological Processes	GO:0090559	regulation of membrane permeability	-8.38923	-5.72989	6/83	7529,7531,7532,7533,7534,10971	YWHAB,YWHAE,YWHAG,YWHAH,YWHAZ,YWHAQ
2_Member	GO Biological Processes	GO:0072594	establishment of protein localization to organelle	-8.10799	-5.483	10/525	293,3320,6164,7529,7531,7532,7533,7534,10971,23521	SLC25A6,HSP90AA1,RPL34,YWHAB,YWHAE,YWHAG,YWHAH,YWHAZ,YWHAQ,RPL13A
2_Member	GO Biological Processes	GO:0007005	mitochondrion organization	-8.10014	-5.483	10/526	293,509,3320,7529,7531,7532,7533,7534,10971,11140	SLC25A6,ATP5F1C,HSP90AA1,YWHAB,YWHAE,YWHAG,YWHAH,YWHAZ,YWHAQ,CDC37
2_Member	GO Biological Processes	GO:0010821	regulation of mitochondrion organization	-7.87891	-5.29965	7/178	7529,7531,7532,7533,7534,10971,11140	YWHAB,YWHAE,YWHAG,YWHAH,YWHAZ,YWHAQ,CDC37
2_Member	GO Biological Processes	GO:1905475	regulation of protein localization to membrane	-7.87891	-5.29965	7/178	1399,7529,7531,7532,7533,7534,10971	CRKL,YWHAB,YWHAE,YWHAG,YWHAH,YWHAZ,YWHAQ
2_Member	GO Biological Processes	GO:0072657	protein localization to membrane	-7.46535	-4.91516	10/614	1399,3320,6164,7529,7531,7532,7533,7534,10971,23521	CRKL,HSP90AA1,RPL34,YWHAB,YWHAE,YWHAG,YWHAH,YWHAZ,YWHAQ,RPL13A
2_Member	GO Biological Processes	GO:1905477	positive regulation of protein localization to membrane	-7.44408	-4.9052	6/119	7529,7531,7532,7533,7534,10971	YWHAB,YWHAE,YWHAG,YWHAH,YWHAZ,YWHAQ
2_Member	GO Biological Processes	GO:0008637	apoptotic mitochondrial changes	-7.37935	-4.85589	6/122	7529,7531,7532,7533,7534,10971	YWHAB,YWHAE,YWHAG,YWHAH,YWHAZ,YWHAQ
2_Member	GO Biological Processes	GO:1903827	regulation of cellular protein localization	-7.07165	-4.61421	9/504	1399,3320,3326,7529,7531,7532,7533,7534,10971	CRKL,HSP90AA1,HSP90AB1,YWHAB,YWHAE,YWHAG,YWHAH,YWHAZ,YWHAQ
2_Member	GO Biological Processes	GO:2001235	positive regulation of apoptotic signaling pathway	-6.4497	-4.06396	6/175	7529,7531,7532,7533,7534,10971	YWHAB,YWHAE,YWHAG,YWHAH,YWHAZ,YWHAQ
2_Member	GO Biological Processes	GO:1903829	positive regulation of cellular protein localization	-6.20882	-3.85493	7/313	3326,7529,7531,7532,7533,7534,10971	HSP90AB1,YWHAB,YWHAE,YWHAG,YWHAH,YWHAZ,YWHAQ
2_Member	GO Molecular Functions	GO:0044325	ion channel binding	-5.78364	-3.47153	5/124	817,7531,7533,7534,10971	CAMK2D,YWHAE,YWHAH,YWHAZ,YWHAQ
2_Member	GO Biological Processes	GO:0048857	neural nucleus development	-5.51926	-3.25252	4/62	7531,7533,10427,10971	YWHAE,YWHAH,SEC24B,YWHAQ
2_Member	GO Biological Processes	GO:2001233	regulation of apoptotic signaling pathway	-4.40738	-2.28316	6/397	7529,7531,7532,7533,7534,10971	YWHAB,YWHAE,YWHAG,YWHAH,YWHAZ,YWHAQ
2_Member	GO Biological Processes	GO:0021762	substantia nigra development	-4.33798	-2.2189	3/43	7531,7533,10971	YWHAE,YWHAH,YWHAQ
2_Member	GO Biological Processes	GO:1904951	positive regulation of establishment of protein localization	-4.2205	-2.11234	6/429	7529,7531,7532,7533,7534,10971	YWHAB,YWHAE,YWHAG,YWHAH,YWHAZ,YWHAQ
2_Member	GO Biological Processes	GO:0043065	positive regulation of apoptotic process	-4.17691	-2.07535	7/642	817,7529,7531,7532,7533,7534,10971	CAMK2D,YWHAB,YWHAE,YWHAG,YWHAH,YWHAZ,YWHAQ
2_Member	GO Biological Processes	GO:0043068	positive regulation of programmed cell death	-4.14735	-2.05067	7/649	817,7529,7531,7532,7533,7534,10971	CAMK2D,YWHAB,YWHAE,YWHAG,YWHAH,YWHAZ,YWHAQ
2_Member	GO Biological Processes	GO:0010942	positive regulation of cell death	-3.93464	-1.85695	7/702	817,7529,7531,7532,7533,7534,10971	CAMK2D,YWHAB,YWHAE,YWHAG,YWHAH,YWHAZ,YWHAQ
2_Member	GO Biological Processes	GO:0070201	regulation of establishment of protein localization	-3.90033	-1.82496	7/711	293,7529,7531,7532,7533,7534,10971	SLC25A6,YWHAB,YWHAE,YWHAG,YWHAH,YWHAZ,YWHAQ
2_Member	GO Biological Processes	GO:0007420	brain development	-3.85907	-1.78829	7/722	1398,1399,4642,7531,7533,10427,10971	CRK,CRKL,MYO1D,YWHAE,YWHAH,SEC24B,YWHAQ
2_Member	GO Biological Processes	GO:0060322	head development	-3.694	-1.63451	7/768	1398,1399,4642,7531,7533,10427,10971	CRK,CRKL,MYO1D,YWHAE,YWHAH,SEC24B,YWHAQ
2_Member	GO Cellular Components	GO:0098978	glutamatergic synapse	-3.61692	-1.56186	5/351	7531,7533,7534,10109,10810	YWHAE,YWHAH,YWHAZ,ARPC2,WASF3
2_Member	GO Biological Processes	GO:0097190	apoptotic signaling pathway	-3.46048	-1.43109	6/592	7529,7531,7532,7533,7534,10971	YWHAB,YWHAE,YWHAG,YWHAH,YWHAZ,YWHAQ
2_Member	GO Biological Processes	GO:0030901	midbrain development	-3.36806	-1.34895	3/91	7531,7533,10971	YWHAE,YWHAH,YWHAQ
2_Member	GO Biological Processes	GO:0034766	negative regulation of ion transmembrane transport	-3.22314	-1.21603	3/102	817,7531,10971	CAMK2D,YWHAE,YWHAQ
2_Member	GO Biological Processes	GO:0034763	negative regulation of transmembrane transport	-2.94706	-0.964888	3/127	817,7531,10971	CAMK2D,YWHAE,YWHAQ
2_Member	GO Biological Processes	GO:0001508	action potential	-2.88935	-0.916396	3/133	817,7531,7533	CAMK2D,YWHAE,YWHAH
2_Member	GO Biological Processes	GO:0015672	monovalent inorganic cation transport	-2.8127	-0.850564	5/529	509,817,1537,7531,7533	ATP5F1C,CAMK2D,CYC1,YWHAE,YWHAH
2_Member	GO Molecular Functions	GO:0016247	channel regulator activity	-2.77324	-0.82165	3/146	817,7531,7533	CAMK2D,YWHAE,YWHAH
2_Member	GO Biological Processes	GO:0043271	negative regulation of ion transport	-2.69912	-0.761397	3/155	817,7531,10971	CAMK2D,YWHAE,YWHAQ
2_Member	GO Biological Processes	GO:0010959	regulation of metal ion transport	-2.50158	-0.600755	4/378	816,817,7531,7533	CAMK2B,CAMK2D,YWHAE,YWHAH
2_Member	GO Biological Processes	GO:0043269	regulation of ion transport	-2.37517	-0.497972	5/668	816,817,7531,7533,10971	CAMK2B,CAMK2D,YWHAE,YWHAH,YWHAQ
2_Member	GO Biological Processes	GO:0034765	regulation of ion transmembrane transport	-2.21351	-0.363666	4/456	817,7531,7533,10971	CAMK2D,YWHAE,YWHAH,YWHAQ
2_Member	GO Biological Processes	GO:0032412	regulation of ion transmembrane transporter activity	-2.1724	-0.330725	3/239	817,7531,7533	CAMK2D,YWHAE,YWHAH
2_Member	GO Biological Processes	GO:0098662	inorganic cation transmembrane transport	-2.16956	-0.329233	5/748	509,817,1537,7531,7533	ATP5F1C,CAMK2D,CYC1,YWHAE,YWHAH
2_Member	GO Biological Processes	GO:0051924	regulation of calcium ion transport	-2.16246	-0.323472	3/241	816,817,7531	CAMK2B,CAMK2D,YWHAE
2_Member	GO Biological Processes	GO:0022898	regulation of transmembrane transporter activity	-2.138	-0.301683	3/246	817,7531,7533	CAMK2D,YWHAE,YWHAH
2_Member	GO Molecular Functions	GO:0005088	Ras guanyl-nucleotide exchange factor activity	-2.08606	-0.258971	3/257	816,817,7531	CAMK2B,CAMK2D,YWHAE
2_Member	GO Biological Processes	GO:0032409	regulation of transporter activity	-2.06778	-0.251001	3/261	817,7531,7533	CAMK2D,YWHAE,YWHAH
2_Member	GO Biological Processes	GO:0051051	negative regulation of transport	-2.05423	-0.242515	4/507	817,7531,10971,23191	CAMK2D,YWHAE,YWHAQ,CYFIP1
3_Summary	GO Molecular Functions	GO:0019904	protein domain specific binding	-12.9502	-9.07779	15/707	867,1398,3320,3326,4642,7529,7531,7532,7533,7534,9564,10006,10152,10163,10971,11140,816,817,1399	CBL,CRK,HSP90AA1,HSP90AB1,MYO1D,YWHAB,YWHAE,YWHAG,YWHAH,YWHAZ,BCAR1,ABI1,ABI2,WASF2,YWHAQ,CDC37,CAMK2B,CAMK2D,CRKL
3_Member	GO Molecular Functions	GO:0019904	protein domain specific binding	-12.9502	-9.07779	15/707	867,1398,3320,3326,4642,7529,7531,7532,7533,7534,9564,10006,10152,10163,10971	CBL,CRK,HSP90AA1,HSP90AB1,MYO1D,YWHAB,YWHAE,YWHAG,YWHAH,YWHAZ,BCAR1,ABI1,ABI2,WASF2,YWHAQ
3_Member	GO Molecular Functions	GO:0017124	SH3 domain binding	-7.27506	-4.75804	6/127	867,1398,9564,10006,10152,10163	CBL,CRK,BCAR1,ABI1,ABI2,WASF2
3_Member	GO Molecular Functions	GO:0019900	kinase binding	-5.75493	-3.45461	9/724	867,1398,3320,3326,7532,7534,9564,10152,11140	CBL,CRK,HSP90AA1,HSP90AB1,YWHAG,YWHAZ,BCAR1,ABI2,CDC37
3_Member	GO Biological Processes	GO:0019221	cytokine-mediated signaling pathway	-5.68176	-3.38913	9/739	816,817,867,1398,1399,3320,3326,7534,11140	CAMK2B,CAMK2D,CBL,CRK,CRKL,HSP90AA1,HSP90AB1,YWHAZ,CDC37
3_Member	GO Molecular Functions	GO:0019901	protein kinase binding	-5.14986	-2.93387	8/642	867,1398,3320,3326,7532,7534,9564,11140	CBL,CRK,HSP90AA1,HSP90AB1,YWHAG,YWHAZ,BCAR1,CDC37
3_Member	GO Biological Processes	GO:0038127	ERBB signaling pathway	-4.07203	-1.98257	4/144	867,3320,9564,11140	CBL,HSP90AA1,BCAR1,CDC37
3_Member	GO Biological Processes	GO:0018108	peptidyl-tyrosine phosphorylation	-3.40169	-1.37644	5/391	867,3320,10006,10152,11140	CBL,HSP90AA1,ABI1,ABI2,CDC37
3_Member	GO Biological Processes	GO:0018212	peptidyl-tyrosine modification	-3.38654	-1.36539	5/394	867,3320,10006,10152,11140	CBL,HSP90AA1,ABI1,ABI2,CDC37
4_Summary	GO Biological Processes	GO:0002433	immune response-regulating cell surface receptor signaling pathway involved in phagocytosis	-12.0686	-8.57142	9/137	1398,3320,3326,10006,10109,10163,10787,23191,26999,9564,1399,867,8936,11140,816,7533,10427,817,63893,7529	CRK,HSP90AA1,HSP90AB1,ABI1,ARPC2,WASF2,NCKAP1,CYFIP1,CYFIP2,BCAR1,CRKL,CBL,WASF1,CDC37,CAMK2B,YWHAH,SEC24B,CAMK2D,UBE2O,YWHAB
4_Member	GO Biological Processes	GO:0002433	immune response-regulating cell surface receptor signaling pathway involved in phagocytosis	-12.0686	-8.57142	9/137	1398,3320,3326,10006,10109,10163,10787,23191,26999	CRK,HSP90AA1,HSP90AB1,ABI1,ARPC2,WASF2,NCKAP1,CYFIP1,CYFIP2
4_Member	GO Biological Processes	GO:0038096	Fc-gamma receptor signaling pathway involved in phagocytosis	-12.0686	-8.57142	9/137	1398,3320,3326,10006,10109,10163,10787,23191,26999	CRK,HSP90AA1,HSP90AB1,ABI1,ARPC2,WASF2,NCKAP1,CYFIP1,CYFIP2
4_Member	GO Biological Processes	GO:0038094	Fc-gamma receptor signaling pathway	-11.9829	-8.57142	9/140	1398,3320,3326,10006,10109,10163,10787,23191,26999	CRK,HSP90AA1,HSP90AB1,ABI1,ARPC2,WASF2,NCKAP1,CYFIP1,CYFIP2
4_Member	GO Biological Processes	GO:0002431	Fc receptor mediated stimulatory signaling pathway	-11.9268	-8.57142	9/142	1398,3320,3326,10006,10109,10163,10787,23191,26999	CRK,HSP90AA1,HSP90AB1,ABI1,ARPC2,WASF2,NCKAP1,CYFIP1,CYFIP2
4_Member	GO Biological Processes	GO:0048010	vascular endothelial growth factor receptor signaling pathway	-11.6651	-8.49168	8/94	1398,3320,9564,10006,10163,10787,23191,26999	CRK,HSP90AA1,BCAR1,ABI1,WASF2,NCKAP1,CYFIP1,CYFIP2
4_Member	GO Biological Processes	GO:0038093	Fc receptor signaling pathway	-10.8038	-7.77645	9/189	1398,3320,3326,10006,10109,10163,10787,23191,26999	CRK,HSP90AA1,HSP90AB1,ABI1,ARPC2,WASF2,NCKAP1,CYFIP1,CYFIP2
4_Member	GO Biological Processes	GO:0002429	immune response-activating cell surface receptor signaling pathway	-10.3685	-7.39691	11/421	1398,1399,3320,3326,9564,10006,10109,10163,10787,23191,26999	CRK,CRKL,HSP90AA1,HSP90AB1,BCAR1,ABI1,ARPC2,WASF2,NCKAP1,CYFIP1,CYFIP2
4_Member	GO Biological Processes	GO:0007169	transmembrane receptor protein tyrosine kinase signaling pathway	-10.3485	-7.39691	13/711	867,1398,1399,3320,8936,9564,10006,10109,10163,10787,11140,23191,26999	CBL,CRK,CRKL,HSP90AA1,WASF1,BCAR1,ABI1,ARPC2,WASF2,NCKAP1,CDC37,CYFIP1,CYFIP2
4_Member	GO Biological Processes	GO:0002768	immune response-regulating cell surface receptor signaling pathway	-10.0396	-7.1525	11/452	1398,1399,3320,3326,9564,10006,10109,10163,10787,23191,26999	CRK,CRKL,HSP90AA1,HSP90AB1,BCAR1,ABI1,ARPC2,WASF2,NCKAP1,CYFIP1,CYFIP2
4_Member	GO Biological Processes	GO:0002757	immune response-activating signal transduction	-8.88884	-6.16255	11/581	1398,1399,3320,3326,9564,10006,10109,10163,10787,23191,26999	CRK,CRKL,HSP90AA1,HSP90AB1,BCAR1,ABI1,ARPC2,WASF2,NCKAP1,CYFIP1,CYFIP2
4_Member	GO Biological Processes	GO:0002764	immune response-regulating signaling pathway	-8.64558	-5.9773	11/613	1398,1399,3320,3326,9564,10006,10109,10163,10787,23191,26999	CRK,CRKL,HSP90AA1,HSP90AB1,BCAR1,ABI1,ARPC2,WASF2,NCKAP1,CYFIP1,CYFIP2
4_Member	GO Biological Processes	GO:0006909	phagocytosis	-8.34968	-5.69912	9/358	1398,3320,3326,10006,10109,10163,10787,23191,26999	CRK,HSP90AA1,HSP90AB1,ABI1,ARPC2,WASF2,NCKAP1,CYFIP1,CYFIP2
4_Member	GO Biological Processes	GO:0002253	activation of immune response	-8.29837	-5.65641	11/662	1398,1399,3320,3326,9564,10006,10109,10163,10787,23191,26999	CRK,CRKL,HSP90AA1,HSP90AB1,BCAR1,ABI1,ARPC2,WASF2,NCKAP1,CYFIP1,CYFIP2
4_Member	GO Biological Processes	GO:0000904	cell morphogenesis involved in differentiation	-7.87833	-5.29965	11/727	816,1398,1399,3320,3326,7533,10006,10109,10427,23191,26999	CAMK2B,CRK,CRKL,HSP90AA1,HSP90AB1,YWHAH,ABI1,ARPC2,SEC24B,CYFIP1,CYFIP2
4_Member	GO Biological Processes	GO:0051388	positive regulation of neurotrophin TRK receptor signaling pathway	-7.41089	-4.8809	3/5	8936,23191,26999	WASF1,CYFIP1,CYFIP2
4_Member	GO Biological Processes	GO:0120039	plasma membrane bounded cell projection morphogenesis	-7.21481	-4.71654	10/653	816,3320,3326,7533,8936,10006,10163,10787,23191,26999	CAMK2B,HSP90AA1,HSP90AB1,YWHAH,WASF1,ABI1,WASF2,NCKAP1,CYFIP1,CYFIP2
4_Member	GO Biological Processes	GO:0048858	cell projection morphogenesis	-7.20241	-4.71021	10/655	816,3320,3326,7533,8936,10006,10163,10787,23191,26999	CAMK2B,HSP90AA1,HSP90AB1,YWHAH,WASF1,ABI1,WASF2,NCKAP1,CYFIP1,CYFIP2
4_Member	GO Biological Processes	GO:0032990	cell part morphogenesis	-7.08656	-4.61784	10/674	816,3320,3326,7533,8936,10006,10163,10787,23191,26999	CAMK2B,HSP90AA1,HSP90AB1,YWHAH,WASF1,ABI1,WASF2,NCKAP1,CYFIP1,CYFIP2
4_Member	GO Biological Processes	GO:0048011	neurotrophin TRK receptor signaling pathway	-6.75234	-4.3113	4/31	8936,9564,23191,26999	WASF1,BCAR1,CYFIP1,CYFIP2
4_Member	GO Biological Processes	GO:0038179	neurotrophin signaling pathway	-6.33906	-3.96725	4/39	8936,9564,23191,26999	WASF1,BCAR1,CYFIP1,CYFIP2
4_Member	GO Biological Processes	GO:0048812	neuron projection morphogenesis	-6.20394	-3.85441	9/639	816,3320,3326,7533,8936,10006,10787,23191,26999	CAMK2B,HSP90AA1,HSP90AB1,YWHAH,WASF1,ABI1,NCKAP1,CYFIP1,CYFIP2
4_Member	GO Biological Processes	GO:0051386	regulation of neurotrophin TRK receptor signaling pathway	-6.19632	-3.85111	3/11	8936,23191,26999	WASF1,CYFIP1,CYFIP2
4_Member	GO Biological Processes	GO:0016049	cell growth	-6.09214	-3.75965	8/479	817,1399,3320,3326,8936,9564,23191,26999	CAMK2D,CRKL,HSP90AA1,HSP90AB1,WASF1,BCAR1,CYFIP1,CYFIP2
4_Member	GO Biological Processes	GO:0048667	cell morphogenesis involved in neuron differentiation	-5.50136	-3.24525	8/575	816,3320,3326,7533,10006,10427,23191,26999	CAMK2B,HSP90AA1,HSP90AB1,YWHAH,ABI1,SEC24B,CYFIP1,CYFIP2
4_Member	GO Biological Processes	GO:1990138	neuron projection extension	-5.20113	-2.98193	5/163	3320,3326,8936,23191,26999	HSP90AA1,HSP90AB1,WASF1,CYFIP1,CYFIP2
4_Member	GO Biological Processes	GO:0097484	dendrite extension	-4.64798	-2.49434	3/34	8936,23191,26999	WASF1,CYFIP1,CYFIP2
4_Member	GO Biological Processes	GO:0048588	developmental cell growth	-4.49782	-2.36574	5/228	3320,3326,8936,23191,26999	HSP90AA1,HSP90AB1,WASF1,CYFIP1,CYFIP2
4_Member	GO Biological Processes	GO:0060560	developmental growth involved in morphogenesis	-4.48874	-2.35932	5/229	3320,3326,8936,23191,26999	HSP90AA1,HSP90AB1,WASF1,CYFIP1,CYFIP2
4_Member	GO Biological Processes	GO:0090287	regulation of cellular response to growth factor stimulus	-4.02421	-1.93713	5/287	3326,8936,23191,26999,63893	HSP90AB1,WASF1,CYFIP1,CYFIP2,UBE2O
4_Member	GO Cellular Components	GO:0048471	perinuclear region of cytoplasm	-3.0871	-1.09168	6/697	867,3320,3326,7529,23191,26999	CBL,HSP90AA1,HSP90AB1,YWHAB,CYFIP1,CYFIP2
4_Member	GO Biological Processes	GO:0048589	developmental growth	-2.41136	-0.524227	5/655	3320,3326,8936,23191,26999	HSP90AA1,HSP90AB1,WASF1,CYFIP1,CYFIP2
4_Member	GO Biological Processes	GO:0007409	axonogenesis	-2.19045	-0.344715	4/463	3320,3326,23191,26999	HSP90AA1,HSP90AB1,CYFIP1,CYFIP2
4_Member	GO Biological Processes	GO:0061564	axon development	-2.06011	-0.245879	4/505	3320,3326,23191,26999	HSP90AA1,HSP90AB1,CYFIP1,CYFIP2
5_Summary	GO Molecular Functions	GO:0045296	cadherin binding	-8.71601	-6.0197	9/325	867,1399,3326,6164,7529,7531,7534,10006,10163,293,10152,10189,10787,4642,7532	CBL,CRKL,HSP90AB1,RPL34,YWHAB,YWHAE,YWHAZ,ABI1,WASF2,SLC25A6,ABI2,ALYREF,NCKAP1,MYO1D,YWHAG
5_Member	GO Molecular Functions	GO:0045296	cadherin binding	-8.71601	-6.0197	9/325	867,1399,3326,6164,7529,7531,7534,10006,10163	CBL,CRKL,HSP90AB1,RPL34,YWHAB,YWHAE,YWHAZ,ABI1,WASF2
5_Member	GO Molecular Functions	GO:0050839	cell adhesion molecule binding	-7.18332	-4.69742	9/489	867,1399,3326,6164,7529,7531,7534,10006,10163	CBL,CRKL,HSP90AB1,RPL34,YWHAB,YWHAE,YWHAZ,ABI1,WASF2
5_Member	GO Biological Processes	GO:0044403	symbiont process	-6.47916	-4.07902	10/784	293,867,3326,7529,7531,10006,10152,10163,10189,10787	SLC25A6,CBL,HSP90AB1,YWHAB,YWHAE,ABI1,ABI2,WASF2,ALYREF,NCKAP1
5_Member	GO Biological Processes	GO:0016032	viral process	-5.76976	-3.46162	9/721	293,3326,7529,7531,10006,10152,10163,10189,10787	SLC25A6,HSP90AB1,YWHAB,YWHAE,ABI1,ABI2,WASF2,ALYREF,NCKAP1
5_Member	GO Biological Processes	GO:0045936	negative regulation of phosphate metabolic process	-3.54018	-1.4895	6/572	867,1399,4642,7529,7531,7532	CBL,CRKL,MYO1D,YWHAB,YWHAE,YWHAG
5_Member	GO Biological Processes	GO:0010563	negative regulation of phosphorus metabolic process	-3.53612	-1.48762	6/573	867,1399,4642,7529,7531,7532	CBL,CRKL,MYO1D,YWHAB,YWHAE,YWHAG
5_Member	GO Biological Processes	GO:0035303	regulation of dephosphorylation	-3.46767	-1.43621	4/207	3326,4642,7529,7531	HSP90AB1,MYO1D,YWHAB,YWHAE
5_Member	GO Biological Processes	GO:0035305	negative regulation of dephosphorylation	-3.10496	-1.10762	3/112	4642,7529,7531	MYO1D,YWHAB,YWHAE
5_Member	GO Biological Processes	GO:0035304	regulation of protein dephosphorylation	-2.84332	-0.877921	3/138	3326,7529,7531	HSP90AB1,YWHAB,YWHAE
5_Member	GO Biological Processes	GO:0031400	negative regulation of protein modification process	-2.56508	-0.64691	5/603	867,1399,7529,7531,7532	CBL,CRKL,YWHAB,YWHAE,YWHAG
5_Member	GO Biological Processes	GO:0016311	dephosphorylation	-2.15186	-0.314209	4/475	3326,4642,7529,7531	HSP90AB1,MYO1D,YWHAB,YWHAE
6_Summary	GO Molecular Functions	GO:0045309	protein phosphorylated amino acid binding	-7.81754	-5.24708	5/49	867,1398,1399,7529,7531,3320,3326,10109,7532,10006,11140,816,10427,10152,4642	CBL,CRK,CRKL,YWHAB,YWHAE,HSP90AA1,HSP90AB1,ARPC2,YWHAG,ABI1,CDC37,CAMK2B,SEC24B,ABI2,MYO1D
6_Member	GO Molecular Functions	GO:0045309	protein phosphorylated amino acid binding	-7.81754	-5.24708	5/49	867,1398,1399,7529,7531	CBL,CRK,CRKL,YWHAB,YWHAE
6_Member	GO Molecular Functions	GO:0051219	phosphoprotein binding	-6.70558	-4.27513	5/81	867,1398,1399,7529,7531	CBL,CRK,CRKL,YWHAB,YWHAE
6_Member	GO Biological Processes	GO:0021954	central nervous system neuron development	-5.03304	-2.82652	4/82	1398,1399,3320,3326	CRK,CRKL,HSP90AA1,HSP90AB1
6_Member	GO Biological Processes	GO:1900026	positive regulation of substrate adhesion-dependent cell spreading	-4.60954	-2.46141	3/35	1398,1399,10109	CRK,CRKL,ARPC2
6_Member	GO Biological Processes	GO:0045859	regulation of protein kinase activity	-4.54744	-2.4101	8/778	867,1398,1399,3320,3326,7532,10006,11140	CBL,CRK,CRKL,HSP90AA1,HSP90AB1,YWHAG,ABI1,CDC37
6_Member	GO Molecular Functions	GO:0001784	phosphotyrosine residue binding	-4.43312	-2.30631	3/40	867,1398,1399	CBL,CRK,CRKL
6_Member	GO Biological Processes	GO:0030010	establishment of cell polarity	-4.21883	-2.11234	4/132	1398,1399,3320,3326	CRK,CRKL,HSP90AA1,HSP90AB1
6_Member	GO Biological Processes	GO:1900024	regulation of substrate adhesion-dependent cell spreading	-4.14047	-2.04621	3/50	1398,1399,10109	CRK,CRKL,ARPC2
6_Member	GO Biological Processes	GO:0001764	neuron migration	-3.97016	-1.89014	4/153	816,1398,1399,7531	CAMK2B,CRK,CRKL,YWHAE
6_Member	GO Biological Processes	GO:0021953	central nervous system neuron differentiation	-3.68046	-1.62319	4/182	1398,1399,3320,3326	CRK,CRKL,HSP90AA1,HSP90AB1
6_Member	GO Biological Processes	GO:0021766	hippocampus development	-3.5167	-1.47466	3/81	1398,1399,7531	CRK,CRKL,YWHAE
6_Member	GO Biological Processes	GO:0007163	establishment or maintenance of cell polarity	-3.46767	-1.43621	4/207	1398,1399,3320,3326	CRK,CRKL,HSP90AA1,HSP90AB1
6_Member	GO Biological Processes	GO:0034446	substrate adhesion-dependent cell spreading	-3.41079	-1.38348	3/88	1398,1399,10109	CRK,CRKL,ARPC2
6_Member	GO Biological Processes	GO:0021761	limbic system development	-3.13921	-1.13799	3/109	1398,1399,7531	CRK,CRKL,YWHAE
6_Member	GO Biological Processes	GO:0022037	metencephalon development	-3.11627	-1.11699	3/111	1398,1399,10427	CRK,CRKL,SEC24B
6_Member	GO Biological Processes	GO:0021987	cerebral cortex development	-3.06077	-1.06917	3/116	1398,1399,7531	CRK,CRKL,YWHAE
6_Member	GO Biological Processes	GO:0010811	positive regulation of cell-substrate adhesion	-3.03927	-1.05147	3/118	1398,1399,10109	CRK,CRKL,ARPC2
6_Member	GO Biological Processes	GO:0045860	positive regulation of protein kinase activity	-2.84184	-0.877921	5/521	1398,1399,3320,3326,10006	CRK,CRKL,HSP90AA1,HSP90AB1,ABI1
6_Member	GO Biological Processes	GO:0030902	hindbrain development	-2.71519	-0.7722	3/153	1398,1399,10427	CRK,CRKL,SEC24B
6_Member	GO Biological Processes	GO:0033674	positive regulation of kinase activity	-2.69763	-0.761397	5/562	1398,1399,3320,3326,10006	CRK,CRKL,HSP90AA1,HSP90AB1,ABI1
6_Member	GO Biological Processes	GO:0021543	pallium development	-2.57089	-0.651116	3/172	1398,1399,7531	CRK,CRKL,YWHAE
6_Member	GO Molecular Functions	GO:0030674	protein binding, bridging	-2.57089	-0.651116	3/172	1398,1399,10152	CRK,CRKL,ABI2
6_Member	GO Biological Processes	GO:0030900	forebrain development	-2.50158	-0.600755	4/378	1398,1399,4642,7531	CRK,CRKL,MYO1D,YWHAE
6_Member	GO Biological Processes	GO:0051347	positive regulation of transferase activity	-2.46581	-0.574158	5/636	1398,1399,3320,3326,10006	CRK,CRKL,HSP90AA1,HSP90AB1,ABI1
6_Member	GO Molecular Functions	GO:0060090	molecular adaptor activity	-2.38681	-0.505629	3/200	1398,1399,10152	CRK,CRKL,ABI2
6_Member	GO Biological Processes	GO:0010810	regulation of cell-substrate adhesion	-2.3163	-0.449142	3/212	1398,1399,10109	CRK,CRKL,ARPC2
6_Member	GO Biological Processes	GO:0046578	regulation of Ras protein signal transduction	-2.20278	-0.355679	3/233	867,1398,1399	CBL,CRK,CRKL
6_Member	GO Biological Processes	GO:0021537	telencephalon development	-2.10465	-0.274952	3/253	1398,1399,7531	CRK,CRKL,YWHAE
6_Member	GO Biological Processes	GO:0071900	regulation of protein serine/threonine kinase activity	-2.03962	-0.230422	4/512	1398,1399,7532,11140	CRK,CRKL,YWHAG,CDC37
7_Summary	GO Biological Processes	GO:0071363	cellular response to growth factor stimulus	-6.91642	-4.46452	10/703	867,1398,1399,3326,8287,8936,9564,23191,26999,63893,7812	CBL,CRK,CRKL,HSP90AB1,USP9Y,WASF1,BCAR1,CYFIP1,CYFIP2,UBE2O,CSDE1
7_Member	GO Biological Processes	GO:0071363	cellular response to growth factor stimulus	-6.91642	-4.46452	10/703	867,1398,1399,3326,8287,8936,9564,23191,26999,63893	CBL,CRK,CRKL,HSP90AB1,USP9Y,WASF1,BCAR1,CYFIP1,CYFIP2,UBE2O
7_Member	GO Biological Processes	GO:0070848	response to growth factor	-6.74284	-4.30712	10/734	867,1398,1399,3326,8287,8936,9564,23191,26999,63893	CBL,CRK,CRKL,HSP90AB1,USP9Y,WASF1,BCAR1,CYFIP1,CYFIP2,UBE2O
7_Member	GO Biological Processes	GO:0071560	cellular response to transforming growth factor beta stimulus	-4.30731	-2.19078	5/250	867,1398,1399,3326,8287	CBL,CRK,CRKL,HSP90AB1,USP9Y
7_Member	GO Biological Processes	GO:0071559	response to transforming growth factor beta	-4.25044	-2.13896	5/257	867,1398,1399,3326,8287	CBL,CRK,CRKL,HSP90AB1,USP9Y
7_Member	GO Biological Processes	GO:0008584	male gonad development	-2.86152	-0.890385	3/136	867,1399,7812	CBL,CRKL,CSDE1
7_Member	GO Biological Processes	GO:0046546	development of primary male sexual characteristics	-2.85238	-0.883065	3/137	867,1399,7812	CBL,CRKL,CSDE1
7_Member	GO Biological Processes	GO:0046661	male sex differentiation	-2.67543	-0.742544	3/158	867,1399,7812	CBL,CRKL,CSDE1
7_Member	GO Biological Processes	GO:0007178	transmembrane receptor protein serine/threonine kinase signaling pathway	-2.62181	-0.693884	4/350	867,3326,8287,63893	CBL,HSP90AB1,USP9Y,UBE2O
7_Member	GO Biological Processes	GO:0007179	transforming growth factor beta receptor signaling pathway	-2.38681	-0.505629	3/200	867,3326,8287	CBL,HSP90AB1,USP9Y
7_Member	GO Biological Processes	GO:0048608	reproductive structure development	-2.31355	-0.448321	4/427	867,1399,3326,7812	CBL,CRKL,HSP90AB1,CSDE1
7_Member	GO Biological Processes	GO:0008406	gonad development	-2.30497	-0.442578	3/214	867,1399,7812	CBL,CRKL,CSDE1
7_Member	GO Biological Processes	GO:0061458	reproductive system development	-2.30285	-0.441867	4/430	867,1399,3326,7812	CBL,CRKL,HSP90AB1,CSDE1
7_Member	GO Biological Processes	GO:0045137	development of primary sexual characteristics	-2.27166	-0.416287	3/220	867,1399,7812	CBL,CRKL,CSDE1
7_Member	GO Biological Processes	GO:0007548	sex differentiation	-2.04536	-0.234905	3/266	867,1399,7812	CBL,CRKL,CSDE1
8_Summary	GO Cellular Components	GO:0030426	growth cone	-6.63149	-4.20623	6/163	867,3320,3326,7531,10006,23191,7529,7534,4642,1398,11140,10152,7532,47,509,8936,23521	CBL,HSP90AA1,HSP90AB1,YWHAE,ABI1,CYFIP1,YWHAB,YWHAZ,MYO1D,CRK,CDC37,ABI2,YWHAG,ACLY,ATP5F1C,WASF1,RPL13A
8_Member	GO Cellular Components	GO:0030426	growth cone	-6.63149	-4.20623	6/163	867,3320,3326,7531,10006,23191	CBL,HSP90AA1,HSP90AB1,YWHAE,ABI1,CYFIP1
8_Member	GO Cellular Components	GO:0030427	site of polarized growth	-6.60023	-4.18281	6/165	867,3320,3326,7531,10006,23191	CBL,HSP90AA1,HSP90AB1,YWHAE,ABI1,CYFIP1
8_Member	GO Cellular Components	GO:0044294	dendritic growth cone	-6.48855	-4.0835	3/9	3320,3326,23191	HSP90AA1,HSP90AB1,CYFIP1
8_Member	GO Cellular Components	GO:0042470	melanosome	-6.12115	-3.78445	5/106	3320,3326,7529,7531,7534	HSP90AA1,HSP90AB1,YWHAB,YWHAE,YWHAZ
8_Member	GO Cellular Components	GO:0048770	pigment granule	-6.12115	-3.78445	5/106	3320,3326,7529,7531,7534	HSP90AA1,HSP90AB1,YWHAB,YWHAE,YWHAZ
8_Member	GO Cellular Components	GO:0044292	dendrite terminus	-5.95841	-3.63826	3/13	3320,3326,23191	HSP90AA1,HSP90AB1,CYFIP1
8_Member	GO Cellular Components	GO:0033267	axon part	-5.70133	-3.40488	7/373	867,3320,3326,4642,7531,10006,23191	CBL,HSP90AA1,HSP90AB1,MYO1D,YWHAE,ABI1,CYFIP1
8_Member	GO Molecular Functions	GO:0023026	MHC class II protein complex binding	-5.66804	-3.38531	3/16	3320,3326,7531	HSP90AA1,HSP90AB1,YWHAE
8_Member	GO Molecular Functions	GO:0097110	scaffold protein binding	-5.66665	-3.38531	4/57	1398,3320,7531,11140	CRK,HSP90AA1,YWHAE,CDC37
8_Member	GO Molecular Functions	GO:0023023	MHC protein complex binding	-5.36127	-3.12568	3/20	3320,3326,7531	HSP90AA1,HSP90AB1,YWHAE
8_Member	GO Cellular Components	GO:0150034	distal axon	-5.29114	-3.06547	6/277	867,3320,3326,7531,10006,23191	CBL,HSP90AA1,HSP90AB1,YWHAE,ABI1,CYFIP1
8_Member	GO Cellular Components	GO:0044295	axonal growth cone	-5.00611	-2.81237	3/26	3320,3326,23191	HSP90AA1,HSP90AB1,CYFIP1
8_Member	GO Molecular Functions	GO:0042826	histone deacetylase binding	-4.49779	-2.36574	4/112	3320,3326,7529,7531	HSP90AA1,HSP90AB1,YWHAB,YWHAE
8_Member	GO Cellular Components	GO:0030424	axon	-4.3714	-2.24976	7/598	867,3320,3326,4642,7531,10006,23191	CBL,HSP90AA1,HSP90AB1,MYO1D,YWHAE,ABI1,CYFIP1
8_Member	GO Biological Processes	GO:1900034	regulation of cellular response to heat	-4.27832	-2.16432	3/45	3320,3326,7531	HSP90AA1,HSP90AB1,YWHAE
8_Member	GO Molecular Functions	GO:0031625	ubiquitin protein ligase binding	-4.01711	-1.9324	5/288	3320,3326,7531,7534,10152	HSP90AA1,HSP90AB1,YWHAE,YWHAZ,ABI2
8_Member	GO Molecular Functions	GO:0044389	ubiquitin-like protein ligase binding	-3.89375	-1.82068	5/306	3320,3326,7531,7534,10152	HSP90AA1,HSP90AB1,YWHAE,YWHAZ,ABI2
8_Member	GO Biological Processes	GO:0097711	ciliary basal body-plasma membrane docking	-3.31334	-1.29826	3/95	3320,7531,7532	HSP90AA1,YWHAE,YWHAG
8_Member	GO Biological Processes	GO:0034605	cellular response to heat	-3.18645	-1.18327	3/105	3320,3326,7531	HSP90AA1,HSP90AB1,YWHAE
8_Member	GO Biological Processes	GO:0048675	axon extension	-3.04997	-1.06028	3/117	3320,3326,23191	HSP90AA1,HSP90AB1,CYFIP1
8_Member	GO Cellular Components	GO:1904813	ficolin-1-rich granule lumen	-2.97701	-0.992968	3/124	47,3320,3326	ACLY,HSP90AA1,HSP90AB1
8_Member	GO Molecular Functions	GO:0051082	unfolded protein binding	-2.91785	-0.941235	3/130	3320,3326,11140	HSP90AA1,HSP90AB1,CDC37
8_Member	GO Biological Processes	GO:0043299	leukocyte degranulation	-2.79475	-0.834382	5/534	47,867,3320,3326,23191	ACLY,CBL,HSP90AA1,HSP90AB1,CYFIP1
8_Member	GO Biological Processes	GO:0009408	response to heat	-2.77324	-0.82165	3/146	3320,3326,7531	HSP90AA1,HSP90AB1,YWHAE
8_Member	GO Biological Processes	GO:0002275	myeloid cell activation involved in immune response	-2.7594	-0.811802	5/544	47,867,3320,3326,23191	ACLY,CBL,HSP90AA1,HSP90AB1,CYFIP1
8_Member	GO Cellular Components	GO:0034774	secretory granule lumen	-2.75821	-0.811802	4/321	47,3320,3326,23191	ACLY,HSP90AA1,HSP90AB1,CYFIP1
8_Member	GO Biological Processes	GO:0002444	myeloid leukocyte mediated immunity	-2.72822	-0.783529	5/553	47,867,3320,3326,23191	ACLY,CBL,HSP90AA1,HSP90AB1,CYFIP1
8_Member	GO Biological Processes	GO:0010389	regulation of G2/M transition of mitotic cell cycle	-2.70713	-0.765839	3/154	3320,7531,7532	HSP90AA1,YWHAE,YWHAG
8_Member	GO Cellular Components	GO:0060205	cytoplasmic vesicle lumen	-2.67667	-0.742544	4/338	47,3320,3326,23191	ACLY,HSP90AA1,HSP90AB1,CYFIP1
8_Member	GO Cellular Components	GO:0031983	vesicle lumen	-2.67202	-0.740788	4/339	47,3320,3326,23191	ACLY,HSP90AA1,HSP90AB1,CYFIP1
8_Member	GO Biological Processes	GO:0140056	organelle localization by membrane tethering	-2.60715	-0.680864	3/167	3320,7531,7532	HSP90AA1,YWHAE,YWHAG
8_Member	GO Biological Processes	GO:1902749	regulation of cell cycle G2/M phase transition	-2.57805	-0.654653	3/171	3320,7531,7532	HSP90AA1,YWHAE,YWHAG
8_Member	GO Molecular Functions	GO:0042623	ATPase activity, coupled	-2.57767	-0.654653	4/360	509,3320,3326,4642	ATP5F1C,HSP90AA1,HSP90AB1,MYO1D
8_Member	GO Biological Processes	GO:0050821	protein stabilization	-2.55671	-0.640147	3/174	3320,3326,11140	HSP90AA1,HSP90AB1,CDC37
8_Member	GO Cellular Components	GO:0030425	dendrite	-2.5435	-0.630332	5/610	3320,3326,4642,8936,23191	HSP90AA1,HSP90AB1,MYO1D,WASF1,CYFIP1
8_Member	GO Biological Processes	GO:0022406	membrane docking	-2.5427	-0.630332	3/176	3320,7531,7532	HSP90AA1,YWHAE,YWHAG
8_Member	GO Cellular Components	GO:0097447	dendritic tree	-2.53738	-0.630332	5/612	3320,3326,4642,8936,23191	HSP90AA1,HSP90AB1,MYO1D,WASF1,CYFIP1
8_Member	GO Cellular Components	GO:0101002	ficolin-1-rich granule	-2.48169	-0.585482	3/185	47,3320,3326	ACLY,HSP90AA1,HSP90AB1
8_Member	GO Biological Processes	GO:0002274	myeloid leukocyte activation	-2.42835	-0.539717	5/649	47,867,3320,3326,23191	ACLY,CBL,HSP90AA1,HSP90AB1,CYFIP1
8_Member	GO Biological Processes	GO:0000086	G2/M transition of mitotic cell cycle	-2.38681	-0.505629	3/200	3320,7531,7532	HSP90AA1,YWHAE,YWHAG
8_Member	GO Biological Processes	GO:0009266	response to temperature stimulus	-2.32201	-0.449142	3/211	3320,3326,7531	HSP90AA1,HSP90AB1,YWHAE
8_Member	GO Biological Processes	GO:0002366	leukocyte activation involved in immune response	-2.28695	-0.427382	5/701	47,867,3320,3326,23191	ACLY,CBL,HSP90AA1,HSP90AB1,CYFIP1
8_Member	GO Biological Processes	GO:0044839	cell cycle G2/M phase transition	-2.27714	-0.419829	3/219	3320,7531,7532	HSP90AA1,YWHAE,YWHAG
8_Member	GO Biological Processes	GO:0002263	cell activation involved in immune response	-2.2766	-0.419829	5/705	47,867,3320,3326,23191	ACLY,CBL,HSP90AA1,HSP90AB1,CYFIP1
8_Member	GO Biological Processes	GO:0006457	protein folding	-2.25538	-0.401393	3/223	3320,3326,11140	HSP90AA1,HSP90AB1,CDC37
8_Member	GO Molecular Functions	GO:0016887	ATPase activity	-2.23023	-0.379008	4/451	509,3320,3326,4642	ATP5F1C,HSP90AA1,HSP90AB1,MYO1D
8_Member	GO Biological Processes	GO:0043312	neutrophil degranulation	-2.11745	-0.282471	4/486	47,3320,3326,23191	ACLY,HSP90AA1,HSP90AB1,CYFIP1
8_Member	GO Biological Processes	GO:0002283	neutrophil activation involved in immune response	-2.10823	-0.277211	4/489	47,3320,3326,23191	ACLY,HSP90AA1,HSP90AB1,CYFIP1
8_Member	GO Cellular Components	GO:0043025	neuronal cell body	-2.10823	-0.277211	4/489	3320,3326,4642,23191	HSP90AA1,HSP90AB1,MYO1D,CYFIP1
8_Member	GO Biological Processes	GO:0002446	neutrophil mediated immunity	-2.07496	-0.253622	4/500	47,3320,3326,23191	ACLY,HSP90AA1,HSP90AB1,CYFIP1
8_Member	GO Biological Processes	GO:0042119	neutrophil activation	-2.07496	-0.253622	4/500	47,3320,3326,23191	ACLY,HSP90AA1,HSP90AB1,CYFIP1
8_Member	GO Biological Processes	GO:0045055	regulated exocytosis	-2.07199	-0.252656	5/790	47,867,3320,3326,23191	ACLY,CBL,HSP90AA1,HSP90AB1,CYFIP1
8_Member	GO Biological Processes	GO:0031329	regulation of cellular catabolic process	-2.06526	-0.249757	5/793	3320,3326,7529,7534,11140	HSP90AA1,HSP90AB1,YWHAB,YWHAZ,CDC37
8_Member	GO Biological Processes	GO:0036230	granulocyte activation	-2.05717	-0.244195	4/506	47,3320,3326,23191	ACLY,HSP90AA1,HSP90AB1,CYFIP1
8_Member	GO Biological Processes	GO:0022618	ribonucleoprotein complex assembly	-2.01907	-0.213606	3/272	3320,3326,23521	HSP90AA1,HSP90AB1,RPL13A
9_Summary	GO Biological Processes	GO:0006605	protein targeting	-6.4608	-4.06631	8/428	293,3320,6164,7529,7531,7532,11140,23521,7534,7812,7533	SLC25A6,HSP90AA1,RPL34,YWHAB,YWHAE,YWHAG,CDC37,RPL13A,YWHAZ,CSDE1,YWHAH
9_Member	GO Biological Processes	GO:0006605	protein targeting	-6.4608	-4.06631	8/428	293,3320,6164,7529,7531,7532,11140,23521	SLC25A6,HSP90AA1,RPL34,YWHAB,YWHAE,YWHAG,CDC37,RPL13A
9_Member	GO Biological Processes	GO:0006402	mRNA catabolic process	-3.80944	-1.74095	5/319	6164,7529,7534,7812,23521	RPL34,YWHAB,YWHAZ,CSDE1,RPL13A
9_Member	GO Biological Processes	GO:0006401	RNA catabolic process	-3.61122	-1.55835	5/352	6164,7529,7534,7812,23521	RPL34,YWHAB,YWHAZ,CSDE1,RPL13A
9_Member	GO Biological Processes	GO:1901361	organic cyclic compound catabolic process	-3.21773	-1.21259	6/658	6164,7529,7533,7534,7812,23521	RPL34,YWHAB,YWHAH,YWHAZ,CSDE1,RPL13A
9_Member	GO Biological Processes	GO:0034655	nucleobase-containing compound catabolic process	-2.69763	-0.761397	5/562	6164,7529,7534,7812,23521	RPL34,YWHAB,YWHAZ,CSDE1,RPL13A
9_Member	GO Biological Processes	GO:0046700	heterocycle catabolic process	-2.54044	-0.630332	5/611	6164,7529,7534,7812,23521	RPL34,YWHAB,YWHAZ,CSDE1,RPL13A
9_Member	GO Biological Processes	GO:0044270	cellular nitrogen compound catabolic process	-2.53738	-0.630332	5/612	6164,7529,7534,7812,23521	RPL34,YWHAB,YWHAZ,CSDE1,RPL13A
9_Member	GO Biological Processes	GO:0019439	aromatic compound catabolic process	-2.49524	-0.595957	5/626	6164,7529,7534,7812,23521	RPL34,YWHAB,YWHAZ,CSDE1,RPL13A
9_Member	GO Biological Processes	GO:0000956	nuclear-transcribed mRNA catabolic process	-2.33351	-0.458199	3/209	6164,7812,23521	RPL34,CSDE1,RPL13A
10_Summary	GO Biological Processes	GO:0016358	dendrite development	-5.86858	-3.55248	6/220	816,1398,1399,7533,10006,23191,7532,7534,8936,10163,10810,10109,10787	CAMK2B,CRK,CRKL,YWHAH,ABI1,CYFIP1,YWHAG,YWHAZ,WASF1,WASF2,WASF3,ARPC2,NCKAP1
10_Member	GO Biological Processes	GO:0016358	dendrite development	-5.86858	-3.55248	6/220	816,1398,1399,7533,10006,23191	CAMK2B,CRK,CRKL,YWHAH,ABI1,CYFIP1
10_Member	GO Molecular Functions	GO:0005159	insulin-like growth factor receptor binding	-5.66804	-3.38531	3/16	1398,7532,7533	CRK,YWHAG,YWHAH
10_Member	GO Biological Processes	GO:0050808	synapse organization	-5.58075	-3.3104	7/389	816,1399,7534,8936,10163,10810,23191	CAMK2B,CRKL,YWHAZ,WASF1,WASF2,WASF3,CYFIP1
10_Member	GO Biological Processes	GO:0050773	regulation of dendrite development	-5.509	-3.24589	5/141	816,1398,1399,7533,23191	CAMK2B,CRK,CRKL,YWHAH,CYFIP1
10_Member	GO Biological Processes	GO:0010770	positive regulation of cell morphogenesis involved in differentiation	-5.39155	-3.14923	5/149	816,1398,1399,10109,23191	CAMK2B,CRK,CRKL,ARPC2,CYFIP1
10_Member	GO Biological Processes	GO:0010769	regulation of cell morphogenesis involved in differentiation	-5.12644	-2.91363	6/296	816,1398,1399,7533,10109,23191	CAMK2B,CRK,CRKL,YWHAH,ARPC2,CYFIP1
10_Member	GO Biological Processes	GO:0022604	regulation of cell morphogenesis	-5.00697	-2.81237	7/476	816,1398,1399,7533,10109,10810,23191	CAMK2B,CRK,CRKL,YWHAH,ARPC2,WASF3,CYFIP1
10_Member	GO Biological Processes	GO:0120035	regulation of plasma membrane bounded cell projection organization	-4.99605	-2.80789	8/674	816,1398,1399,7533,10109,10163,10787,23191	CAMK2B,CRK,CRKL,YWHAH,ARPC2,WASF2,NCKAP1,CYFIP1
10_Member	GO Biological Processes	GO:0031344	regulation of cell projection organization	-4.94965	-2.76743	8/684	816,1398,1399,7533,10109,10163,10787,23191	CAMK2B,CRK,CRKL,YWHAH,ARPC2,WASF2,NCKAP1,CYFIP1
10_Member	GO Biological Processes	GO:0050807	regulation of synapse organization	-3.39773	-1.37453	4/216	816,1399,7534,23191	CAMK2B,CRKL,YWHAZ,CYFIP1
10_Member	GO Biological Processes	GO:0050803	regulation of synapse structure or activity	-3.33084	-1.31375	4/225	816,1399,7534,23191	CAMK2B,CRKL,YWHAZ,CYFIP1
10_Member	GO Biological Processes	GO:0045664	regulation of neuron differentiation	-3.27393	-1.26086	6/642	816,1398,1399,7532,7533,23191	CAMK2B,CRK,CRKL,YWHAG,YWHAH,CYFIP1
10_Member	GO Biological Processes	GO:0010975	regulation of neuron projection development	-2.99562	-1.00971	5/481	816,1398,1399,7533,23191	CAMK2B,CRK,CRKL,YWHAH,CYFIP1
10_Member	GO Biological Processes	GO:0048813	dendrite morphogenesis	-2.84332	-0.877921	3/138	816,7533,10006	CAMK2B,YWHAH,ABI1
10_Member	GO Biological Processes	GO:0050767	regulation of neurogenesis	-2.78503	-0.826435	6/798	816,1398,1399,7532,7533,23191	CAMK2B,CRK,CRKL,YWHAG,YWHAH,CYFIP1
10_Member	GO Biological Processes	GO:0010720	positive regulation of cell development	-2.78052	-0.82544	5/538	816,1398,1399,10109,23191	CAMK2B,CRK,CRKL,ARPC2,CYFIP1
10_Member	GO Biological Processes	GO:0099173	postsynapse organization	-2.65222	-0.722645	3/161	816,1399,10163	CAMK2B,CRKL,WASF2
10_Member	GO Biological Processes	GO:0048167	regulation of synaptic plasticity	-2.53575	-0.630269	3/177	816,7532,7533	CAMK2B,YWHAG,YWHAH
10_Member	GO Biological Processes	GO:0050804	modulation of chemical synaptic transmission	-2.32074	-0.449142	4/425	816,7532,7533,23191	CAMK2B,YWHAG,YWHAH,CYFIP1
10_Member	GO Biological Processes	GO:0099177	regulation of trans-synaptic signaling	-2.31714	-0.449142	4/426	816,7532,7533,23191	CAMK2B,YWHAG,YWHAH,CYFIP1
[truncated: 44 more rows]

## Sheet: Table S6
Table S6. Enriched GO terms among proteins identified in three biological replicates of DCBLD2 (α-FLAG) immune complexes complexes. GO enrichment analyses were conducted via the Metascape (metascape.org) platform.
[truncated: 294 more rows]

[truncated: 2 more sheets: Table S7, Table S8]
